# Supplementary material for: Competition between Serum IgG, IgM, and IgA Anti-Glycan Antibodies
Source: PLoS One. 2015 Mar 25;10(3):e0119298. doi: 10.1371/journal.pone.0119298 (PMC4373866; doi:10.1371/journal.pone.0119298)
Supplement: S2 File — (XLSX) [file pone.0119298.s002.xlsx]

## Sheet: Array 308 Description
Array 308
Print #	Abbreviation	Description	Linker	Core	Sugar ratio
1	Cy3	Cy3-BSA (20mg/mL + BSA, 125mg/mL total)	na	BSA
2	BSA	Bovine serum albumin	na	BSA	na
3	Maltose - 23	Glca1-4Glcb-BSA	MEAG	BSA	23
4	Glc-b - 23	Glc-b - BSA	MEAG	BSA	23
5	GalNAc-a - 22	GalNAc-a - BSA	MEAG	BSA	22
6	Glc-a - 22	Glc-a - BSA	MEAG	BSA	22
7	Man-a - 20	Man-a - BSA	MEAG	BSA	20
8	GlcNAc-b -21	GlcNAc-b - BSA	MEAG	BSA	21
9	GalNAc-b - 21	GalNAc-b - BSA	MEAG	BSA	21
10	Fuc-b - 22	Fuc-b - BSA	MEAG	BSA	22
11	Fuc-a - 22	Fuc-a - BSA	MEAG	BSA	22
12	Rha-a - 18	Rha-a - BSA	MEAG	BSA	18
13	Rha-b - 21	Rha-b - BSA	MEAG	BSA	21
14	Gal-a- 24	Gal-a - BSA	MEAG	BSA	24
15	Gal-b- 21	Gal-b - BSA	MEAG	BSA	21
16	Ac-Tn(Thr)-G - 21	Ac(GalNAca)Thr-Gly-Hex-BSA	hex	BSA	21
17	GalNAca1-6Galb - 22	GalNAca1-6Galb-BSA	MEAG	BSA	22
18	Adi - 17	GalNAca1-3Galb-BSA	MEAG	BSA	17
19	GlcNAca1-4Galb - 20	GlcNAca1-4Galb-BSA	MEAG	BSA	20
20	Bdi -23	Gala1-3Gal- BSA	14 atom spacer	BSA	23
21	LacNAc - 22	Galb1-4GlcNAc - BSA	14 atom spacer	BSA	22
22	GA1di -11	Galb1-3GalNAcb - HSA	3 atom spacer)	HSA	11
23	Lac - 33	Galb1-4Glcb - BSA	unknown	BSA	33
24	Ac-S-Ser(GlcNAca)-S-G - 24	AcSer-(GlcNAca)Ser-Ser-Gly-Hex-BSA	hex	BSA	24
25	Galb1-6Man-a - 13	Galb1-6Man-a - BSA	MEAG	BSA	13
26	Mana1-6Man-a - 15	Mana1-6Man-a - BSA	MEAG	BSA	15
27	Ac-S-Thr(F1a)-S-G - 04	AcSer-(Galb1-4GlcNAcb1-6GalNAca)Thr-Ser-Gly-Hex-BSA	hex	BSA	4
28	Cellobiose -13	Glcb1-4Glcb-BSA	(Glc)	BSA	13
29	HSA	Human serum albumin (isolated from serum)	na	HSA	na
30	Isomaltose - 13	Glca1-6Glcb-BSA	MEAG	BSA	13
31	Gala1-4Galb - 11	Gala1-4Galb-CETE-BSA	CETE	BSA	11
32	ManT -26	Mana1-6[Mana1-3]Manb -BSA	14 atom spacer	BSA	26
33	3'Neu5Ac-LacNAc -19	Neu5Aca2-3Galb1-4GlcNAc - BSA	unknown	BSA	19
34	BG-A -19	GalNAca1-3(Fuca1-2)Galb- -BSA	6 atom spacer	BSA	19
35	2'F-A type 2-Sp - 13	GalNAca1-3[Fuca1-2]Galb1-4[Fuca1-3]GlcNAcb-Sp-BSA	Sp	BSA	13
36	BG-H1- 20	Fuca1-2Galb1-3GlcNAcb1-3Galb1-4Glcb-APD-HSA	APD-	HSA	20
37	LeA -18	Galb1-3[Fuca1-4)GlcNAcb1-3Galb1-4Glcb- BSA	3 atom spacer	BSA	18
38	LeB - 09	Fuca1-2Galb1-3(Fuca1-4)GlcNAcb1-3Galb1-4Glcb-BSA	3 atom spacer	BSA	9
39	LeY -08	Fuca1-2Galb1-4[Fuca1-3)GlcNAc -HSA	unknown	HSA	8
40	LeX (monomeric)	Galb1-4[Fuca1-3)GlcNAc-APD-HSA	APD	HSA	nd
41	3'Neu5Ac-LeX (Sialyl LeX) - 09	Neu5Aca2-3Galb1-4[Fuca1-3)GlcNAc - BSA	14 atom spacer	BSA	9
42	Gb3- 13	Gala1-4Galb1-4Glc-HSA [aka: Pk or CD77]	3 atom spacer)	HSA	13
43	Xylb4 - 22	Xylb1-4Xylb1-4Xylb1-4Xylb1-BSA	(xyl)	BSA	22
44	Ara5 - 20	Araa1-5Araa1-5Araa1-5Araa1-5Araa1-BSA	(Ara)	BSA	20
45	X3Glc3 - 15	Xyla1-6Glcb1-4(Xyla1-6)Glcb1-4(Xyla1-6)Glcb1-BSA	(Glc)	BSA	15
46	GM3 - 12	Neu5Aca2-3Galb1-4Glc-APD-HAS	APD	HSA	12-15
47	6'Neu5Ac-Lac	Neu5Aca2-6Galb1-4Glc-APD-HSA	APD	HSA	nd
48	3'Neu5Ac-LeA -12	Neu5Aca2-3Galb1-3[Fuca1-4)GlcNAcb1-3Galb1-APD-HSA	APD	HSA	12
49	LeX (dimeric) -07	Galb1-4[Fuca1-3)GlcNAcb1-3Galb1-4(Fuca1-3)GlcNAcb1-3Galb1-APE-BSA	APE	BSA	7
50	Manb4 - 14	Manb1-4Manb1-4Manb1-4Manb1-BSA	(Man)	BSA	14
51	G2M4 - 07	Manb1-4(Gala1-6)Manb1-4(Gala1-6)Manb1-4Manb1-BSA	(man)	BSA	7
52	Glca1-6Glca1-4Glca1-4Glcb - 15	Glca1-6Glca1-4Glca1-4Glcb-CETE-BSA	CETE	BSA	15
53	LNT - 21	Galb1-3GlcNAcb1-3Galb-BSA	(Glc)	BSA	21
54	LSTa - 10	Neu5Aca2-3Galb1-3GlcNAcb1-3Galb1-BSA	(Glc)	BSA	10
55	LSTb - 11	Galb1-3(Neu5Aca2-6)GlcNAcb1-3Galb1-BSA	(Glc)	BSA	11
56	LSTc - 07	Neu5Aca2-6Galb1-3GlcNAcb1-3Galb1-BSA	(Glc)	BSA	7
57	GA1 - 20	Galb1-3GalNAcb1-4Galb1-BSA (GA1tri or asialo-GM1)	(Glc)	BSA	20
58	BG-B4-06	Gala1-3(Fuca1-2)Galb1-3GalNAcb1-linker-BSA	Oct	BSA	6
59	BG-B4-16	Gala1-3(Fuca1-2)Galb1-3GalNAcb1-linker-BSA	Oct	BSA	16
60	BG-A3-04	GalNAca1-3(Fuca1-2)Galb1-3GalNAc?1-linker-BSA	Oct	BSA	4
61	BG-A3-14	GalNAca1-3(Fuca1-2)Galb1-3GalNAc?1-linker-BSA	Oct	BSA	14
62	BG-A4-05	GalNAca1-3(Fuca1-2)Galb1-3GalNAcb1-linker-BSA	Oct	BSA	5
63	BG-A4-14	GalNAca1-3(Fuca1-2)Galb1-3GalNAcb1-linker-BSA	Oct	BSA	14
64	BG-B2-03	Gala1-3(Fuca1-2)Galb1-4GlcNAcb1-linker-BSA	Oct	BSA	3
65	BG-B3-05	Gala1-3(Fuca1-2)Galb1-3GalNAc?1-linker-BSA	Oct	BSA	5
66	BG-B3-17	Gala1-3(Fuca1-2)Galb1-3GalNAc?1-linker-BSA	Oct	BSA	17
67	BG-A1-12	GalNAca1-3(Fuca1-2)Galb1-3GlcNAcb1-linker-BSA	Oct	BSA	4
68	BG-A1-04	GalNAca1-3(Fuca1-2)Galb1-3GlcNAcb1-linker-BSA	Oct	BSA	12
69	BG-A2-04	GalNAca1-3(Fuca1-2)Galb1-4GlcNAcb1-linker-BSA	Oct	BSA	4
70	BG-A2-16	GalNAca1-3(Fuca1-2)Galb1-4GlcNAcb1-linker-BSA	Oct	BSA	16
71	BG-B1-05	Gala1-3(Fuca1-2)Galb1-3GlcNAcb1-linker-BSA	Oct	BSA	5
72	BG-B1-15	Gala1-3(Fuca1-2)Galb1-3GlcNAcb1-linker-BSA	Oct	BSA	15
73	BG-B2-17	Gala1-3(Fuca1-2)Galb1-4GlcNAcb1-linker-BSA	Oct	BSA	17
74	Ac-Tn(Ser)-Tn(Ser)-Tn(Ser)-G - 16	Ac(GalNAca)Ser-(GalNAca)Ser-(GalNAca)Ser-Gly-Hex-BSA	hex	BSA	16
75	Chitotriose - 08	GlcNAcb1-4GlcNAcb1-4GlcNAcb-BSA	(GlcNAc)	BSA	8
76	Gal3- 07	Gala1-3Galb1-4Gala-BSA	(1-3Gal)	BSA	7
77	Man3 - 05	Mana1-6(Mana1-3)Manb1-4GlcNAc -BSA	(GlcNAc)	BSA	5
78	Ac-S-S-S-G - 24	SerSerSerGly-BSA	hex	BSA	24
79	Ac-S-Tn(Ser)-S-G - 22	AcSer-(GalNAca)Ser-Ser-Gly-Hex-BSA	hex	BSA	22
80	P1 - 09	Gala1-4Galb1-4GlcNAc-BSA		BSA	9
81	Gb4 - 09	GalNAcb1-3Gala1-4Galb1-BSA (aka: P antigen)	(Glc)	BSA	9
82	GM1a - 29	Galb1-3GalNAcb1-4(Neu5Aca2-3)Galb1-4(Glc)HSA	(Glc)	HSA	29
83	pLNH - 21	Galb1-3GlcNAcb1-3Galb1-4GlcNAcb1-3Galb1-BSA	(Glc)	BSA	21
84	HSA (recomb)	human serum albumin (recombinant)	na	HSA	na
85	LNnT - 14	Galb1-4GlcNAcb1-3Galb1-BSA	(Glc)	BSA	14
86	Man5 - 05	Mana1-6(Mana1-3)Mana1-6(Mana1-3)Manb1-4GlcNAc-BSA	(GlcNAc)	BSA	5
87	Gb4 tetra (P1 tetra)-Sp - 06	GalNAcb1-3Gala1-4Galb1-4GlcNAcb-Sp-BSA	Sp	BSA	6
88	Man6 - II - 05	Mana1-2Mana1-3Mana1-6(Mana1-2Mana1-3)Manb1-BSA	(GlcNAc)	BSA	5
89	DFpLNH I, LeB - 09	Fuca1-2Galb1-3(Fuca1-4)GlcNAcb1-3Galb1-4GlcNAcb1-3Galb-BSA	(Glc)	BSA	9
90	DSLNT - 06	Neu5Aca2-3Galb1-3(Neu5Aca2-6)GlcNAcb1-3Galb1-BSA	(Glc)	BSA	5.6
91	Man9 - 05	Mana1-2Mana1-6(Mana1-2Mana1-3)Mana1-6(Mana1-2Mana1-2Mana1-3)Manb1-4GlcNAc-BSA	(GlcNAc)	BSA	5
92	2'F-B type 2-Sp - 07	Gala1-3[Fuca1-2]Galb1-4[Fuca1-3]GlcNAcb-Sp-BSA	Sp	BSA	7
93	Man7D3 - 08	Mana1-2Mana1-6(Mana1-3)Mana1-6(Mana1-2Mana1-3)Manb1-4GlcNAc-BSA	(GlcNAc)	BSA	8
94	Globo A - 03	GalNAca1-3(Fuca1-2)Galb1-3GalNAcb1-3Gala1-4Galb1-BSA	(Glc)	BSA	3
95	Man7D1 - 10	Mana1-6(Mana1-3)Mana1-6(Mana1-2Mana1-2Mana1-3)Manb1-4GlcNAc-BSA	(GlcNAc)	BSA	10
96	GM2-Sp - 14	Neu5Aca2-3[GalNAcb1-4]Galb1-4Glcb-Sp-BSA	Sp	BSA	14
97	Man8D1D3 - 09	Mana1-2Mana1-6(Mana1-3)Mana1-6(Mana1-2Mana1-2Mana1-3)Manb1-4GlcNAc-BSA	(GlcNAc)	BSA	9
98	BG-H4- 04	Fuca1-2Galb1-3GalNAcb1-linker-BSA	Oct	BSA	4
99	BG-H3- 04	GalNAca1-3(Fuca1-2)Galb1-3GlcNAcb1-3Galb1-4(Glc)-APD-HSA	APD	HSA	5
100	BG-A1- 05	Fuca1-2Galb1-3GalNAc?1-linker-BSA	Oct	BSA	4
101	BG-B (Dextra) - 13	Gala1-3(Fuca1-2)Galb-BSA [BG-B] from Dextra	6 atom spacer	BSA	13
102	alphaGal- 08	Gala1-3Galb1-4GlcNAc-BSA	14 atom spacer	BSA	8
103	Cellotriose - 13	Glcb1-4Glcb1-4Glcb-BSA	(Glc)	BSA	13
104	Maltopentaose - 11	Glca1-4Glca1-4Glca1-4Glca1-4Glca-BSA	(Glc)	BSA	11
105	BG-H4- 15	Fuca1-2Galb1-3GalNAcb1-linker-BSA	Oct	BSA	15
106	Globo B - 05	Gala1-3(Fuca1-2)Galb1-3GalNAcb1-3Gala1-4Galb1-BSA	(Glc)	BSA	5
107	LacNAc (trimeric) - 08	Galb1-4GlcNAcb1-3Galb1-4GlcNAcb1-3Galb1-4GlcNAcb-APE-HSA	APE	HSA	8
108	Forssman Di - 21	GalNAca1-3GalNAcb1-BSA	MEAG	BSA	21
109	Ac-S-TF(Ser)-S-G - 16	AcSer-(Galb1-3GalNAca)Ser-Ser-Gly-Hex-BSA	hex	BSA	16
110	Globo H - 03	Fuca1-2Galb1-3GalNAcb1-3Gala1-4Galb1-BSA	(Glc)	BSA	3
111	LeC-Sp - 06	Galb1-3GlcNAcb-Sp-BSA	Sp	BSA	6
112	Globo B - 12	Gala1-3(Fuca1-2)Galb1-3GalNAcb1-3Gala1-4Galb1-BSA	(Glc)	BSA	12
113	GalNAc-a - 04	GalNAc-a - BSA	MEAG	BSA	4
114	GalNAca1-6Galb - 04	GalNAca1-6Galb-BSA	MEAG	BSA	4
115	Adi - 04	GalNAca1-3Galb-BSA	MEAG	BSA	4
116	GA2di - 05	GalNAcb1-4Galb - BSA (aka: asialo-GM2)	MEAG	BSA	5
117	LNT - 05	Galb1-3GlcNAcb1-3Galb-BSA	(Glc)	BSA	5
118	GA1 - 06	Galb1-3GalNAcb1-4Galb1-BSA (GA1tri or asialo-GM1)	(Glc)	BSA	6
119	Forssman Di - 04	GalNAca1-3GalNAcb1-BSA	MEAG	BSA	4
120	Ac-S-Tn(Ser)-S-G - 04	AcSer-(GalNAca)Ser-Ser-Gly-Hex-BSA	hex	BSA	4
121	Ac-Tn(Ser)Tn(Ser)Tn(Ser)-G - 03	Ac(GalNAca)Ser-(GalNAca)Ser-(GalNAca)Ser-Gly-Hex-BSA	hex	BSA	3
122	Ac-S-Tn(Thr)-S-G - 04	AcSer-(GalNAca)Thr-Ser-Gly-Hex-BSA	hex	BSA	4
123	Ac-S-TF(Ser)-S-G - 04	AcSer-(Galb1-3GalNAca)Ser-Ser-Gly-Hex-BSA	hex	BSA	4
124	GA2di - 37	GalNAcb1-4Galb - BSA (aka: asialo-GM2)	MEAG	BSA	37
125	Forssman Di - 31	GalNAca1-3GalNAcb1-BSA	MEAG	BSA	31
126	Ac-S-Tn(Ser)-S-G - 33	AcSer-(GalNAca)Ser-Ser-Gly-Hex-BSA	hex	BSA	33
127	Ac-Tn(Ser)Tn(Ser)Tn(Ser)-G - 27	Ac(GalNAca)Ser-(GalNAca)Ser-(GalNAca)Ser-Gly-Hex-BSA	hex	BSA	27
128	Ac-S-TF(Ser)-S-G - 28	AcSer-(Galb1-3GalNAca)Ser-Ser-Gly-Hex-BSA	hex	BSA	28
129	Chitotriose - 20	GlcNAcb1-4GlcNAcb1-4GlcNAcb-BSA	(GlcNAc)	BSA	20
130	Fuc-a - 04	Fuc-a - BSA	MEAG	BSA	4
131	Fuc-b - 04	Fuc-b - BSA	MEAG	BSA	4
132	GlcNAca1-4Galb - 03	GlcNAca1-4Galb-BSA	MEAG	BSA	3
133	LNH - 13	Galb1-4GlcNAcb1-6(Galb1-3GlcNAcb1-3)Galb1-BSA	(Glc)	BSA	13
134	LNnH - 11	Galb1-4GlcNAcb1-6(Galb1-4GlcNAcb1-3)Galb1-BSA	(Glc)	BSA	11
135	LNnT - 04	Galb1-4GlcNAcb1-3Galb1-BSA	(Glc)	BSA	4
136	pLNH - 07	Galb1-3GlcNAcb1-3Galb1-4GlcNAcb1-3Galb1-BSA	(Glc)	BSA	7
137	BG-H1- 06	Fuca1-2Galb1-3GlcNAcb1-linker-BSA	Oct	BSA	6
138	BG-H2- 06	Fuca1-2Galb1-4GlcNAcb1-linker-BSA	Oct	BSA	6
139	BG-H2- 12	Fuca1-2Galb1-4GlcNAcb1-linker-BSA	Oct	BSA	12
140	BG-H3- 14	Fuca1-2Galb1-3GalNAc?1-linker-BSA	Oct	BSA	14
141	Ac-S-Tn(Thr)-A-G - 04	Ac-Ser-(GalNAca)Thr-Ala-Gly-Hex-BSA (muc1)	hex	BSA	4
142	Ac-S-Tn(Thr)-A-G - 08	Ac-Ser-(GalNAca)Thr-Ala-Gly-Hex-BSA (muc1)	hex	BSA	8
143	Ac-S-Tn(Thr)-A-G - 22	Ac-Ser-(GalNAca)Thr-Ala-Gly-Hex-BSA (muc1)	hex	BSA	22
144	Ac-V-Tn(Thr)-S-G - 04	Ac-Val-(GalNAca)Thr-Ser-Gly-Hex-BSA (muc1)	hex	BSA	4
145	Ac-V-Tn(Thr)-S-G - 08	Ac-Val-(GalNAca)Thr-Ser-Gly-Hex-BSA (muc1)	hex	BSA	8
146	Ac-V-Tn(Thr)-S-G - 19	Ac-Val-(GalNAca)Thr-Ser-Gly-Hex-BSA (muc1)	hex	BSA	19
147	Ac-A-Tn(Thr)-S-G - 05	Ac-Ala-(GalNAca)Thr-Ser-Gly-Hex-BSA (muc4)	hex	BSA	5
148	Ac-A-Tn(Thr)-S-G - 08	Ac-Ala-(GalNAca)Thr-Ser-Gly-Hex-BSA (muc4)	hex	BSA	8
149	Ac-A-Tn(Thr)-S-G - 23	Ac-Ala-(GalNAca)Thr-Ser-Gly-Hex-BSA (muc4)	hex	BSA	23
150	Ac-S-Tn(Thr)-G-G - 03	Ac-Ser-(GalNAca)Thr-Gly-Gly-Hex-BSA (muc4)	hex	BSA	3
151	Ac-S-Tn(Thr)-G-G - 07	Ac-Ser-(GalNAca)Thr-Gly-Gly-Hex-BSA (muc4)	hex	BSA	7
152	Ac-S-Tn(Thr)-G-G - 19	Ac-Ser-(GalNAca)Thr-Gly-Gly-Hex-BSA (muc4)	hex	BSA	19
153	Ac-T-Tn(Thr)-P-G - 04	Ac-Thr-(GalNAca)Thr-Pro-Gly-Hex-BSA (muc2,6,7)	hex	BSA	4
154	Ac-T-Tn(Thr)-P-G - 08	Ac-Thr-(GalNAca)Thr-Pro-Gly-Hex-BSA (muc2,6,7)	hex	BSA	8
155	Ac-T-Tn(Thr)-P-G - 21	Ac-Thr-(GalNAca)Thr-Pro-Gly-Hex-BSA (muc2,6,7)	hex	BSA	21
156	Ac-S-Tn(Thr)-S-G HSA-23	AcSer-(GalNAca)Thr-Ser-Gly-Hex-HSA	hex	HSA	23
157	Ac-S-Tn(Thr)-S-G HSA-04	AcSer-(GalNAca)Thr-Ser-Gly-Hex-HSA	hex	HSA	4
158	Ac-TF(Ser)-G - 04	Ac(Galb1-3GalNAca)Ser-Gly-Hex-BSA	hex	BSA	4
159	Ac-TF(Ser)-G - 24	Ac(Galb1-3GalNAca)Ser-Gly-Hex-BSA	hex	BSA	24
160	NA2 - 08	Galb1-4GlcNAcb1-2Mana1-6[Galb1-4GlcNAcb1-2Mana1-3]Manb1-4GlcNAc -BSA	(GlcNAc)	BSA	8
161	NA3 - 05	Galb1-4GlcNAcb1-2Mana1-6[Galb1-4GlcNAcb1-2(Galb1-4GlcNAcb1-4)Mana1-3]Manb1-4GlcNAc -BSA	(GlcNAc)	BSA	5
162	NGA2 - 07	GlcNAcb1-2Mana1-6(GlcNAcb1-2Mana1-3)Manb1-4GlcNAc -BSA	(GlcNAc)	BSA	7
163	NGA2B - 05	GlcNAcb1-2Mana1-6(GlcNAcb1-2Mana1-3)(GlcNAcb1-4)Manb1-4GlcNAc -BSA	(GlcNAc)	BSA	5
164	NA4 - 05	Galb1-4GlcNAcb1-2(Galb1-4GlcNAcb1-6)Mana1-6[Galb1-4GlcNAcb1-2(Galb1-4GlcNAcb1-4)Mana1-3]Manb1-4GlcNAc -BSA	(GlcNAc)	BSA	5
165	NGA3B - 06	GlcNAcb1-2Mana1-6[GlcNAcb1-2(GlcNAcb1-4)Mana1-3](GlcNAcb1-4)Manb1-4GlcNAc -BSA	(GlcNAc)	BSA	6
166	NGA3 - 01	GlcNAcb1-2Mana1-6[GlcNAcb1-2(GlcNAcb1-4)Mana1-3]Manb1-4GlcNAc -BSA	(GlcNAc)	BSA	1
167	NGA4 - 06	GlcNAcb1-2(GlcNAcb1-6)Mana1-6[GlcNAcb1-2(GlcNAcb1-4)Mana1-3]Manb1-4GlcNAc -BSA	(GlcNAc)	BSA	6
168	NGA4(B)2 - 04	GlcNAcb1-2(GlcNAcb1-4)(GlcNAcb1-6)Mana1-6[GlcNAcb1-2Mana1-3](GlcNAcb1-4)Manb1-4GlcNAc -BSA	(GlcNAc)	BSA	4
169	NGA5B - 02	GlcNAcb1-2(GlcNAcb1-4)(GlcNAcb1-6)Mana1-6[GlcNAcb1-2(GlcNAcb1-4)Mana1-3](GlcNAcb1-4)Manb1-4GlcNAc -BSA	(GlcNAc)	BSA	2
170	GA2di (accurate) - 28	GalNAcb1-4Galb - BSA (aka: asialo-GM2)	unknown	BSA	28
171	Ac-P-Tn(Thr)-T-G - 05	Ac-Pro-(GalNAca)Thr-Thr-Gly-Hex-BSA (muc2)	hex	BSA	5
172	Ac-P-Tn(Thr)-T-G - 08	Ac-Pro-(GalNAca)Thr-Thr-Gly-Hex-BSA (muc2)	hex	BSA	8
173	Ac-P-Tn(Thr)-T-G - 22	Ac-Pro-(GalNAca)Thr-Thr-Gly-Hex-BSA (muc2)	hex	BSA	22
174	Ac-Tn(Thr)-Tn(Thr)-Tn(Thr)-G - 05	Ac-(GalNAca)Thr-(GalNAca)Thr-(GalNAca)Thr-Gly-Hex-BSA (muc2)	hex	BSA	5
175	Ac-Tn(Thr)-Tn(Thr)-Tn(Thr)-G - 08	Ac-(GalNAca)Thr-(GalNAca)Thr-(GalNAca)Thr-Gly-Hex-BSA (muc2)	hex	BSA	8
176	Ac-Tn(Thr)-Tn(Thr)-Tn(Thr)-G - 20	Ac-(GalNAca)Thr-(GalNAca)Thr-(GalNAca)Thr-Gly-Hex-BSA (muc2)	hex	BSA	20
177	Ac-S-Tn(Thr)-Tn(Thr)-G - 05	Ac-Ser-(GalNAca)Thr-(GalNAca)Thr-Gly-Hex-BSA (muc2)	hex	BSA	5
178	Ac-S-Tn(Thr)-Tn(Thr)-G - 09	Ac-Ser-(GalNAca)Thr-(GalNAca)Thr-Gly-Hex-BSA (muc2)	hex	BSA	9
179	Ac-S-Tn(Thr)-Tn(Thr)-G - 22	Ac-Ser-(GalNAca)Thr-(GalNAca)Thr-Gly-Hex-BSA (muc2)	hex	BSA	22
180	Gala3-type1 - 09	Gala1-3Galb1-3GlcNAc-BSA	3 atom	BSA	9
181	2'FucLac (BG-H6) - 07	Fuca1-2Galb1-4Glc-BSA	3 atom	BSA	7
182	Ac-S-Tn(Thr)-V-G - 04	Ac-Ser-(GalNAca)Thr-Val-Gly-Hex-BSA	hex	BSA	4
183	Ac-S-Tn(Thr)-V-G - 22	Ac-Ser-(GalNAca)Thr-Val-Gly-Hex-BSA	hex	BSA	22
184	Ac-G-V-Tn(Thr)-S-A-G - 04	Ac-Gly-Val-(GalNAca)Thr-Ser-Ala-Gly-Hex-BSA (muc1)	hex	BSA	4
185	Ac-G-V-Tn(Thr)-S-A-G - 21	Ac-Gly-Val-(GalNAca)Thr-Ser-Ala-Gly-Hex-BSA (muc1)	hex	BSA	21
186	GTSSA-TF(Ser)-TGHATPLPVTD	BSA-PEG7-Gly-Thr-Ser-Ser-Ala-(Galb1-3GalNAca)Ser-Thr-Gly-His-Ala-Thr-Pro-Leu-Pro-Val-Thr-Asp	PEG-linker	BSA	4
187	GTSSAS-TF(Thr)-GHATPLPVTD	BSA-PEG7-Gly-Thr-Ser-Ser-Ala-Ser-(Galb1-3GalNAca)Thr-Gly-His-Ala-Thr-Pro-Leu-Pro-Val-Thr-Asp	PEG-linker	BSA	4
188	GTSSASTGHA-TF(Thr)-PLPVTD	BSA-PEG7-Gly-Thr-Ser-Ser-Ala-Ser-Thr-Gly-His-Ala-(Galb1-3GalNAca)Thr-Pro-Leu-Pro-Val-Thr-Asp	PEG-linker	BSA	5
189	GTSSA-TF(Ser)-TF(Thr)-GHATPLPVTD	BSA-PEG7-Gly-Thr-Ser-Ser-Ala-(Galb1-3GalNAca)Ser-(Galb1-3GalNAca)Thr-Gly-His-Ala-Thr-Pro-Leu-Pro-Val-Thr-Asp	PEG-linker	BSA	5
190	GTSSASTGHATPLPVTD	BSA-PEG7-Gly-Thr-Ser-Ser-Ala-Ser-Thr-Gly-His-Ala-Thr-Pro-Leu-Pro-Val-Thr-Asp	PEG-linker	BSA	6
191	PEG-linker - 06	OH-(CH2)2-NH-Gly-CO-PEG7-NH-(CO)Hept-SH-Mal-Cychex-CO-BSA	PEG-linker	BSA	6
192	Galilli - 21	Gala1-3Galb1-4Glc-BSA	3 atom	BSA	21
193	6'Neu5Ac-LNF V - 12	Fuca1-2Galb1-3(Neu5Aca2-6)GlcNAcb1-3Galb1-APD-HSA	APD	HSA	12 to 15
194	Fuc, 3'Neu5Ac-LNnH-APD-HSA - 12	Galb1-4[Fuca1-3]GlcNAcb1-6[Neu5Aca2-6Galb1-4GlcNAcb1-3]Galb1-APD-HSA	APD	HSA	12 to 15
195	3'Neu5Ac-3-FL - 07	Neu5Aca2-3Galb1-4(Fuca1-3)Glc -BSA	3 atom	BSA	7
196	GlcNAc-Man5 - 03	Mana1-6(Mana1-3)Mana1-6(GlcNAcb1-2Mana1-3)Manb1-4GlcNAcb-BSA	(GlcNAc)	BSA	3
197	GlcNAc-Man3 - 02	Mana1-6(GlcNAcb1-2Mana1-3)Manb1-4GlcNAcb-BSA	(GlcNAc)	BSA	2
198	LacNAc-Man5 - 02	Mana1-6(Mana1-3)Mana1-6(Galb1-4GlcNAcb1-2Mana1-3)Manb1-4GlcNAcb-BSA	(GlcNAc)	BSA	2
199	Ac-S-Thr-S-G - 18	Ac-Ser-Thr-Ser-Gly-Hex-BSA	hex	BSA	18
200	Print Buffer-01	Galb1-3(Fuca1-4)GlcNAcb1-3Galb1-4(Fuca1-3)GlcNAcb1-3Galb1-APD-HSA	APD	HSA	21
201	3'Neu5Ac-LNnT - 09	Neu5Aca2-3Galb1-4GlcNAcb1-3Galb1-APD-HSA	APD	HSA	9
202	Hep-N-acetylated	fully N-acetylated heparin polysaccharide	na	BSA	1
203	Hep-5000 - 01	heparin polysaccharide (MW ~5000)	na	BSA	1
204	Man6 - I - 04	Mana1-6(Mana1-3)Mana1-6(Mana1-2Mana1-3)Manb1-BSA	(GlcNAc)	BSA	4
205	3'-sulpho-LeX - 15	3-SO3-Galb1-4[Fuca1-3)GlcNAc-BSA	3 atom	BSA	15
206	Hya9 - 03	(GlcAb1-3GlcNAcb1-4)4b1-3GlcAb1-BSA	(GlcNAc)	BSA	3
207	3'-sulpho-LeA - 15	3-SO3-Galb1-3[Fuca1-4)GlcNAc-BSA	3 atom	BSA	15
208	Gala1-2Gal - 13	Gala1-2Gal-BSA	3 atom	BSA	13
209	6'-sulpho-LeX - 08	6-SO3-Galb1-4[Fuca1-3)GlcNAc-BSA	3 atom	BSA	8
210	Hya8 - 03	(GlcNAcb1-4GlcAb1-3)4b1-BSA	(GlcNAc)	BSA	3
211	6'-sulpho-LeA - 16	6-SO3-Galb1-3[Fuca1-4)GlcNAc-BSA	3 atom	BSA	16
212	MSMFLNH I - 11	Neu5Aca2-6Galb1-4GlcNAcb1-6 (Fuca1-2Galb1-3GlcNAcb1-3)Galb1-BSA	(Glc)	BSA	11
213	A-LeB hexa - 06	GalNAca1-3(Fuca1-2)Galb1-3(Fuca1-4)GlcNAcb1-3Galb1-BSA	(Glc)	BSA	6
214	Hybrid-M5N4B - 03	GlcNAcb1-2Mana1-3[Mana1-3(Mana1-6)Mana1-6](GlcNAcb1-4)Manb1-4GlcNAcb1-BSA	(GlcNAc)	BSA	3
215	MSMFLnNH - 09	Galb1-4(Fuca1-3)GlcNAcb1-6 (Neu5Aca2-6Galb1-4GlcNAcb1-3)Galb1-BSA	(Glc)	BSA	9
216	iLNO - 06	Galb1-3GlcNAcb1-3Galb1-4GlcNAcb1-6 (Galb1-3GlcNAcb1-3)Galb1-BSA	(Glc)	BSA	6
217	MFLNH I - 11	Galb1-4GlcNAcb1-6 (Fuca1-2Galb1-3GlcNAcb1-3)Galb1-BSA	(Glc)	BSA	11
218	alphaGal-6-deoxy - 11	Gala1-3Galb1-4(6deoxy-GlcNAc)-HSA (alphaGal)-HSA	3 atom spacer	HSA	11
219	MFLNH III - 14	Galb1-4(Fuca1-3)GlcNAcb1-6 (Galb1-3GlcNAcb1-3)Galb1-BSA	(Glc)	BSA	14
220	TFiLNO(1-2,1-2,1-3) - 04	Fuca1-2Galb1-3GlcNAcb1-3Galb1-4(Fuca1-3)GlcNAcb1-6(Fuca1-2Galb1-3GlcNAcb1-3)Galb-BSA (mixed with other stuff by MS)	(Glc)	BSA	4
221	LeC (dimeric)-Sp - 16	Galb1-3GlcNAcb1-3Galb1-3GlcNAcb-Sp-BSA	Sp	BSA	16
222	3'Neu5Ac(9Ac)-LacNAc-Sp - 04	Neu5Ac(9Ac)a2-3Galb1-4GlcNAcb-Sp-BSA	Sp	BSA	4
223	Bdi-g - 06	Gala1-3Galb- BSA	(Glc)	BSA	6
224	Lac-C5 - 05	Galb1-4Glcb - BSA	C5	BSA	14
225	Mana1-6Man-a - 04	Mana1-6Man-a - BSA	MEAG	BSA	4
226	B tetra type 1-Sp - 16	Gala1-3[Fuca1-2]Galb1-3GlcNAcb-Sp-BSA	Sp	BSA	16
227	LacNAc-Sp - 06	Galb1-4GlcNAcb-Sp-BSA	Sp	BSA	6
228	LNT-2-Sp - 15	GlcNAcb1-3Galb1-4Glcb-Sp-BSA	Sp	BSA	15
229	GD1a-Sp - 05	Neu5Aca2-3[Neu5Aca2-3Galb1-3GalNAcb1-4]Galb1-4Glcb-Sp-BSA	Sp	BSA	5
230	6'Neu5Gc-LacNAc-Sp - 05	Neu5Gca2-6Galb1-4GlcNAcb-Sp-BSA	Sp	BSA	5
231	SSEA-4-Sp - 05	Neu5Aca2-3Galb1-3GalNAcb1-3Gala1-4Galb1-4Glcb-Sp-BSA	Sp	BSA	5
232	3'Neu5Ac(9Ac)-LacNAc-Sp - 10	Neu5Ac(9Ac)a2-3Galb1-4GlcNAcb-Sp-BSA	Sp	BSA	10
233	3'Neu5Ac(9Ac)-LeC-Sp - 12	Neu5Ac(9Ac)a2-3Galb1-3GlcNAcb-Sp-BSA	Sp	BSA	12
234	LDN-Sp - 14	GalNAcb1-4GlcNAcb-Sp-BSA	Sp	BSA	14
235	B tetra type 2-Sp - 07	Gala1-3[Fuca1-2]Galb1-4GlcNAcb-Sp-BSA	Sp	BSA	7
236	GD1a-Sp - 10	Neu5Aca2-3[Neu5Aca2-3Galb1-3GalNAcb1-4]Galb1-4Glcb-Sp-BSA	Sp	BSA	10
237	Ac-S-Ser(GlcNAcb)-S-G - 24	AcSer-(GlcNAc?)Ser-Ser-Gly-Hex-BSA	hex	BSA	24
238	LacNAc-Sp - 15	Galb1-4GlcNAcb-Sp-BSA	Sp	BSA	15
239	LeC (dimeric)-Sp - 06	Galb1-3GlcNAcb1-3Galb1-3GlcNAcb-Sp-BSA	Sp	BSA	6
240	Lac-C5 - 14	Galb1-4Glcb - BSA	C5	BSA	5
241	SSEA-4-Sp - 12	Neu5Aca2-3Galb1-3GalNAcb1-3Gala1-4Galb1-4Glcb-Sp-BSA	Sp	BSA	12
242	Bdi-g - 16	Gala1-3Galb- BSA	(Glc)	BSA	16
243	A tetra type 1-Sp - 15	GalNAca1-3[Fuca1-2]Galb1-3GlcNAcb-Sp-BSA	Sp	BSA	15
244	Forssman Tetra-BSA - 05	GalNAca1-3GalNAcb1-3Gala1-4Galb-BSA	(Glc)	BSA	5
245	BSA - C5 (Alkyne) - 10	DF-168B-175-1 C5-alkyne-BSA	C5	BSA	10
246	BG-H2 - 16	Fuca1-2Galb1-4GlcNAcb-HSA	unknown	HSA	16
247	CT/Sda-Sp - 13	Neu5Aca2-3[GalNAcb1-4]Galb1-4GlcNAcb-Sp-BSA	Sp	BSA	13
248	A tetra type 2-Sp - 17	GalNAca1-3[Fuca1-2]Galb1-4GlcNAcb-Sp-BSA	Sp	BSA	17
249	6'Neu5Ac-LacNAc (dimeric)-Sp - 13	Neu5Aca2-6[Galb1-4GlcNAcb1-3)2b-Sp-BSA	Sp	BSA	13
250	GM3(Gc)-Sp - 14	Neu5Gca2-3Galb1-4Glcb-Sp-BSA	Sp	BSA	14
251	3'KDN-LacNAc-Sp - 05	KDNa2-3Galb1-4GlcNAcb-Sp-BSA	Sp	BSA	5
252	GNLacNAc-Sp - 06	GlcNAcb1-3Galb1-4GlcNAcb-Sp-BSA	Sp	BSA	6
253	2'F-A type 2-Sp - 05	GalNAca1-3[Fuca1-2]Galb1-4[Fuca1-3]GlcNAcb-Sp-BSA	Sp	BSA	5
254	Gb4 tetra (P1 tetra)-Sp - 15	GalNAcb1-3Gala1-4Galb1-4GlcNAcb-Sp-BSA	Sp	BSA	15
255	GNLacNAc-Sp - 16	GlcNAcb1-3Galb1-4GlcNAcb-Sp-BSA	Sp	BSA	16
256	3'Neu5Gc-LacNAc-Sp - 06	Neu5Gca2-3Galb1-4GlcNAcb-Sp-BSA	Sp	BSA	6
257	GT3-Sp - 03	Neu5Aca2-8Neu5Aca2-8Neu5Aca2-3Galb1-4Glcb-Sp-BSA	Sp	BSA	3
258	Glc-a - 05	Glc-a - BSA	MEAG	BSA	5
259	LeC-Sp - 15	Galb1-3GlcNAcb-Sp-BSA	Sp	BSA	15
260	Triazole linker - 43	BSA-linker-triazole	adipic acid	BSA	43
261	LDN-Sp - 05	Neu5Aca2-6Galb1-4GlcNAcb-Sp-BSA	Sp	BSA	5
262	Fuc-GM1a - 08	Fuca1-2Galb1-3GalNAcb1-4(Neu5Aca2-3)Galb1-4-BSA	(Glc)	BSA	8
263	3'KDN-LeC-Sp - 04	KDNa2-3Galb1-3GlcNAcb-Sp-BSA	Sp	BSA	4
264	Man1 - 04	Man?1-4GlcNAc?1-4GlcNAc?1-BSA	4HB	BSA	4
265	A tetra type 1-Sp - 05	GalNAca1-3[Fuca1-2]Galb1-3GlcNAcb-Sp-BSA	Sp	BSA	5
266	3'GN type1-Sp - 16	GlcNAcb1-3Galb1-3GlcNAcb-Sp-BSA	Sp	BSA	16
267	2'F-B type 2-Sp - 15	Gala1-3[Fuca1-2]Galb1-4[Fuca1-3]GlcNAcb-Sp-BSA	Sp	BSA	15
268	3'KDN-LeC-Sp - 12	KDNa2-3Galb1-3GlcNAcb-Sp-BSA	Sp	BSA	12
269	B tetra type 2-Sp - 20	Gala1-3[Fuca1-2]Galb1-4GlcNAcb-Sp-BSA	Sp	BSA	20
270	Galb1-4Gal	Galb1-4Gal-BSA	3 atom spacer	BSA	nd
271	GD3-Sp - 04	Neu5Aca2-8Neu5Aca2-3Galb1-4Glcb-Sp-BSA	Sp	BSA	4
272	3'KDN-LacNAc-Sp - 12	KDNa2-3Galb1-4GlcNAcb-Sp-BSA	Sp	BSA	12
273	3'Neu5Ac-LacNAc-Sp - 05	Neu5Aca2-3Galb1-4GlcNAcb-Sp-BSA	Sp	BSA	5
274	6'Neu5Ac-LDN-Sp - 13	Neu5Aca2-6GalNAcb1-4GlcNAcb-Sp-BSA	Sp	BSA	13
275	Man-a - 05	Man-a - BSA	MEAG	BSA	5
276	B tetra type 1-Sp - 04	Gala1-3[Fuca1-2]Galb1-3GlcNAcb-Sp-BSA	Sp	BSA	4
277	A tetra type 2-Sp - 07	GalNAca1-3[Fuca1-2]Galb1-4GlcNAcb-Sp-BSA	Sp	BSA	7
278	LNT-Sp - 06	Galb1-3GlcNAcb1-3Galb1-4GlcNAcb-Sp-BSA	Sp	BSA	6
279	LeC-Sp - 07	Galb1-3GlcNAcb-Sp-BSA	Sp	BSA	7
280	GQ2-Sp - 06	Neu5Aca2-8Neu5Aca2-8Neu5Aca2-8Neu5Aca2-3[GalNAcb1-4]Galb1-4Glcb-Sp-BSA	Sp	BSA	6
281	3'Neu5Ac-LeC-Sp - 12	Neu5Aca2-3Galb1-3GlcNAcb-Sp-BSA	Sp	BSA	12
282	GM3-Sp - 11	Neu5Aca2-3Galb1-4Glcb-Sp-BSA	Sp	BSA	11
283	R-Tn(Ser)-Tn-hydroxyethylamide - 36	BSA-linker-Tn(Ser)-hydroxyethylamide	adipic acid	BSA	36
284	3'Neu5Ac-LeC-Sp - 05	Neu5Aca2-3Galb1-3GlcNAcb-Sp-BSA	Sp	BSA	5
285	GM3-Sp - 04	Neu5Aca2-3Galb1-4Glcb-Sp-BSA	Sp	BSA	4
286	3'GN-LacNAc (dimeric)-Sp - 14	GlcNAcb1-3(Galb1-4GlcNAcb1-3)2b-Sp-BSA	Sp	BSA	14
287	LNT-2-Sp - 06	GlcNAcb1-3Galb1-4Glcb-Sp-BSA	Sp	BSA	6
288	GT2-Sp - 08	Neu5Aca2-8Neu5Aca2-8Neu5Aca2-3[GalNAcb1-4]Galb1-4Glcb-Sp-BSA	Sp	BSA	8
289	Forssman Tetra-BSA - 13	GalNAca1-3GalNAcb1-3Gala1-4Galb-BSA	(Glc)	BSA	13
290	alpha-Gal tetra - 17	Gala1-3Galb1-4GlcNAcb1-3Galb1-BSA	(Glc)	BSA	17
291	Gb5/SSEA3 - 04	Galb1-3GalNAcb1-3Gala1-4Galb1-BSA	(Glc)	BSA	4
292	3'Neu5Ac-LacNAc-Sp - 10	Neu5Aca2-3Galb1-4GlcNAcb-Sp-BSA	Sp	BSA	10
293	Globo H - 10	Fuca1-2Galb1-3GalNAcb1-3Gala1-4Galb1-BSA	(Glc)	BSA	10
294	Globo A - 09	GalNAca1-3(Fuca1-2)Galb1-3GalNAcb1-3Gala1-4Galb1-BSA	(Glc)	BSA	9
295	GT2-Sp - 03	Neu5Aca2-8Neu5Aca2-8Neu5Aca2-3[GalNAcb1-4]Galb1-4Glcb-Sp-BSA	Sp	BSA	3
296	3'Neu5Gc-LacNAc-Sp - 10	Neu5Gca2-3Galb1-4GlcNAcb-Sp-BSA	Sp	BSA	10
297	3'Neu5Ac-LacNAc (dimeric)-Sp - 13	Neu5Aca2-3(Galb1-4GlcNAcb1-3)2b-Sp-BSA	Sp	BSA	13
298	CT/Sda-Sp - 05	Neu5Aca2-3[GalNAcb1-4]Galb1-4GlcNAcb-Sp-BSA	Sp	BSA	5
299	Ac-S-Ser(GlcNAca)-S-G - 07	AcSer-(GlcNAc?)Ser-Ser-Gly-Hex-BSA	hex	BSA	7
300	TFiLNO(1-2,1-2,1-4) - 06	Fuca1-2Galb1-3GlcNAcb1-3Galb1-4GlcNAcb1-6[Fuca1-2Galb1-3(Fuca1-4)GlcNAcb1-3]Galb-BSA	(Glc)	BSA	6
301	GD3-Sp - 08	Neu5Aca2-8Neu5Aca2-3Galb1-4Glcb-Sp-BSA	Sp	BSA	8
302	LNT-Sp - 15	Galb1-3GlcNAcb1-3Galb1-4GlcNAcb-Sp-BSA	Sp	BSA	15
303	3'Neu5Gc-LeC-Sp - 12	Neu5Gca2-3Galb1-3GlcNAcb-Sp-BSA	Sp	BSA	12
304	GQ2-Sp - 03	Neu5Aca2-8Neu5Aca2-8Neu5Aca2-8Neu5Aca2-3[GalNAcb1-4]Galb1-4Glcb-Sp-BSA	Sp	BSA	3
305	Gb5/SSEA3 - 12	Galb1-3GalNAcb1-3Gala1-4Galb1-BSA	(Glc)	BSA	12
306	Ac-S-Ser(GlcNAcb)-S-G - 07	AcSer-(GlcNAc?)Ser-Ser-Gly-Hex-BSA	hex	BSA	7
307	LacNAc (dimeric)-Sp - 16	(Galb1-4GlcNAcb1-3)2b-Sp-BSA	Sp	BSA	16
308	3'Neu5Ac-LacNAc (dimeric)-Sp - 06	Neu5Aca2-3(Galb1-4GlcNAcb1-3)2b-Sp-BSA	Sp	BSA	6

## Sheet: Competition Summary
	Channel	532	532	532	532	532	532	532	532	532	532	532	635	635	635	635	635	635	635	635	635	635	635	635	635	635	635	635	635	532	532	532	532	532	532	635	635
	Array/Batch	308(406)/C	308(406)/C	308(406)/C	308(406)/C	308(406)/C	308(406)/C	308(406)/C	308(406)/C	308(406)/C	308(406)/C	308(406)/C	308(406)/C	308(406)/C	308(406)/C	308(406)/C	308(406)/C	308(406)/C	308(406)/C	308(406)/C	308(406)/C	308(406)/C	308(406)/C	308(406)/C	308(406)/C	308(406)/C	308(406)/C	308(406)/C	308(406)/C	308(406)/C	308(406)/C	308(406)/C	308(406)/C	308(406)/C	308(406)/C	308(406)/C	308(406)/C
	Slides	3 & 4	3 & 4	3 & 4	3 & 4	3 & 4	3 & 4	3 & 4	3 & 4	3 & 4	3 & 4	3 & 4	3 & 4	3 & 4	3 & 4	3 & 4	3 & 4	5 & 6	5 & 6	5 & 6	5 & 6	5 & 6	5 & 6	5 & 6	5 & 6	5 & 6	3 & 4	5 & 6	5 & 6	5 & 6	5 & 6	5 & 6	5 & 6	5 & 6	3 & 4	3 & 4	5 & 6
	Secondaries	IgG549 & IgM649	IgG549 & IgM649	IgG549 & IgM649	IgG549 & IgM649	IgG549 & IgM649	IgG549 & IgM649	IgG549 & IgM649	IgG549 & IgA647	IgG549 & IgA647	IgG549 & IgA647	IgG549 & IgA647	IgG549 & IgM649	IgG549 & IgM649	IgG549 & IgM649	IgG549 & IgM649	IgG549 & IgM649	IgG549 & IgM649	IgG549 & IgM649	IgA549 & IgM649	IgA549 & IgM649	IgA549 & IgM649	IgA549 & IgM649	IgG549 & IgA647	IgG549 & IgA647	IgG549 & IgA647	IgG549 & IgA647	IgG549 & IgA647	IgG549 & IgA647	IgA549 & IgM649	IgA549 & IgM649	IgA549 & IgM649	IgA549 & IgM649	IgA549 & IgM649	IgG549 & IgM649	IgG549 & IgM649	IgG549 & IgA647
	Antibody Detected	IgG	IgG	IgG	IgG	IgG	IgG	IgG	IgG	IgG	IgG	IgG	IgM	IgM	IgM	IgM	IgM	IgM	IgM	IgM	IgM	IgM	IgM	IgA	IgA	IgA	IgA	IgA	IgA	IgA	IgA	IgA	IgA	IgA	IgG	IgM	IgA
Print #	Array Components	IgG-800	IgG-400	IgG-200	IgG-200 +IgM-50	IgG-200 +IgM-100	IgG-200 +IgM-200	IgG-200 +IgM-400	IgG-200 +IgA-50	IgG-200 +IgA-100	IgG-200 +IgA-200	IgG-200 +IgA-400	IgM-400	IgM-200	IgM-100	IgM-50	IgM-50 +IgG-200	IgM-50 +IgG-400	IgM-50 +IgG-800	IgM-50 +IgA-50	IgM-50 +IgA-100	IgM-50 +IgA-200	IgM-50 +IgA-400	IgA-200	IgA-100	IgA-50	IgA-50 + IgG-200	IgA-50 + IgG-400	IgA-50 + IgG-800	IgA-50	IgA-50 + IgM-50	IgA-50 + IgM-100	IgA-50 + IgM-200	IgA-50 + IgM-400	Reference	Reference	Reference
1	Cy3	15.3514	15.4318	15.2183	15.0152	15.012	14.6526	14.5187	15.1988	15.2844	15.097	15.283	15.7138	15.2341	14.6374	13.8729	13.8752	14.2289	14.0086	13.7868	13.7788	13.8514	13.6656	8.87735	7.37581	7.23	7.23	7.23	7.23	15.5751	15.564	15.4334	15.0262	15.0696	15.2545	13.7756	10.4376
2	BSA	7.23	7.53992	7.23	7.23	7.23	7.23	7.23	7.23	7.28949	7.23	7.23	7.22882	7.22882	7.22882	7.22882	7.22882	7.22882	7.22882	7.22882	7.22882	7.22882	7.22882	7.23	7.23	7.23	7.23	7.23	7.23	7.23	7.23	7.24008	7.45806	7.23	7.23	7.22882	7.23
3	Maltose - 23	15.6348	14.9345	14.0929	13.8715	13.7266	13.5021	13.2238	14.0559	13.9042	13.9262	13.8858	16.0884	15.5774	14.8508	14.1769	14.0749	13.9305	13.6688	13.9549	14.0192	13.9391	13.8293	12.3449	11.3744	10.4806	10.3388	10.1424	9.87139	10.4924	10.6049	10.8704	10.6334	10.9054	13.8823	15.9508	12.9463
4	Glc-b - 23	14.5967	13.9181	13.0278	10.6832	9.39284	7.23	7.23	12.9907	12.8025	12.8111	12.7632	17.1836	17.0369	17.0286	16.6253	16.5507	16.5129	16.4316	16.4896	16.4928	16.4635	16.4363	12.0266	11.0346	10.1599	10.0357	9.8354	9.68093	10.1103	8.74018	8.25998	7.23	7.23	11.4738	16.917	12.6815
5	GalNAc-a - 22	14.3449	13.7136	12.6784	11.5079	10.92	9.06316	7.44679	12.6759	12.6129	12.4985	12.5673	16.9487	16.6208	16.4327	15.6539	15.6172	15.5936	15.4554	15.5143	15.5375	15.5529	15.4618	11.5554	10.5285	9.65005	9.471	9.32466	9.11551	9.49474	9.53459	9.42285	8.51809	8.25782	13.6948	16.05	12.3563
6	Glc-a - 22	13.2256	12.5128	11.44	10.4325	9.96727	8.56066	7.32393	11.3872	11.267	11.2206	11.1947	16.7495	16.417	16.0548	15.3178	15.2175	15.1458	15.0536	15.0826	15.0861	15.0592	14.9965	10.1064	8.9249	7.78562	7.86453	7.56514	7.46288	7.88573	8.55043	8.69354	8.34316	8.39309	10.5392	16.5221	12.2239
7	Man-a - 20	9.16496	9.06641	7.30743	7.23	7.23	7.23	7.23	7.58902	7.23	7.23	7.23	14.4544	13.8872	13.0629	12.3671	12.2666	12.112	11.9715	12.0456	12.0148	11.9721	11.8824	7.23	7.23	7.23	7.23	7.23	7.23	7.23	7.23	7.23	7.23	7.23	7.30922	13.7812	9.43803
8	GlcNAc-b -21	15.7159	15.1993	14.4049	12.5045	10.9535	7.23	7.23	14.3819	14.1992	14.1314	14.1361	17.2196	17.1008	17.036	16.4324	16.3442	16.232	16.1694	16.2536	16.2474	16.2674	16.2247	12.4295	11.4179	10.5548	10.2613	10.0768	9.67218	10.5031	9.82615	8.9631	7.6545	7.23	14.5761	16.2165	12.7494
9	GalNAc-b - 21	13.956	13.2105	12.2355	10.7204	9.57445	7.23	7.23	12.1725	12.1036	12.0625	12.0951	17.1317	16.9124	16.8019	16.1307	16.0489	15.9935	15.9383	15.9171	15.9412	15.9522	15.9024	10.3155	9.18037	8.21101	8.08695	7.90055	7.75477	8.06925	8.74513	8.65981	8.04618	7.46645	12.7131	16.3217	12.3498
10	Fuc-b - 22	11.8445	10.9979	10.0713	9.14689	8.79049	7.69987	7.23	9.98116	9.79918	9.83442	9.63738	16.34	15.7828	15.1542	14.4223	14.366	14.2192	14.1352	14.1249	14.1347	14.1559	14.0987	10.6322	9.35573	8.22408	8.29248	7.9359	7.75	8.00577	8.12039	8.30659	8.24426	8.23797	9.51856	15.0099	10.7067
11	Fuc-a - 22	12.6746	11.9862	10.8957	9.92666	9.41746	8.42532	7.23904	10.9062	10.6064	10.7326	10.7122	16.9198	16.5545	16.1832	15.4305	15.3562	15.3186	15.2169	15.2543	15.2037	15.286	15.1851	9.20594	8.23443	7.23	7.23	7.23	7.23	7.23	8.12648	8.42671	8.34642	8.18033	10.3048	15.8516	11.6237
12	Rha-a - 18	16.4119	16.3905	16.0648	13.6332	12.3575	10.9806	9.53058	15.8223	15.6469	15.3107	15.0199	17.2326	17.1081	17.2404	16.8791	16.7127	16.571	16.1775	16.8185	16.7133	16.7572	16.5845	15.1933	14.3822	13.6763	13.091	12.441	11.2446	13.721	11.2002	9.4809	8.22027	7.88302	15.1925	16.4578	14.0701
13	Rha-b - 21	16.4102	16.4355	16.0121	14.2646	13.5075	12.2577	11.3545	15.5758	15.3101	14.531	13.7569	17.2503	17.0658	17.182	16.6471	16.4685	16.2902	15.6397	16.602	16.4083	16.4041	16.0673	15.8839	15.1096	14.5355	14.2879	14.0213	13.2262	14.5054	13.0828	11.9484	10.3097	9.66069	14.6764	16.7041	14.6193
14	Gal-a- 24	15.8661	15.3597	14.4633	13.3582	12.5462	10.5993	9.15043	14.3826	14.3931	14.2582	14.3415	17.25	17.0308	16.8524	16.1333	16.0875	16.1071	15.8747	16.0687	15.9676	16.1122	15.9326	12.6183	11.4463	10.7426	10.2844	10.1699	9.65402	10.483	9.92465	9.28392	8.049	7.66248	14.0626	16.1454	12.8276
15	Gal-b- 21	14.7207	14.092	13.4457	12.5633	11.932	10.6933	9.29519	13.262	13.145	13.1035	12.8933	16.8924	16.6288	16.2909	15.6653	15.6219	15.4448	15.0364	15.3936	15.1158	15.4682	15.0147	12.2532	10.5173	10.3264	9.87382	9.71126	8.99763	9.81614	9.8451	10.4919	8.73247	8.54735	12.956	16.3693	13.0758
16	Ac-Tn(Thr)-G - 21	14.5607	13.7388	12.9531	12.4744	12.0814	11.6014	10.829	12.9325	12.5964	12.7921	12.6403	16.1842	15.9053	15.2928	14.6472	14.5905	14.3841	14.246	14.3756	14.5027	14.3538	14.3283	9.27957	8.17474	7.23	7.23	7.23	7.23	7.23	7.83244	8.70155	8.41667	8.50803	12.6947	15.3642	11.4905
17	GalNAca1-6Galb - 22	14.6286	13.967	12.9911	12.1297	11.7155	10.1619	8.58214	12.9405	12.8476	12.7392	12.8493	16.9756	16.6418	16.2881	15.6242	15.5548	15.4867	15.3329	15.4407	15.4812	15.4507	15.4032	11.3174	10.1729	9.24026	9.00894	8.94727	8.69221	9.01036	9.16598	9.27207	8.30556	7.90099	12.1337	16.312	13.0366
18	Adi - 17	15.1883	14.4315	13.6072	12.6288	11.9024	9.87031	7.32046	13.564	13.4353	13.4487	13.3985	17.1279	16.9375	16.538	16.0212	15.9314	15.7859	15.6908	15.7749	15.8129	15.7811	15.7581	10.3642	9.14069	8.24783	8.00431	7.84792	7.65756	7.73173	8.32964	8.25687	7.5074	7.23	14.3475	16.0105	12.089
19	GlcNAca1-4Galb - 20	14.6373	13.8528	12.9956	12.2995	11.8598	11.0822	10.1824	12.9217	12.768	12.8344	12.7822	16.6149	16.3123	15.8284	15.2205	15.12	15.0333	14.8239	15.0094	14.9286	14.9905	14.8303	9.00157	7.59054	7.23	7.23	7.23	7.23	7.23	7.86909	8.1462	8.1302	8.25048	11.7297	15.8462	11.6088
20	Bdi -23	14.0751	13.4468	12.4262	11.6613	11.4747	10.7039	9.97786	12.3949	12.3471	12.2372	12.5448	16.6313	16.0966	15.8573	15.1842	15.0634	14.9762	14.7119	14.9781	14.7985	14.9986	14.7997	9.4769	7.86231	7.23	7.23	7.23	7.23	7.23	7.61091	7.9043	7.82488	8.09791	12.2811	15.8608	11.9942
21	LacNAc - 22	12.5913	11.9499	10.8163	10.2854	10.4308	9.77841	9.26371	10.6748	10.7055	10.5293	10.7653	16.0789	15.3517	14.7556	13.8839	13.7927	13.7005	13.488	13.6291	13.4637	13.6605	13.5711	9.27082	7.90568	7.23	7.23	7.23	7.23	7.23	7.32237	7.56722	7.74931	8.16329	12.1025	14.705	10.285
22	GA1di -11	10.2541	9.56098	8.24206	7.54434	7.5875	7.23	7.23	8.16796	8.30246	7.56744	8.19452	15.0863	13.642	14.2822	12.9176	13.2077	13.1404	13.1116	13.051	13.0294	13.0963	12.5044	7.23	7.23	7.23	7.23	7.23	7.23	7.23	7.23	7.23	7.23	7.23	7.99886	13.5167	8.24077
23	Lac - 33	15.0355	14.3044	13.4274	12.6052	11.9832	10.7613	7.23	13.4696	13.2578	13.2561	13.1365	17.2025	16.9477	16.4437	15.6785	15.5729	15.5962	15.6265	15.5403	15.7677	15.5647	15.2697	11.8506	10.7443	10.0202	9.07928	9.66976	9.5893	9.90281	9.98993	9.78122	8.26355	7.8651	14.0241	16.2316	13.1738
24	Ac-S-Ser(GlcNAca)-S-G - 24	16.4148	16.0512	15.2634	14.5402	14.0891	13.2841	11.592	15.3128	15.1463	15.1481	15.0299	17.112	16.8657	16.3991	14.6107	15.4051	15.4447	15.2269	15.5213	15.7178	15.5199	15.1998	13.1298	12.0599	11.3754	10.2596	10.8535	10.235	11.3531	11.1661	10.7273	9.69693	8.60448	16.1717	14.7808	12.4557
25	Galb1-6Man-a - 13	13.4662	12.7097	11.6014	11.1043	11.0274	10.5358	9.6347	11.7107	11.4622	11.4241	11.3936	16.0296	14.3828	14.8378	13.8438	13.6237	13.8876	13.8771	13.7507	13.8081	13.7959	13.4244	11.5389	10.2622	9.414	8.6336	9.08924	8.39605	8.30022	9.15013	9.10793	8.36596	8.73924	12.7143	14.8337	11.1177
26	Mana1-6Man-a - 15	14.8536	14.2377	13.3007	13.0298	13.0719	12.8811	12.5435	13.3662	13.2925	13.2402	13.25	14.957	14.3242	13.9148	11.7906	12.4686	12.7812	12.559	12.68	12.6465	12.7233	12.2508	7.23	7.23	7.23	7.23	7.23	7.23	7.23	7.23	7.23	7.45288	8.16378	14.5944	13.6385	10.1585
27	Ac-S-Thr(F1a)-S-G - 04	10.6282	9.79372	7.81294	7.53564	7.91106	7.26196	7.23	8.45805	8.18285	7.57186	8.16891	14.581	12.9135	13.3776	12.3327	11.2985	12.3824	12.2414	12.3597	12.3583	12.3254	11.8007	7.23	7.23	7.23	7.23	7.23	7.23	7.23	7.23	7.23	7.23	7.23	9.61407	13.1056	9.49097
28	Cellobiose -13	13.8857	13.254	12.1774	10.6417	9.91128	8.06675	7.23	12.301	12.0557	11.9473	11.9153	16.9477	16.6968	16.4583	15.6829	14.5137	15.7449	15.7664	15.7165	15.7682	15.7058	15.3065	12.9819	11.7951	11.0058	9.85802	10.5695	10.5354	10.5931	9.8125	9.40549	8.22494	8.38392	13.4133	16.1184	12.4205
29	HSA	7.23	7.23	7.23	7.23	7.23	7.23	7.23	7.23	7.23	7.23	7.23	7.22882	7.48054	7.22882	7.22882	7.22882	7.22882	7.22882	7.22882	7.22882	7.22882	7.22882	7.23	7.23	7.23	7.23	7.23	7.23	7.23	7.23	7.23	7.23	7.23	7.23	7.22882	7.23
30	Isomaltose - 13	14.2561	13.452	12.5102	11.8982	11.5621	11.0705	9.88895	12.579	12.2866	12.4055	12.3186	16.3974	15.0918	15.5572	14.8082	14.5734	14.673	13.724	14.6281	14.0218	14.6013	13.2827	8.81076	7.25936	7.23	7.23	7.23	7.23	7.23	7.33445	7.99612	7.45482	7.55892	14.7683	15.8565	12.1826
31	Gala1-4Galb - 11	7.23	7.67426	7.23	7.23	7.23	7.23	7.23	7.23	7.23	7.23	7.23	15.0898	13.443	13.7465	11.874	11.7709	12.7719	11.8127	12.7114	11.9524	12.741	11.309	7.23	7.23	7.23	7.23	7.23	7.23	7.23	7.23	7.23	7.23	7.23	7.23	14.4238	9.58728
32	ManT -26	15.4221	14.6784	13.928	12.9491	12.3945	11.4875	9.35345	13.9151	13.6704	13.7305	13.5541	16.9966	16.6998	16.1557	15.4849	15.2571	15.4042	15.4444	15.3551	15.6594	15.3915	15.0137	11.3661	10.165	9.18506	8.1958	8.73949	8.20865	8.35074	8.84416	8.76417	7.88371	7.57052	13.398	16.2039	12.547
33	3'Neu5Ac-LacNAc -19	7.23	7.23	7.23	7.23	7.23	7.23	7.23	7.23	7.23	7.23	7.23	13.4168	10.9094	11.8843	8.02839	7.96924	10.8068	7.69549	10.6509	8.2277	10.7323	7.49	7.23	7.23	7.23	7.23	7.23	7.23	7.23	7.23	7.23	7.23	7.23	10.3046	11.8111	7.23
34	BG-A -19	14.5436	13.7736	12.8289	12.3639	12.1879	11.5402	9.80232	12.9455	12.7469	12.8634	12.8023	16.9121	16.4398	15.701	14.8357	13.6712	14.7536	14.8044	14.6653	15.0138	14.7405	13.4907	8.74628	7.2609	7.23	7.23	7.23	7.23	7.23	7.54003	7.87667	7.73694	7.49437	13.9821	15.1288	11.723
35	2'F-A type 2-Sp - 13	10.2187	10.8122	7.80149	7.54567	9.56989	7.68549	9.39623	7.67537	9.52488	7.62442	9.61265	13.6158	11.548	11.8736	9.73497	9.53099	10.7621	8.91022	10.6599	9.01084	10.6635	8.59702	7.23	7.23	7.23	7.23	7.23	7.23	7.23	7.23	7.23	7.23	7.23	12.5019	13.492	9.08865
36	BG-H1- 20	7.23	7.23	7.23	7.23	7.23	7.23	7.23	7.23	7.23	7.23	7.23	14.5077	13.2907	13.2361	12.0492	11.8774	12.1514	11.4185	12.076	11.5136	12.107	11.5534	7.23	7.23	7.23	7.23	7.23	7.23	7.23	7.23	7.23	7.23	7.23	9.47028	12.4681	9.15037
37	LeA -18	14.8945	14.2451	13.3394	13.1606	13.1969	12.9563	12.8999	13.2561	13.2861	13.1619	13.2487	14.9615	14.0802	13.5	12.5659	12.4057	12.2758	11.8072	12.3382	12.0392	12.3382	12.1735	11.0695	9.84954	8.92609	8.90217	8.63217	8.44117	8.52029	8.73398	8.92125	8.90272	9.28542	14.2898	13.9976	12.1227
38	LeB - 09	14.1568	13.411	12.5055	12.297	12.3058	12.2342	12.0341	12.4412	12.3935	12.3292	12.3664	14.1468	13.3117	12.6353	11.5007	11.4268	11.4067	11.0856	11.4442	11.158	11.4859	11.1935	9.88546	8.55439	7.70001	7.61575	7.51495	7.27103	7.23	7.54596	7.78847	7.92492	8.37072	13.5471	13.19	9.59835
39	LeY -08	7.23	7.23	7.23	7.23	7.23	7.23	7.23	7.23	7.23	7.23	7.23	12.6965	11.8778	11.3526	10.0654	9.9602	9.95653	9.15929	9.83177	9.30549	9.84278	9.08261	7.23	7.23	7.23	7.23	7.23	7.23	7.23	7.23	7.23	7.23	7.23	7.23	10.1001	7.23
40	LeX (monomeric)	7.23	7.23	7.23	7.23	7.23	7.23	7.23	7.23	7.23	7.23	7.23	11.9518	11.0172	9.90638	8.62055	8.80077	8.5824	7.3061	8.54856	7.83606	8.29791	7.53677	7.23	7.23	7.23	7.23	7.23	7.23	7.23	7.23	7.23	7.23	7.23	7.23	11.8326	7.2778
41	3'Neu5Ac-LeX (Sialyl LeX) - 09	7.23	7.23	7.23	7.23	7.23	7.23	7.23	7.23	7.23	7.23	7.23	11.4148	10.0133	9.88343	8.47394	7.73078	8.88859	7.53213	8.66357	7.7423	8.77717	7.37511	7.23	7.23	7.23	7.23	7.23	7.23	7.23	7.23	7.23	7.23	7.23	7.23	10.1383	7.23
42	Gb3- 13	15.4977	14.8688	13.9583	13.5932	13.5002	13.1483	12.689	13.8688	13.8974	13.7838	13.8846	16.4959	15.9558	15.503	14.5842	14.5139	14.5437	14.144	14.5425	14.335	14.6002	14.3329	12.1411	11.0261	10.2176	9.95708	9.70432	9.43777	9.78478	9.87647	9.82658	9.59155	9.62749	15.6358	15.136	12.2355
43	Xylb4 - 22	11.7008	10.9088	9.70997	7.80854	7.23	7.23	7.23	9.61334	9.61163	9.5374	9.52919	17.1566	17.0412	16.7315	16.2426	16.1771	16.1048	16.0573	15.9995	16.1156	16.0437	16.0527	10.3076	9.23385	8.05329	8.12009	7.96003	8.00857	8.04987	8.49894	8.53507	7.63258	7.28353	10.6469	16.4024	12.1578
44	Ara5 - 20	7.23	7.23	7.23	7.23	7.23	7.23	7.23	7.23	7.23	7.23	7.23	16.6676	16.2506	15.5268	14.624	14.6386	14.5226	14.4897	14.4506	14.5552	14.5136	14.5645	7.23	7.23	7.23	7.23	7.23	7.23	7.23	7.23	7.23	7.23	7.23	8.76343	13.5043	9.55391
45	X3Glc3 - 15	14.7012	14.0119	13.109	12.2508	11.6984	9.69793	7.83759	13.0508	12.939	12.9202	13.0079	17.1026	16.8573	16.3893	15.7727	15.6911	15.573	15.473	15.5484	15.6174	15.579	15.5389	10.3423	9.19225	8.03341	7.98301	7.74779	7.68735	7.85634	8.05827	7.94971	7.23	7.23	14.6519	16.3777	12.3434
46	GM3 - 12 (new, IsoSep, bad?)	8.37693	8.26741	7.23	7.23	7.23	7.23	7.23	7.23	7.46062	7.23	7.23	11.0603	10.4123	10.2063	9.45358	9.16954	9.11317	9.08833	8.5815	8.32096	8.91128	8.59852	7.23	7.23	7.23	7.23	7.23	7.23	7.23	7.23	7.23	7.23	7.23	7.27733	10.9603	7.23
47	6'Neu5Ac-Lac	9.14458	7.76318	7.23	7.23	7.23	7.23	7.23	7.23	7.23	7.31281	7.23	11.7047	11.2923	10.4099	9.84865	9.58406	9.03162	8.91376	8.82644	8.82856	9.22982	8.94819	7.23	7.23	7.23	7.23	7.23	7.23	7.23	7.23	7.23	7.23	7.23	7.23	9.8735	7.23
48	3'Neu5Ac-LeA -12	7.23	7.23	7.28211	7.31501	7.23	7.44557	7.23	7.23	7.23	7.23	7.23	14.2921	13.2059	13.1406	11.7999	11.7701	12.0641	10.1665	12.0388	10.3969	12.0304	11.0267	7.23	7.23	7.23	7.23	7.23	7.23	7.23	7.23	7.23	7.23	7.23	7.23	9.71888	7.23
49	LeX (dimeric) -07	8.46849	7.23	7.23	7.23	7.23	7.23	7.23	7.23	7.23	7.23	7.23	12.9909	12.4124	11.4225	10.5743	10.516	9.85609	10.0484	9.88234	10.187	9.96841	10.0994	7.23	7.23	7.23	7.23	7.23	7.23	7.23	7.23	7.23	7.23	7.23	7.23	10.1892	7.23
50	Manb4 - 14	12.314	11.5378	10.4001	7.23	7.23	7.23	7.23	10.3168	10.3795	10.1662	10.3331	17.1902	17.0764	17.0167	16.7158	16.6455	16.6414	16.5664	16.6036	16.5652	16.611	16.5669	10.4017	9.12111	8.07856	7.90027	7.81952	7.60109	7.63171	7.23	7.23	7.23	7.23	11.806	16.4946	13.1877
51	G2M4 - 07	10.045	9.36148	7.23	7.23	7.23	7.23	7.23	7.23	7.84918	7.23	7.54748	17.0081	16.7549	16.5267	16.082	15.9852	16.0136	15.9139	15.9561	15.9312	15.9591	15.95	7.42579	7.23	7.23	7.23	7.23	7.23	7.23	7.23	7.23	7.23	7.23	10.3259	15.5785	12.3508
52	Glca1-6Glca1-4Glca1-4Glcb - 15	12.4544	11.7266	10.3479	9.83798	9.85484	9.2626	8.77548	10.1962	10.2286	10.0379	10.2843	14.7897	14.2043	13.8156	12.8434	12.736	12.834	12.3757	12.8175	12.457	12.7976	12.3891	7.23	7.23	7.23	7.23	7.23	7.23	7.23	7.23	7.23	7.23	7.35272	13.0174	15.5809	12.5151
53	LNT - 21	7.23	7.23	7.23	7.23	7.23	7.23	7.23	7.23	7.23	7.23	7.23	15.693	15.072	14.4778	13.6144	13.5404	13.4601	13.3713	13.4069	13.3863	13.442	13.3158	7.23	7.23	7.23	7.23	7.23	7.23	7.23	7.23	7.59718	8.28781	8.61909	7.23	13.9432	9.40898
54	LSTa - 10	7.23	7.3812	7.23	7.23	7.23	7.23	7.23	7.23	7.23	7.23	7.23	11.7149	10.6336	11.088	9.19387	9.12059	10.1278	8.6664	10.1225	8.92695	10.1831	7.98544	7.23	7.23	7.23	7.23	7.23	7.23	7.23	7.23	7.23	7.23	7.23	7.23	11.1569	7.23
55	LSTb - 11	7.23	7.33619	7.23	7.23	7.23	7.23	7.23	7.23	7.23	7.23	7.23	15.1378	14.3612	13.8715	12.9044	12.8199	12.9691	12.5904	12.87	12.5946	12.8735	12.5797	7.23	7.23	7.23	7.23	7.23	7.23	7.23	7.23	7.23	7.74759	8.25285	7.23	13.6841	8.70904
56	LSTc - 07	7.23	7.23	7.23	7.23	7.23	7.23	7.23	7.23	7.23	7.23	7.23	8.74106	7.22882	8.57948	7.22882	7.22882	8.24946	7.22882	7.73195	7.22882	8.0177	7.22882	7.23	7.23	7.23	7.23	7.23	7.23	7.23	7.23	7.23	7.23	7.23	7.23	8.04608	7.23
57	GA1 - 20	13.7635	13.0203	12.1234	10.9243	9.90653	7.23	7.23	11.9836	11.9044	11.7433	11.7749	17.1923	17.0148	16.7239	16.0485	16.0361	15.9662	15.8747	15.9183	15.9268	15.9004	15.8982	12.6589	11.7305	10.9113	10.9141	10.6814	10.6424	10.8916	10.5732	9.90821	8.22785	7.40535	14.0826	15.6928	12.0193
58	BG-B4-06	12.6393	11.7886	10.6764	10.3418	10.3395	10.0773	9.79152	10.4147	10.3197	10.3497	10.2339	14.397	13.6278	12.8608	11.8791	11.7904	11.8467	11.554	11.7493	11.7856	11.7981	11.5836	7.23	7.23	7.23	7.23	7.23	7.23	7.23	7.23	7.23	7.23	7.23	13.6004	13.19	12.0429
59	BG-B4-16	14.4952	13.7344	12.8391	12.5626	12.4982	12.2661	11.904	12.6742	12.5615	12.6019	12.6194	16.0123	15.3146	14.6044	13.7356	13.647	13.5999	13.3681	13.6126	13.562	13.6779	13.4648	9.98318	8.71287	7.75741	7.50998	7.45168	7.29559	7.23	8.16209	8.49152	8.92775	9.53022	15.0048	14.6182	13.8283
60	BG-A3-04	13.0143	12.1272	11.0748	10.8967	10.8949	10.8177	10.5702	10.9982	10.9074	10.9682	10.9769	11.5351	10.7218	10.0327	9.00551	8.47079	8.81669	7.93036	8.80612	8.13483	8.94538	8.18457	7.23	7.23	7.23	7.23	7.23	7.23	7.23	7.23	7.23	7.23	7.23	11.576	11.3344	7.23
61	BG-A3-14	14.8093	14.1974	13.18	13.064	13.1059	12.8558	12.7722	13.1988	13.2056	13.1037	13.2746	15.1285	14.334	13.6757	12.7538	12.5866	12.4666	12.0241	12.559	12.5085	12.5754	12.4548	7.23	7.23	7.23	7.23	7.23	7.23	7.23	7.23	7.23	7.23	7.23	14.1463	14.6362	10.8171
62	BG-A4-05	13.5211	12.7949	11.7547	11.6784	11.7317	11.5737	11.5264	11.7666	11.7197	11.6341	11.7733	12.1808	10.9653	10.442	9.02326	8.36724	8.72649	7.51681	8.75336	8.05137	8.91204	8.06879	7.23	7.23	7.23	7.23	7.23	7.23	7.23	7.23	7.23	7.23	7.23	12.3157	11.9902	7.9828
63	BG-A4-14	15.1017	14.376	13.5136	13.2955	13.2884	13.1792	13.0269	13.4176	13.3854	13.3274	13.4464	15.1985	14.4029	13.7121	12.746	12.6444	12.4953	12.1257	12.6272	12.5408	12.6684	12.4072	7.43997	7.23	7.23	7.23	7.23	7.23	7.23	7.23	7.23	7.23	7.23	14.3462	14.7785	11.2878
64	BG-B2-03	7.23	7.23	7.23	7.23	7.23	7.23	7.23	7.23	7.23	7.23	7.23	11.8663	10.6458	9.95581	8.50281	8.11304	8.81067	7.30548	8.42364	7.64318	8.68998	7.22882	7.23	7.23	7.23	7.23	7.23	7.23	7.23	7.23	7.23	7.23	7.23	12.5026	11.8884	10.9309
65	BG-B3-05	13.0302	12.2726	11.1962	10.8016	10.7785	10.2912	9.94787	10.9843	10.9073	10.8853	10.9155	15.5316	14.7171	14.0763	13.1896	13.1175	13.0107	12.6639	12.9714	12.6103	13.006	12.8428	7.23	7.23	7.23	7.23	7.23	7.23	7.23	7.23	7.23	7.23	7.73324	14.1144	13.5974	12.166
66	BG-B3-17	14.6245	13.9249	13.0259	12.6413	12.5569	12.1074	11.4963	12.871	12.775	12.7193	12.8472	16.5377	15.8103	15.1281	14.2818	14.2166	14.1955	14.0551	14.1204	14.0815	14.1688	14.0929	10.5249	9.25688	8.31609	8.28812	8.0158	7.94034	8.0864	8.67864	8.96238	9.12928	9.34409	15.0122	15.1409	14.0015
67	BG-A1-12	13.9249	13.2485	12.1984	12.0277	12.1386	11.9563	11.917	12.1732	12.1775	12.0163	12.2539	14.2394	13.3347	12.7393	11.6816	11.5326	11.5227	11.1727	11.4392	11.3982	11.497	11.2691	7.23	7.23	7.23	7.23	7.23	7.23	7.23	7.23	7.23	7.23	7.23	14.0606	14.2143	10.4552
68	BG-A1-04	12.1533	11.358	10.0557	9.89936	10.0383	9.82279	9.80067	9.96859	10.0638	9.87694	10.1484	10.886	9.93432	9.06471	7.67423	7.68229	7.51858	7.22882	7.47184	7.41367	7.61233	7.29563	7.23	7.23	7.23	7.23	7.23	7.23	7.23	7.23	7.23	7.23	7.23	12.2721	11.5652	7.43851
69	BG-A2-04	8.76439	8.41988	7.23	7.23	7.26178	7.23	7.61635	7.23	7.23	7.23	7.23	10.5807	9.70857	10.8377	7.97078	7.22882	9.84265	7.22882	9.91297	7.22882	10.1335	7.22882	7.23	7.23	7.23	7.23	7.23	7.23	7.23	7.23	7.23	7.23	7.23	10.2912	11.9092	7.23
70	BG-A2-16	13.0037	12.484	11.1466	10.9327	11.1229	10.8316	11.1396	11.0915	11.2987	10.9422	11.4369	14.0867	14.3086	14.0278	12.8209	12.7844	12.7805	12.5257	12.8245	12.6022	13.1615	12.5122	7.23	7.23	7.23	7.23	7.23	7.23	7.23	7.23	7.23	7.23	7.41675	13.3202	13.9076	11.3221
71	BG-B1-05	11.4184	10.1548	9.33982	8.95118	8.07061	8.30042	7.64537	9.62577	8.41242	8.99689	8.06699	12.4498	11.7197	11.2549	9.90651	10.0704	9.24382	9.64091	9.02381	9.89625	10.1224	9.8662	7.23	7.23	7.23	7.23	7.23	7.23	7.23	7.23	7.23	7.23	7.23	12.4892	12.0916	10.5795
72	BG-B1-15	13.3905	12.7888	11.6712	11.3913	11.3921	10.9746	10.9168	11.4996	11.4696	11.4101	11.5319	14.5402	14.8877	13.1761	13.2608	13.2459	11.9051	12.9733	11.9663	13.1274	13.2924	12.9781	7.5731	7.23	7.23	7.23	7.23	7.23	7.23	7.23	7.25292	7.93559	8.39529	14.5179	13.3183	12.922
73	BG-B2-17	11.5953	10.8141	9.57815	9.21894	8.40767	8.89331	8.15578	9.51561	9.51206	9.44985	9.70491	14.2832	14.6951	12.9755	13.1267	13.1536	11.738	12.8265	12.6598	12.9644	13.1667	12.7866	7.23	7.23	7.23	7.23	7.23	7.23	7.23	7.23	7.23	8.19902	8.3632	14.2203	14.4682	13.1446
74	Ac-Tn(Ser)-Tn(Ser)-Tn(Ser)-G - 16	11.9014	11.3105	9.86649	9.36186	9.27904	8.57064	7.74574	9.81862	10.0871	9.67549	10.0046	14.8509	15.3544	14.696	14.006	13.9723	12.6238	13.6992	13.6674	13.8389	14.0449	13.63	7.28991	7.23	7.23	7.23	7.23	7.23	7.23	7.23	7.23	7.46619	7.69093	10.3798	15.1253	10.6028
75	Chitotriose - 08	14.6725	13.6526	13.123	12.2306	11.3861	10.9479	10.0725	12.9696	12.4552	12.5104	12.1845	16.8496	16.4333	14.5912	15.5063	15.4405	14.6804	14.4953	13.598	14.7567	15.0364	14.5512	13.9346	13.0315	12.1744	12.7006	11.6035	11.8121	12.349	11.7575	11.4193	11.2793	11.4417	13.6853	15.8601	13.393
76	Gal3- 07	12.2712	12.8454	10.0023	9.59825	10.673	8.22116	7.8933	10.5123	11.7106	10.4764	11.9275	16.5936	15.0355	15.002	14.0179	13.7497	13.6479	13.1754	13.644	13.1501	13.5843	13.1204	9.48465	7.23915	7.84187	7.23	7.5005	7.23	7.23	7.91135	7.93065	7.23	8.11896	12.0045	14.7051	10.4721
77	Man3 - 05	7.23	7.23	7.23	7.23	7.23	7.23	7.23	7.23	7.23	7.23	7.23	10.5354	7.22882	8.00118	7.22882	7.22882	7.22882	7.22882	7.39947	7.22882	7.29063	7.22882	7.23	7.23	7.23	7.23	7.23	7.23	7.23	7.23	7.23	7.23	7.23	7.23	10.3096	7.23
78	Ac-S-S-S-G - 24	10.2418	9.99569	8.28646	7.4647	7.61836	7.23	7.23	8.11838	8.19811	7.98161	8.04171	15.0163	15.2206	13.5621	13.731	13.8144	13.4799	13.4915	12.5137	13.6548	14.051	13.4493	7.39202	7.23	7.23	7.23	7.23	7.23	7.23	7.23	7.40603	8.10962	8.21923	9.82933	14.6767	13.9349
79	Ac-S-Tn(Ser)-S-G - 22	9.8607	9.54994	7.51372	7.23	7.23	7.23	7.23	7.41703	8.01654	7.44857	7.58168	14.9707	15.4384	14.9646	14.1237	14.0518	13.8767	13.9347	12.9608	13.9398	13.2469	13.8615	7.23	7.23	7.23	7.23	7.23	7.23	7.23	7.23	7.23	7.23	7.39328	9.27633	13.8997	10.3987
80	P1 - 09	13.3052	12.6326	11.5923	10.9835	10.6204	10.0239	8.48376	11.517	11.2625	11.3581	11.4163	16.3535	15.8664	14.3094	14.5591	14.4845	13.2034	14.32	14.231	14.3407	14.477	14.3077	8.54144	8.25882	7.23	7.23	7.23	7.23	7.23	7.47157	7.53516	8.19046	8.01032	12.8313	15.3639	11.8788
81	Gb4 - 09	10.9531	8.67262	8.64718	7.68693	7.23	7.23	7.23	8.61144	7.51722	8.3115	7.51328	14.4119	15.5122	12.1398	14.0902	14.0537	11.9984	13.8956	10.9558	13.8871	13.4065	13.8046	7.23	7.23	7.23	7.23	7.23	7.23	7.23	7.23	7.23	7.23	7.23	8.4472	13.6187	10.7854
82	GM1a - 29	7.92644	7.73297	7.23	7.23	7.23	7.23	7.23	7.23	7.45033	7.23	7.23	16.4759	15.2251	14.1423	14.1701	13.9756	13.687	13.8544	12.4306	13.3974	13.0339	13.3686	7.61232	7.23	7.23	7.23	7.23	7.23	7.23	7.23	7.23	7.23	7.23	8.35111	14.9294	8.43697
83	pLNH - 21	7.23	7.23	7.23	7.23	7.23	7.23	7.23	7.23	7.23	7.23	7.23	13.986	12.9633	12.6924	11.5411	11.4275	11.9718	10.924	11.9457	10.8849	11.6312	10.6559	7.23	7.23	7.23	7.23	7.23	7.23	7.23	7.23	7.23	7.23	7.23	7.23	13.6966	7.94539
84	HSA (recomb)	7.23	7.23	7.23	7.23	7.23	7.23	7.23	7.23	7.23	7.23	7.23	8.59933	7.22882	7.98182	7.22882	7.22882	7.72431	7.22882	7.25497	7.22882	7.48256	7.22882	7.23	7.23	7.23	7.23	7.23	7.23	7.23	7.23	7.23	7.23	7.23	7.23	8.24548	7.23
85	LNnT - 14	11.0707	9.79018	8.764	8.14641	7.85644	7.59671	7.23	8.46773	8.19901	8.42593	8.21225	15.1282	14.7598	13.9854	13.2926	13.2418	12.8985	13.01	12.827	13.106	12.8491	12.9782	7.23	7.23	7.23	7.23	7.23	7.23	7.23	7.23	7.23	7.23	7.23	7.72078	13.0155	8.23427
86	Man5 - 05	8.47013	7.52961	7.23	7.23	7.23	7.23	7.23	7.23	7.23	7.23	7.23	10.1206	9.34405	9.32556	8.25987	8.35715	8.63207	7.67437	8.31171	7.58161	8.3202	7.28287	7.23	7.23	7.23	7.23	7.23	7.23	7.23	7.23	7.23	7.23	7.23	7.23	8.87274	7.23
87	Gb4 tetra (P1 tetra)-Sp - 06	13.0413	12.1894	11.2529	10.507	10.1185	8.98345	7.23	11.1866	10.975	11.0762	10.9558	16.6084	16.1564	15.5191	14.7377	14.7067	14.5869	14.492	14.5347	14.5557	14.5657	14.4575	10.8854	9.787	8.78334	8.92301	8.61416	8.51099	8.69857	8.92128	8.89366	8.78791	8.69164	11.3845	15.5525	11.6066
88	Man6 - II - 05	7.34301	7.23	7.23	7.23	7.23	7.23	7.23	7.23	7.23	7.23	7.23	13.7873	12.8501	12.1934	10.8395	10.7672	10.775	10.505	10.8286	10.5875	10.8371	10.3814	7.23	7.23	7.23	7.23	7.23	7.23	7.23	7.23	7.23	7.23	7.23	7.23	11.8402	8.28122
89	DFpLNH I, LeB - 09	7.23	7.30923	7.23	7.23	7.23	7.23	7.23	7.23	7.23	7.23	7.23	12.2448	11.4474	11.1033	10.1135	10.0159	10.1507	9.75907	10.2611	9.91279	10.2884	9.74802	7.23	7.23	7.23	7.23	7.23	7.23	7.23	7.23	7.23	7.23	7.23	7.35726	9.27557	7.23
90	DSLNT - 06	7.23	7.23	7.23	7.23	7.23	7.23	7.23	7.23	7.23	7.23	7.23	7.22882	7.22882	7.22882	7.22882	7.22882	7.22882	7.22882	7.22882	7.22882	7.22882	7.22882	7.23	7.23	7.23	7.23	7.23	7.23	7.23	7.23	7.23	7.23	7.23	7.23	7.22882	7.23
91	Man9 - 05	7.23	7.23	7.23	7.23	7.23	7.23	7.23	7.23	7.23	7.23	7.23	9.62493	7.70085	7.33705	7.22882	7.22882	7.22882	7.22882	7.22882	7.22882	7.22882	7.22882	7.23	7.23	7.23	7.23	7.23	7.23	7.23	7.23	7.23	7.23	7.23	7.23	9.19691	7.23
92	2'F-B type 2-Sp - 07	9.78496	9.16436	7.38254	7.23	7.7254	7.23	7.23	7.23	7.70574	7.46938	7.81167	13.5177	12.7832	12.0675	11.0839	10.9805	10.7944	10.5581	10.7469	10.6808	10.8476	10.5198	7.23	7.23	7.23	7.23	7.23	7.23	7.23	7.23	7.23	7.23	7.23	12.3418	12.3338	10.0959
93	Man7D3 - 08	7.23	7.23	7.23	7.23	7.23	7.23	7.23	7.23	7.23	7.23	7.23	9.27791	7.9947	7.28684	7.22882	7.22882	7.22882	7.22882	7.22882	7.22882	7.22882	7.22882	7.23	7.23	7.23	7.23	7.23	7.23	7.23	7.23	7.23	7.23	7.23	7.23	9.8209	7.23
94	Globo A - 03	13.6827	13.0757	11.987	11.8765	11.9568	11.6965	11.6523	11.9829	12.0018	11.833	12.1219	14.4987	13.6165	13.1332	11.9824	11.9257	11.8276	11.4263	12.0151	11.7837	11.9633	11.6649	7.23	7.23	7.23	7.23	7.23	7.23	7.23	7.23	7.23	7.23	7.23	12.179	13.2724	9.22482
95	Man7D1 - 10	7.23	7.23	7.23	7.23	7.23	7.23	7.23	7.23	7.23	7.23	7.23	9.53621	8.81019	7.22882	8.78791	7.68657	7.22882	7.22882	7.22882	7.36334	7.22882	7.78313	7.23	7.23	7.23	7.23	7.23	7.23	7.23	7.23	7.23	7.23	7.23	7.23	10.1248	7.23
96	GM2-Sp - 14	7.49333	8.71122	7.23	7.23	7.23	7.23	7.23	7.23	7.50605	7.23	7.23	13.4289	12.8685	12.3575	11.288	11.2195	11.2716	11.0162	11.2106	10.9877	11.1319	10.8518	7.23	7.23	7.23	7.23	7.23	7.23	7.23	7.23	7.23	7.23	7.23	7.23	10.7163	7.23
97	Man8D1D3 - 09	7.23	7.23	7.23	7.23	7.23	7.23	7.23	7.23	7.23	7.23	7.23	9.96724	7.95256	7.22882	7.22882	7.22882	7.31649	7.22882	7.22882	7.22882	7.22882	7.22882	7.23	7.23	7.23	7.23	7.23	7.23	7.23	7.23	7.23	7.23	7.23	7.23	9.39726	7.23
98	BG-H4- 04	7.23	7.23	7.23	7.23	7.23	7.23	7.23	7.23	7.23	7.23	7.23	14.5021	13.4894	12.9568	11.6801	11.6734	11.7071	11.3532	11.5728	11.3479	11.5553	11.2763	7.23	7.23	7.23	7.23	7.23	7.23	7.23	7.23	7.23	7.23	7.23	7.23	12.4965	7.27989
99	BG-H3- 04	7.23	7.23	7.23	7.23	7.23	7.23	7.23	7.23	7.23	7.23	7.23	14.0542	13.2665	12.3631	11.4107	11.234	11.0447	10.8318	10.8582	10.9321	10.7403	10.7456	7.23	7.23	7.23	7.23	7.23	7.23	7.23	7.23	7.23	7.23	7.23	7.23	11.3535	7.23
100	BG-A1- 05	13.7355	13.0059	11.9474	11.7457	11.7748	11.4695	11.3666	11.8553	11.8558	11.8179	11.922	14.8951	14.3207	13.6085	12.7607	12.6951	12.5234	12.322	12.4956	12.5142	12.4833	12.3191	8.98031	7.5037	7.23	7.23	7.23	7.23	7.23	7.23	7.23	7.24858	7.71823	13.9927	14.2246	12.6869
101	BG-B (Dextra) - 13	13.6892	12.9373	11.9612	11.2829	10.7164	9.57917	8.42796	11.9335	11.7985	11.8179	11.8577	16.8615	16.6188	16.1046	15.4016	15.3768	15.2803	15.1514	15.202	15.275	15.2477	15.2267	10.302	9.19092	8.16871	8.20964	7.80855	7.76094	7.7989	8.01808	8.00371	7.80877	7.81663	14.5457	15.2486	13.687
102	alphaGal- 08	12.984	11.5457	10.8188	10.3597	9.84131	9.7563	8.36976	10.6014	10.6353	11.1571	10.6815	16.2366	15.272	14.5797	13.824	13.8581	13.9138	13.9328	13.8628	13.833	13.5467	13.2729	7.62007	7.23	7.23	7.23	7.23	7.23	7.23	7.23	7.23	7.23157	7.23	10.9144	14.9021	11.4517
103	Cellotriose - 13	12.2985	11.4179	10.2878	7.54631	7.23	7.23	7.23	10.1741	9.96402	9.719	9.43793	17.0443	16.8292	16.5699	16.084	16.0583	15.9087	15.6203	15.7984	15.5633	15.8131	15.4696	13.4276	12.1183	11.8261	11.9111	11.6676	11.0467	11.6571	10.2225	9.48437	8.17214	7.82475	12.4138	16.3529	12.1836
104	Maltopentaose - 11	7.23	7.23	7.23	7.23	7.23	7.23	7.23	7.23	7.23	7.23	7.23	11.0097	10.1076	9.35133	7.77277	7.80543	8.16075	7.72264	7.6847	7.22882	7.72354	7.46341	7.23	7.23	7.23	7.23	7.23	7.23	7.23	7.23	7.23	7.23	7.23	7.23	12.9307	7.6551
105	BG-H4- 15	10.828	9.85588	8.81909	7.86959	7.4201	7.23	7.23	8.68166	8.56405	8.54615	8.26249	16.2966	15.7372	14.9747	14.2531	14.1713	13.9675	13.9891	13.9476	14.0463	13.9759	13.9828	8.41634	7.37632	7.23	7.23	7.23	7.23	7.23	7.23	7.34843	7.92257	8.02842	10.0469	14.3998	10.4226
106	Globo B - 05	11.7185	10.7753	9.6427	9.23387	8.98908	8.71309	8.36674	9.53805	9.52779	9.22299	9.60603	14.4121	13.7314	12.8724	12.1229	12.0141	11.7648	11.5626	11.7268	11.7205	11.8698	11.5968	7.23	7.23	7.23	7.23	7.23	7.23	7.23	7.23	7.23	7.23	7.23	12.8288	12.9714	11.121
107	LacNAc (trimeric) - 08	12.3256	11.5123	10.2929	9.59443	9.51267	9.12886	8.68883	10.1871	10.3032	10.018	9.9674	14.905	14.6205	14.2983	13.6628	13.5687	13.5083	13.1094	13.4772	13.1392	13.4662	12.8807	9.45506	7.84651	7.23	7.23	7.23	7.23	7.23	7.33892	7.6595	7.92415	8.38164	11.0073	13.9475	10.1081
108	Forssman Di - 21	16.2401	15.8822	15.0513	12.6739	10.8995	8.84603	7.23	14.9942	14.9497	14.8177	14.8817	17.2357	17.1325	17.1624	16.8558	16.7721	16.7725	16.5717	16.7724	16.706	16.792	16.7024	12.1967	11.1663	10.3149	10.0237	9.72528	9.12253	10.2772	8.4543	7.23	7.23	7.23	13.4647	16.712	12.9139
109	Ac-S-TF(Ser)-S-G - 16	7.23	8.88833	7.23	7.23	7.23	7.23	7.23	7.23	8.17508	7.23	7.90979	16.1433	15.5248	15.0912	14.1674	14.1077	14.2673	13.9838	14.1664	13.9878	14.1644	13.9229	7.23	7.23	7.23	7.23	7.23	7.23	7.23	7.23	7.23	7.23	7.23	7.23	15.1215	10.072
110	Globo H - 03	7.88592	8.84197	7.23	7.23	7.23	7.23	7.23	7.23	8.15358	7.23	7.23	14.181	13.2325	12.9035	11.6513	11.6501	11.8103	11.0767	11.6222	11.1274	11.8194	10.997	7.23	7.23	7.23	7.23	7.23	7.23	7.23	7.23	7.23	7.23	7.23	8.01546	12.8331	7.63508
111	LeC-Sp - 06	14.8439	14.1497	13.2638	12.6637	12.2662	11.1447	8.8247	13.1802	13.0717	13.0172	13.0449	17.0275	16.5494	15.9986	15.1256	15.1084	15.1055	14.9528	15.0537	14.9889	15.0614	14.9864	11.5697	10.5818	9.62594	9.53514	9.36031	9.11392	9.58307	9.33362	9.08947	8.34942	7.5078	14.5616	15.1643	12.7664
112	Globo B - 12	13.7085	13.162	12.0401	11.627	11.6945	11.0762	10.7537	11.7911	11.8709	11.6285	11.9586	16.3788	15.5887	15.179	14.1579	14.1013	14.2298	13.8094	14.17	13.8968	14.2403	13.7622	9.45198	7.53245	7.23	7.23	7.23	7.23	7.23	7.75676	8.20534	8.23152	8.96652	14.6075	15.1402	13.2055
113	GalNAc-a - 04	11.1761	10.1609	8.86846	7.89611	7.49897	7.23	7.23	8.75882	8.93811	8.56441	8.46029	15.6457	15.3229	14.6597	13.9844	13.8938	13.8001	13.6494	13.6605	13.7995	13.6342	13.6203	9.2523	8.01794	7.23	7.23	7.23	7.23	7.23	7.23	7.43599	7.71418	7.67141	11.4765	14.4732	10.7195
114	GalNAca1-6Galb - 04	11.9072	10.9408	9.70714	8.91959	8.26292	7.55077	7.23	9.58125	9.4966	9.36513	9.57251	15.8107	15.2372	14.5598	13.943	13.8455	13.5847	13.2936	13.5254	13.4908	13.58	13.3367	7.23	7.23	7.23	7.23	7.23	7.23	7.23	7.23	7.23	7.23	7.31672	8.99322	14.7945	11.0265
115	Adi - 04	13.1584	12.364	11.3155	10.4575	9.67249	8.29218	7.23	11.3252	11.018	11.123	11.1282	16.6658	16.2737	15.572	14.9828	14.9032	14.7421	14.6096	14.6706	14.6971	14.6612	14.6452	7.23	7.23	7.23	7.23	7.23	7.23	7.23	7.23	7.30037	7.64195	7.6867	12.7304	14.5648	9.97033
116	GA2di - 05	13.2797	12.5851	11.568	11.1014	11.0323	10.5316	10.0139	11.5146	11.4621	11.3225	11.4464	15.9213	15.3364	14.7826	13.9673	13.9032	13.7738	13.5339	13.784	13.7232	13.7885	13.5772	9.10087	7.51554	7.23	7.23	7.23	7.23	7.23	7.23	7.34926	7.61644	7.98199	9.59967	15.5455	10.7501
117	LNT - 05	7.23	7.23	7.23	7.23	7.23	7.23	7.23	7.23	7.23	7.23	7.23	14.5736	13.974	13.1552	12.3051	12.2238	11.9713	11.9493	11.8919	12.0463	11.9002	11.9262	7.23	7.23	7.23	7.23	7.23	7.23	7.23	7.23	7.23	7.54727	8.055	7.23	12.3962	7.23
118	GA1 - 06	12.4793	11.2803	10.6428	9.19998	7.55714	7.23	7.23	10.5646	10.0918	10.2874	10.0087	16.9023	16.6641	16.023	15.5227	15.5128	15.4085	15.2558	15.3338	15.3239	15.1964	15.2095	11.7195	10.756	9.88925	10.1072	9.51181	9.40179	9.75376	9.34596	8.79135	8.32915	8.01868	13.0074	15.2141	11.2255
119	Forssman Di - 04	14.8569	14.1577	13.3122	11.9119	10.7772	8.91042	7.23	13.2669	13.1228	13.0831	13.0964	16.9865	16.837	16.6055	16.0836	15.9932	15.9581	15.8013	15.906	15.9048	15.9133	15.8492	10.0762	8.76048	7.62298	7.65589	7.39568	7.25925	7.23	7.80756	7.6099	7.3702	7.23	12.204	15.8832	11.6142
120	Ac-S-Tn(Ser)-S-G - 04	7.23	7.23	7.23	7.23	7.23	7.23	7.23	7.23	7.23	7.23	7.23	13.0557	12.32	12.1047	10.9226	10.7946	10.8733	10.4455	10.9111	10.4717	10.9822	10.3871	7.23	7.23	7.23	7.23	7.23	7.23	7.23	7.23	7.23	7.23	7.23	7.23	12.3727	7.23
121	Ac-Tn(Ser)Tn(Ser)Tn(Ser)-G - 03	7.23	7.23	7.23	7.23	7.23	7.23	7.23	7.23	7.23	7.23	7.23	13.9629	13.3841	12.7587	11.848	11.6225	11.6238	11.3709	11.5486	11.4883	11.5609	11.3185	7.23	7.23	7.23	7.23	7.23	7.23	7.23	7.23	7.23	7.23	7.23	7.23	13.2478	7.88671
122	Ac-S-Tn(Thr)-S-G - 04	8.49477	7.72912	7.23	7.23	7.23	7.23	7.23	7.49656	7.67348	7.23	7.23	12.3421	11.5161	11.1024	10.2055	10.1158	9.82875	9.48665	9.84106	9.39812	9.73818	9.13928	7.23	7.23	7.23	7.23	7.23	7.23	7.23	7.23	7.23	7.23	7.23	7.23	11.2437	7.23
123	Ac-S-TF(Ser)-S-G - 04	7.58734	7.23	7.23	7.23	7.23	7.23	7.23	7.58303	7.23	7.23	7.23	13.8096	13.1891	12.5473	11.6288	11.4567	11.644	11.1537	11.5245	11.1548	11.5662	10.8488	7.23	7.23	7.23	7.23	7.23	7.23	7.23	7.23	7.23	7.23	7.23	7.23	12.8846	7.23
124	GA2di - 37	15.4901	14.8187	13.9006	13.0501	12.4476	11.2752	9.93654	13.83	13.809	13.7143	13.7577	17.1904	16.8874	16.6898	16.0285	15.9723	15.9824	15.7732	15.9499	15.8969	15.9814	15.8339	11.726	10.6688	9.89918	9.66975	9.68149	9.43072	9.89808	9.72288	9.29722	8.41095	7.88866	12.4643	16.7735	12.4651
125	Forssman Di - 31	16.2687	16.0614	15.2784	12.4948	10.8853	9.04881	7.53524	15.223	15.1833	15.0035	15.1044	17.2612	17.0708	17.2006	16.8709	16.8342	16.85	16.5496	16.8682	16.7925	16.8955	16.76	12.4299	11.4886	10.6247	10.3399	10.0055	9.33039	10.686	8.28409	7.23	7.23	7.23	13.5093	16.7804	13.0783
126	Ac-S-Tn(Ser)-S-G - 33	11.2524	10.9439	9.35362	8.13761	8.14306	7.23	7.23	9.11494	9.76535	9.00007	9.67565	16.3976	15.9137	15.4842	14.6364	14.6147	14.7199	14.4877	14.6531	14.5495	14.671	14.4747	7.91578	7.23	7.23	7.23	7.23	7.23	7.23	7.27218	7.56184	7.73511	7.87807	9.79445	15.2974	11.2026
127	Ac-Tn(Ser)Tn(Ser)Tn(Ser)-G - 27	12.643	11.8559	10.8002	10.2435	9.96519	9.40137	8.66236	10.721	10.7039	10.5962	10.6474	16.2063	15.8059	15.1671	14.4599	14.4086	14.308	14.2148	14.2612	14.3088	14.2583	14.1737	8.05831	7.23	7.23	7.23	7.23	7.23	7.23	7.2759	7.6814	8.09095	8.36163	10.7027	15.3473	11.17
128	Ac-S-TF(Ser)-S-G - 28	7.23	7.23	7.23	7.23	7.23	7.23	7.23	7.23	7.23	7.23	7.23	16.4145	16.0077	15.3444	14.6425	14.6078	14.5214	14.439	14.4432	14.5049	14.442	14.3968	7.23	7.23	7.23	7.23	7.23	7.23	7.23	7.23	7.23	7.23	7.23	7.23	15.3135	10.6706
129	Chitotriose - 20	15.1307	14.4948	13.524	12.9117	12.4089	11.3947	10.3783	13.3932	13.2682	13.0203	12.6997	17.0141	16.7208	16.3464	15.7508	15.6915	15.5284	15.4244	15.4951	15.5094	15.4058	15.28	14.5486	13.5926	12.8089	12.9468	12.7458	12.6732	13.0508	12.605	12.424	11.6131	11.4711	14.3952	15.8465	14.2302
130	Fuc-a - 04	10.8798	10.092	8.97897	8.40776	8.32687	8.06014	7.86199	8.84708	8.92281	8.78675	8.89059	15.6718	15.305	14.7171	13.9858	13.9056	13.751	13.6345	13.6943	13.7149	13.7102	13.6338	7.23	7.23	7.23	7.23	7.23	7.23	7.23	7.23	7.23	7.41529	7.90864	7.23	14.035	9.42841
131	Fuc-b - 04	7.23	7.52011	7.23	7.23	7.23	7.23	7.23	7.23	7.23	7.23	7.23	15.5256	14.7529	13.9954	13.029	13.014	12.8691	12.7495	12.8618	12.8492	12.8956	12.8132	7.23	7.23	7.23	7.23	7.23	7.23	7.23	7.23	7.23	7.23	7.23	7.23	13.0786	8.26981
132	GlcNAca1-4Galb - 03	10.7934	11.0176	9.11625	8.73073	9.21762	8.0885	8.41069	8.8964	9.68369	8.69799	9.68284	14.2516	12.8085	13.1982	11.4072	11.4393	12.019	10.6158	11.9781	10.7058	11.9032	11.1954	7.23	7.23	7.23	7.23	7.23	7.23	7.23	7.23	7.23	7.23	7.23	7.23553	13.7227	8.1248
133	LNH - 13	7.23	7.23	7.23	7.23	7.23	7.23	7.23	7.23	7.23	7.23	7.23	15.0773	14.2635	13.6554	12.6768	12.625	12.6735	12.5691	12.6039	12.5891	12.6388	12.4615	7.23	7.23	7.23	7.23	7.23	7.23	7.23	7.23	7.23	7.79855	8.34107	10.9338	13.227	8.09936
134	LNnH - 11	7.23	7.23	7.23	7.23	7.23	7.23	7.23	7.23	7.23	7.23	7.23	12.0641	11.3777	10.614	9.69517	9.60105	9.33685	9.223	9.29372	9.47922	9.32197	9.30403	7.23	7.23	7.23	7.23	7.23	7.23	7.23	7.23	7.23	7.23	7.23	8.88067	10.0658	7.23
135	LNnT - 04	8.5184	8.30726	7.23	7.23	7.23	7.23	7.23	7.23	7.23	7.23	7.23	13.331	12.6851	12.0433	11.0287	10.9088	10.907	10.3014	10.8177	10.3552	10.7983	10.4217	7.23	7.23	7.23	7.23	7.23	7.23	7.23	7.23	7.23	7.23	7.23	7.23	8.58221	7.23
136	pLNH - 07	7.39155	7.23	7.23	7.23	7.23	7.23	7.23	7.23	7.23	7.23	7.23	11.8257	10.9371	10.766	9.16787	9.12675	9.5914	9.02919	9.55058	9.15117	9.64157	8.55483	7.23	7.23	7.23	7.23	7.23	7.23	7.23	7.23	7.23	7.23	7.23	7.23	12.0247	7.23
137	BG-H1- 06	7.23	7.23	7.23	7.23	7.23	7.23	7.23	7.23	7.23	7.23	7.23	14.9661	14.1001	13.2673	12.2425	12.2016	12.1813	11.9359	12.0731	12.0065	12.078	12.0385	7.23	7.23	7.23	7.23	7.23	7.23	7.23	7.23	7.23	7.23	7.23	7.23	11.8741	7.23
138	BG-H2- 06	7.23	7.23	7.23	7.23	7.23	7.23	7.23	7.23	7.23	7.23	7.23	11.4554	9.25552	9.40273	8.65192	7.80287	8.98232	7.20967	8.34316	7.37731	8.35514	7.47004	7.23	7.23	7.23	7.23	7.23	7.23	7.23	7.23	7.23	7.23	7.23	7.23	10.0632	7.23
139	BG-H2- 12	10.2215	9.69912	8.05345	7.34297	7.50301	7.23	7.23	8.05967	8.71222	7.90483	8.48715	14.0624	12.8649	12.5021	11.3085	11.2371	11.4234	10.7394	11.4098	10.8358	11.2468	10.8342	7.23	7.23	7.23	7.23	7.23	7.23	7.23	7.23	7.23	7.23	7.23	7.29829	12.5154	7.75333
140	BG-H3- 14	9.63019	8.95492	7.47025	7.23	7.23	7.23	7.23	7.46051	7.32688	7.23	7.23	16.3598	15.5557	15.0713	14.0396	14.0132	14.1306	13.8495	14.0358	13.8459	14.1115	13.8404	8.34579	7.23	7.23	7.23	7.23	7.23	7.23	7.23	7.26203	7.34543	7.74692	7.33001	14.8384	10.3011
141	Ac-S-Tn(Thr)-A-G - 04	7.23	7.23	7.23	7.23	7.23	7.23	7.23	7.23	7.23	7.23	7.23	12.9017	12.4252	11.6497	10.8652	10.7776	10.3133	10.2253	10.0891	10.379	9.92298	10.1909	7.23	7.23	7.23	7.23	7.23	7.23	7.23	7.23	7.23	7.23	7.23	7.23	11.7354	7.23
142	Ac-S-Tn(Thr)-A-G - 08	7.65199	7.23238	7.2812	7.23	7.23	7.23	7.23	7.23	7.23	7.23	7.23	14.1135	13.4368	12.9954	12.101	11.9885	11.8146	11.4751	11.6825	11.4718	11.7542	11.2949	7.23	7.23	7.23	7.23	7.23	7.23	7.23	7.23	7.23	7.23	7.23	7.23	12.8068	7.72778
143	Ac-S-Tn(Thr)-A-G - 22	9.46137	9.41122	7.30647	7.23	7.23	7.23	7.23	7.23	7.93386	7.23	7.768	15.7473	15.2704	14.7267	14.0098	13.9451	13.7512	13.5825	13.7055	13.6699	13.7484	13.5011	7.23	7.23	7.23	7.23	7.23	7.23	7.23	7.23	7.23	7.23	7.47579	8.85509	14.3157	9.86785
144	Ac-V-Tn(Thr)-S-G - 04	7.23	7.23	7.23	7.23	7.23	7.23	7.23	7.23	7.23	7.23	7.23	12.4713	11.6178	11.0261	9.7316	9.62893	9.77512	8.98031	9.5807	9.14893	9.69342	8.80062	7.23	7.23	7.23	7.23	7.23	7.23	7.23	7.23	7.23	7.23	7.23	7.23	9.98906	7.23
145	Ac-V-Tn(Thr)-S-G - 08	7.23	7.23	7.23	7.23	7.23	7.23	7.23	7.23	7.23	7.23	7.23	13.5594	12.9832	12.3045	11.3143	11.1618	11.0251	10.8491	10.9033	11.0022	10.986	10.7164	7.23	7.23	7.23	7.23	7.23	7.23	7.23	7.23	7.23	7.23	7.23	7.23	11.5485	7.23
146	Ac-V-Tn(Thr)-S-G - 19	8.87833	8.60588	7.23	7.23	7.23	7.23	7.23	7.23	7.36445	7.23	7.23	14.9942	14.4156	13.7603	12.9286	12.9295	12.7549	12.5398	12.7328	12.6402	12.6901	12.5294	7.58511	7.23	7.23	7.23	7.23	7.23	7.23	7.23	7.23	7.23	7.23	7.23	13.5058	8.30344
147	Ac-A-Tn(Thr)-S-G - 05	7.97768	7.57908	7.23	7.23	7.23	7.23	7.23	7.23	7.23	7.23	7.23	13.5021	12.6881	12.1646	11.2729	11.1491	10.7282	10.4082	10.6169	10.3457	10.5557	10.3161	7.23	7.23	7.23	7.23	7.23	7.23	7.23	7.23	7.23	7.23	7.23	7.23	11.354	7.23
148	Ac-A-Tn(Thr)-S-G - 08	7.80422	7.23	7.23	7.23	7.23	7.23	7.23	7.23	7.23	7.23	7.23	14.6558	13.9152	13.3252	12.1734	12.1346	12.2977	12.0279	12.2095	12.0379	12.1609	11.9412	7.23	7.23	7.23	7.23	7.23	7.23	7.23	7.23	7.23	7.23	7.23	7.23	12.6911	7.23
149	Ac-A-Tn(Thr)-S-G - 23	10.1029	9.40437	8.04996	7.23	7.23	7.23	7.23	7.74491	7.8186	7.4764	7.70615	15.6892	15.16	14.5326	13.8048	13.7567	13.6504	13.6108	13.5903	13.6564	13.5618	13.5511	7.60724	7.23	7.23	7.23	7.23	7.23	7.23	7.23	7.23	7.23	7.40366	8.6515	14.0032	9.67355
150	Ac-S-Tn(Thr)-G-G - 03	7.37025	7.44089	7.23	7.23	7.23	7.23	7.23	7.23	7.23	7.23	7.23	11.6383	10.706	10.3869	9.11917	8.98359	9.14575	8.46571	9.1972	8.54883	8.49041	8.34367	7.23	7.23	7.23	7.23	7.23	7.23	7.23	7.23	7.23	7.23	7.23	7.23	11.1883	7.23
151	Ac-S-Tn(Thr)-G-G - 07	7.37049	7.23	7.23	7.23	7.23	7.23	7.23	7.23	7.23	7.23	7.23	13.6386	12.8806	12.5071	11.5872	11.3523	11.4067	10.8579	11.1669	10.8834	11.1093	10.6911	7.23	7.23	7.23	7.23	7.23	7.23	7.23	7.23	7.23	7.23	7.23	7.23	13.0844	7.56031
152	Ac-S-Tn(Thr)-G-G - 19	9.40444	8.81416	7.23	7.23	7.23	7.23	7.23	7.23	7.4532	7.23	7.23	15.4243	14.9175	14.4495	13.6117	13.567	13.55	13.3798	13.5013	13.4042	13.438	13.2851	8.32693	7.23	7.23	7.23	7.23	7.23	7.23	7.23	7.23	7.38301	7.77611	7.66291	14.5564	10.0006
153	Ac-T-Tn(Thr)-P-G - 04	11.8457	10.9205	9.48984	8.96305	8.9471	8.42203	8.01475	9.46489	9.39068	9.19318	9.46128	14.1071	13.4608	12.8571	11.7209	11.5917	11.6281	11.332	11.5271	11.4909	11.529	11.2734	7.23	7.23	7.23	7.23	7.23	7.23	7.23	7.23	7.23	7.23	7.23	10.695	12.869	7.62145
154	Ac-T-Tn(Thr)-P-G - 08	13.1915	12.4892	11.2981	10.8401	10.7601	10.1458	9.521	11.285	11.2364	11.093	11.1118	15.2389	14.5439	13.974	12.9576	12.9466	12.8931	12.6557	12.888	12.778	12.9071	12.7247	7.23	7.23	7.23	7.23	7.23	7.23	7.23	7.23	7.23	7.23	7.23	12.2057	13.9028	9.13375
155	Ac-T-Tn(Thr)-P-G - 21	14.6291	14.0243	13.1193	12.6796	12.5167	11.8512	11.2306	13.0734	13.0205	12.8883	12.9717	16.0895	15.6321	14.932	14.2111	14.1451	13.9714	13.8437	13.9683	14.0732	13.9828	13.9558	10.1057	8.85787	7.75857	7.58203	7.30595	7.23	7.38858	7.77919	7.81239	7.7625	8.09298	13.943	14.7726	10.7366
156	Ac-S-Tn(Thr)-S-G HSA-23	8.92975	8.11391	7.23	7.23	7.23	7.23	7.23	7.23	7.23	7.23	7.23	15.5877	15.2268	14.6068	13.8835	13.8432	13.7508	13.6627	13.6322	13.6949	13.6518	13.5271	7.56615	7.23	7.23	7.23	7.23	7.23	7.23	7.23	7.23	7.23	7.50175	7.23	14.0674	9.72574
157	Ac-S-Tn(Thr)-S-G HSA-04	7.23	7.23	7.23	7.23	7.23	7.23	7.23	7.23	7.23	7.23	7.23	12.1706	11.4419	11.0097	9.73032	9.7532	9.62078	8.57946	9.44251	9.01312	9.49866	8.41537	7.23	7.23	7.23	7.23	7.23	7.23	7.23	7.23	7.23	7.23	7.23	7.23	10.7034	7.23
158	Ac-TF(Ser)-G - 04	7.38267	7.6477	7.23	7.23	7.23	7.23	7.23	7.23	7.23	7.23	7.23	14.9563	13.5515	13.9705	12.0338	11.8274	12.869	12.0382	12.8278	12.1242	12.7572	11.4023	7.23	7.23	7.23	7.23	7.23	7.23	7.23	7.23	7.23	7.23	7.23	7.23	13.2595	7.52973
159	Ac-TF(Ser)-G - 24	10.4675	9.88676	8.71258	7.52697	7.37873	7.23	7.23	8.40974	8.64235	8.3422	8.46641	16.7024	16.2668	15.751	15.0072	14.9809	14.9102	14.8229	14.8148	14.891	14.853	14.7691	8.50234	7.23	7.23	7.23	7.23	7.23	7.23	7.31107	7.49737	7.44083	7.4366	8.91111	15.5158	10.9801
160	NA2 - 08	7.23	7.23	7.23	7.23	7.23	7.23	7.23	7.23	7.23	7.23	7.23	7.28288	7.22882	7.95373	7.22882	7.22882	7.32744	7.22882	7.2985	7.22882	7.61444	7.22882	7.23	7.23	7.23	7.23	7.23	7.23	7.23	7.23	7.23	7.23	7.23	7.23	7.22882	7.23
161	NA3 - 05	7.23	7.23	7.23	7.23	7.23	7.23	7.23	7.23	7.23	7.23	7.23	7.22882	7.29301	7.37234	7.22882	7.22882	7.22882	7.22882	7.22882	7.22882	7.22882	7.22882	7.23	7.23	7.23	7.23	7.23	7.23	7.23	7.23	7.23	7.23	7.23	7.23	7.22882	7.23
162	NGA2 - 07	7.23	7.23	7.23	7.23	7.23	7.23	7.23	7.23	7.23	7.23	7.23	11.1888	10.592	10.2649	8.68222	8.33765	9.08296	8.48812	8.91094	8.47782	8.78217	8.44984	7.23	7.23	7.23	7.23	7.23	7.23	7.23	7.23	7.23	7.23	7.23	7.23	7.77562	7.23
163	NGA2B - 05	7.23	7.47729	7.23	7.23	7.23	7.23	7.23	7.23	7.23	7.23	7.23	7.87945	7.22882	9.17352	7.22882	7.22882	7.5868	7.22882	7.37551	7.22882	7.25072	7.22882	7.23	7.23	7.23	7.23	7.23	7.23	7.23	7.23	7.23	7.23	7.23	7.23	7.22882	7.23
164	NA4 - 05	7.23	7.23	7.23	7.23	7.23	7.23	7.23	7.23	7.23	7.23	7.23	7.22882	7.48691	7.22882	7.22882	7.45695	7.22882	7.3475	7.22882	7.4026	7.22882	7.22882	7.23	7.23	7.23	7.23	7.23	7.23	7.23	7.23	7.23	7.23	7.23	7.23	7.22882	7.23
165	NGA3B - 06	7.23	7.23	7.23	7.23	7.23	7.23	7.23	7.23	7.23	7.23	7.23	12.6618	12.3899	11.7852	10.9747	10.8815	10.7933	10.6117	10.5638	10.6989	10.5898	10.4889	7.23	7.23	7.23	7.23	7.23	7.23	7.23	7.23	7.23	7.23	7.23	7.23	10.7842	7.23
166	NGA3 - 01	7.23	7.23	7.23	7.23	7.23	7.23	7.23	7.23	7.23	7.23	7.23	9.90095	7.22882	8.81677	7.88438	7.22882	8.36792	7.22882	8.06436	7.22882	7.59271	7.22882	7.23	7.23	7.23	7.23	7.23	7.23	7.23	7.23	7.23	7.23	7.23	7.23	8.67799	7.23
167	NGA4 - 06	7.23	7.23	7.23	7.23	7.23	7.23	7.23	7.23	7.23	7.23	7.23	12.0122	10.6758	10.6627	9.17356	9.34559	9.66861	8.61508	9.6313	8.52469	9.21378	8.27877	7.23	7.23	7.23	7.23	7.23	7.23	7.23	7.23	7.23	7.23	7.23	7.23	11.4509	7.23
168	NGA4(B)2 - 04	9.66006	9.01484	7.91318	7.66993	7.29899	7.23	7.23	7.73642	7.77849	7.58853	7.56665	14.5622	13.7191	13.0711	12.0794	12.0472	12.0001	11.8093	11.98	11.9415	11.9794	11.8202	7.42264	7.23	7.23	7.23	7.23	7.23	7.23	7.23	7.23	7.23	7.23	7.23	11.7605	7.23
169	NGA5B - 02	9.09913	8.63262	7.23	7.23	7.23	7.23	7.23	7.23	7.52414	7.23	7.30566	14.0567	13.2694	12.4513	11.5297	11.449	11.1887	11.1372	11.1938	11.3175	11.1631	11.0175	7.23	7.23	7.23	7.23	7.23	7.23	7.23	7.23	7.23	7.23	7.23	7.23	11.0396	7.23
170	GA2di (accurate) - 28	14.5732	13.7407	12.9248	12.1739	11.716	10.8741	9.81403	12.8587	12.6505	12.7063	12.6517	16.9016	16.7187	16.2963	15.7443	15.7302	15.5398	15.4723	15.4933	15.5701	15.4924	15.4971	10.7801	9.84344	8.93026	8.93359	8.61237	8.68781	8.95093	8.98905	8.88077	8.54212	8.33178	11.1354	16.4107	12.0574
171	Ac-P-Tn(Thr)-T-G - 05	9.54291	9.53906	7.81571	7.31284	7.23	7.23	7.23	8.07635	8.53896	7.33139	8.05418	14.4913	13.7307	13.1769	12.4417	12.5017	12.0067	11.7341	11.9686	11.9062	12.0541	11.8582	7.23	7.23	7.23	7.23	7.23	7.23	7.23	7.23	7.23	7.23	7.23	7.23	13.3097	8.1095
172	Ac-P-Tn(Thr)-T-G - 08	8.0221	7.23	7.23	7.23	7.23	7.23	7.23	7.23	7.23	7.23	7.23	15.0371	14.4049	13.7773	12.8094	12.7948	12.7009	12.4907	12.6178	12.5141	12.684	12.4387	7.23	7.23	7.30602	7.23	7.23	7.23	7.23	7.23	7.23	7.23	7.23	7.23	13.3083	8.25277
173	Ac-P-Tn(Thr)-T-G - 22	10.3451	9.58633	8.52113	7.45976	7.23	7.23	7.23	8.23255	8.14065	7.98461	8.0707	15.8066	15.3371	14.6711	13.8885	13.872	13.7104	13.7066	13.6621	13.7713	13.6715	13.617	7.36999	7.23	7.23	7.23	7.23	7.23	7.23	7.23	7.23	7.65523	7.94486	8.19234	14.4235	9.91075
174	Ac-Tn(Thr)-Tn(Thr)-Tn(Thr)-G - 05	14.6725	13.9892	13.1306	12.851	12.6169	12.2302	11.5915	13.087	12.8811	12.8727	12.924	15.4886	14.815	14.0496	13.2211	13.1417	12.9169	12.6718	12.9358	12.8972	12.914	12.8427	10.6334	9.45166	8.18504	8.36398	7.68668	7.55093	7.84122	7.77007	7.80604	7.74307	8.03825	13.3127	14.4965	10.06
175	Ac-Tn(Thr)-Tn(Thr)-Tn(Thr)-G - 08	15.1718	14.6223	13.673	13.3836	13.2856	12.8645	12.1041	13.5657	13.6016	13.4898	13.5851	15.8814	15.1501	14.4979	13.5455	13.5424	13.3874	13.0886	13.4088	13.38	13.4313	13.3768	11.4582	10.2968	9.27371	9.11197	8.71484	8.22901	8.95128	8.97767	8.93288	8.48421	8.73216	13.99	14.7703	10.6324
176	Ac-Tn(Thr)-Tn(Thr)-Tn(Thr)-G - 20	15.9952	15.5491	14.7099	14.3665	14.2528	13.6949	12.9926	14.6668	14.6096	14.4888	14.5553	16.437	15.7673	15.1047	14.2574	14.1314	14.0687	13.7722	14.1573	14.1272	14.0951	14.0749	12.2713	11.334	10.4861	10.2536	9.872	9.42883	10.4282	10.3714	10.3221	9.93012	9.79632	15.1499	15.263	11.515
177	Ac-S-Tn(Thr)-Tn(Thr)-G - 05	7.23	7.23	7.23	7.23	7.23	7.23	7.23	7.23	7.23	7.23	7.23	12.647	11.8846	11.3126	10.2732	10.2711	10.191	9.84979	10.1085	10.0215	10.0803	9.68396	7.23	7.23	7.23	7.23	7.23	7.23	7.23	7.23	7.23	7.23	7.23	7.23	12.3713	7.23
178	Ac-S-Tn(Thr)-Tn(Thr)-G - 09	8.11141	7.69924	7.43028	7.23	7.23	7.23	7.23	7.30609	7.24508	7.23	7.23	13.6442	12.6664	12.5242	11.7517	11.5818	11.4246	10.8117	11.2607	10.8891	11.3798	10.608	7.23	7.23	7.23	7.23	7.23	7.23	7.23	7.23	7.23	7.23	7.23	7.23	13.1231	8.03231
179	Ac-S-Tn(Thr)-Tn(Thr)-G - 22	7.95741	7.95796	7.29773	7.23	7.23	7.23	7.23	7.23	7.23	7.23	7.23	15.2399	14.699	14.1461	13.421	13.3059	13.349	13.1297	13.2381	13.0667	13.2553	13.0076	8.03417	7.23	7.23	7.23	7.23	7.23	7.23	7.23	7.23	7.23	7.65254	8.2119	14.388	10.2035
180	Gala3-type1 - 09	13.2487	12.569	11.4625	10.9958	10.9313	10.3243	9.62589	11.4062	11.4639	11.2877	11.5569	16.2956	15.556	14.9694	14.1099	13.9994	13.947	13.8068	13.9214	13.7813	13.9202	13.7767	9.47808	8.03843	7.23	7.23	7.23	7.23	7.23	7.80422	8.0521	8.38772	8.64838	12.307	15.0275	12.2623
181	2'FucLac (BG-H6) - 07	15.7993	15.1758	14.3761	14.1352	14.05	13.883	13.5214	14.2568	14.2341	14.1798	14.2474	16.0221	15.2667	14.5463	13.6561	13.6093	13.5737	13.1591	13.5503	13.4953	13.5909	13.4525	11.066	9.97586	8.80302	8.7906	8.52583	8.51228	8.63839	8.74495	8.91662	9.11738	9.3125	14.9339	14.374	11.0751
182	Ac-S-Tn(Thr)-V-G - 04	9.99525	9.55194	8.57485	7.96967	7.75448	7.37487	7.23	8.43097	7.96467	8.16441	7.73922	13.5219	12.6386	12.1779	11.2635	11.1595	11.0008	10.5872	10.8851	10.5664	10.9174	10.4049	7.23	7.23	7.23	7.23	7.23	7.23	7.23	7.23	7.23	7.23	7.23	8.341	11.536	7.23
183	Ac-S-Tn(Thr)-V-G - 22	10.0879	8.57664	8.16419	7.74631	7.23	7.23	7.23	7.86487	7.31074	8.35778	7.3778	14.6393	14.1641	13.2693	12.6284	12.7098	12.1792	12.2798	12.0641	12.3002	12.0963	12.304	7.23	7.23	7.23	7.23	7.23	7.23	7.23	7.23	7.23	7.23	7.23	7.23	12.741	8.29683
184	Ac-G-V-Tn(Thr)-S-A-G - 04	7.62266	7.23	7.23	7.23	7.23	7.23	7.23	7.23	7.23	7.23	7.23	15.6597	14.8981	14.0203	13.2054	13.1332	13.002	12.8834	12.8856	12.9576	12.9496	12.9078	7.23	7.23	7.23	7.23	7.23	7.23	7.23	7.23	7.23	7.23	7.23	7.23	12.4267	7.23
185	Ac-G-V-Tn(Thr)-S-A-G - 21	9.80478	9.31302	7.71555	7.23	7.23	7.23	7.23	7.51295	8.03278	7.33508	7.60575	16.2639	15.6104	14.8633	14.016	14.0219	13.9087	13.8686	13.8086	13.9278	13.8522	13.8208	7.98619	7.23	7.23	7.23	7.23	7.23	7.23	7.23	7.23	7.23	7.46885	7.23	14.164	9.27638
186	GTSSA-TF(Ser)-TGHATPLPVTD	8.55539	8.33588	7.38654	7.23	7.23	7.28374	7.23	7.23	7.60795	7.23	7.23	12.1104	11.1895	11.3024	10.1234	10.0546	9.92285	9.30762	9.98335	9.40461	10.2593	9.5179	7.23	7.23	7.23	7.23	7.23	7.23	7.23	7.23	7.23	7.23	7.23	7.23	10.9969	7.23
187	GTSSAS-TF(Thr)-GHATPLPVTD	8.16949	7.23	7.3274	7.23	7.23	7.23	7.23	7.23	7.23	7.23	7.23	10.6525	10.221	9.35256	9.14271	9.00228	8.24873	8.12631	7.80872	7.99865	7.97243	8.11912	7.23	7.23	7.23	7.23	7.23	7.23	7.23	7.23	7.23	7.23	7.23	7.23	8.33891	7.23
188	GTSSASTGHA-TF(Thr)-PLPVTD	7.97569	7.23	7.23	7.23	7.23	7.23	7.23	7.23	7.23	7.23	7.23	11.234	10.6693	9.73996	8.951	8.90955	8.52254	8.38109	8.12486	8.61197	8.10103	8.38237	7.23	7.23	7.23	7.23	7.23	7.23	7.23	7.23	7.23	7.23	7.23	7.23	8.33508	7.23
189	GTSSA-TF(Ser)-TF(Thr)-GHATPLPVTD	7.23	7.23	7.23	7.23	7.23	7.23	7.23	7.23	7.23	7.23	7.23	13.0976	12.4504	11.9742	10.5605	10.8886	11.0895	10.7166	10.9739	10.8493	10.8821	10.5824	7.23	7.23	7.23	7.23	7.23	7.23	7.23	7.23	7.23	7.23	7.23	7.23	11.2213	7.23
190	GTSSASTGHATPLPVTD	7.23	7.23	7.23	7.23	7.23	7.23	7.23	8.74676	7.23	7.23	7.23	11.7322	10.7272	10.1233	9.23829	9.10674	9.02485	8.73798	8.73912	8.68108	8.91584	8.87723	7.23	7.23	7.23	7.23	7.23	7.23	7.23	7.23	7.23	7.23	7.23	7.23	9.60185	7.23
191	PEG-linker - 06	7.23	7.23	7.23	7.23	7.23	7.23	7.23	7.23	7.23	7.23	7.23	10.4712	9.21791	9.26614	8.86657	8.54845	7.89345	7.34351	8.04514	7.54488	8.60993	7.67019	7.23	7.23	7.23	7.23	7.23	7.23	7.23	7.23	7.23	7.23	7.23	7.23	8.69899	7.23
192	Galilli - 21	15.6684	14.9741	14.0841	13.6047	13.3615	12.7031	11.8896	14.0552	13.944	13.9081	13.9706	16.8968	16.4828	16.0281	15.3205	15.2123	15.1689	14.9461	15.1652	15.1616	15.1734	15.1043	12.286	11.3017	10.3431	10.3633	10.0836	9.86674	10.3049	10.2085	10.1598	9.61652	9.20544	14.4163	15.9623	12.522
193	6'Neu5Ac-LNF V - 12	7.23	7.23	7.23	7.23	7.23	7.23	7.23	7.23	7.23	7.23	7.23	12.1207	11.3037	10.6548	9.51955	9.34676	9.38484	9.15215	9.37286	9.10454	9.3168	8.98904	7.23	7.23	7.23	7.23	7.23	7.23	7.23	7.23	7.23	7.23	7.23	7.23	10.8576	7.23
194	Fuc, 3'Neu5Ac-LNnH-APD-HSA - 12	7.23	7.23	7.23	7.23	7.23	7.23	7.23	7.23	7.23	7.23	7.23	8.686	8.13258	7.33122	7.62521	7.29037	7.61558	7.45677	7.37979	7.20748	7.22882	7.42097	7.23	7.23	7.23	7.23	7.23	7.23	7.23	7.23	7.23	7.23	7.23	7.23	7.22882	7.23
195	3'Neu5Ac-3-FL - 07	11.7724	10.813	9.65817	9.46967	9.46214	9.25065	9.01194	9.67029	9.60034	9.40445	9.49788	11.9405	10.812	10.24	9.03549	8.87625	8.99769	8.63091	9.19483	8.39501	9.06853	8.61207	7.23	7.23	7.23	7.23	7.23	7.23	7.23	7.23	7.23	7.23	7.23	8.22238	8.19851	7.23
196	GlcNAc-Man5 - 03	7.23	7.23	7.23	7.23	7.23	7.23	7.23	7.23	7.23	7.23	7.23	8.27002	7.22882	7.22882	7.22882	7.22882	7.22882	7.22882	7.22882	7.22882	7.40191	7.22882	7.23	7.23	7.23	7.23	7.23	7.23	7.23	7.23	7.23	7.23	7.23	7.23	7.22882	7.23
197	GlcNAc-Man3 - 02	7.23	7.23	7.23	7.23	7.23	7.23	7.23	7.23	7.23	7.23	7.23	7.92764	7.22882	7.22882	7.22882	7.22882	7.50544	7.22882	7.3396	7.24003	7.22882	7.22882	7.23	7.23	7.23	7.23	7.23	7.23	7.23	7.23	7.23	7.23	7.23	7.23	7.22882	7.23
198	LacNAc-Man5 - 02	8.13258	7.76005	7.23	7.23	7.23	7.23	7.23	7.23	7.23	7.23	7.23	10.2356	9.13056	9.22199	7.82011	7.34774	7.89481	7.89235	7.62941	7.58059	7.99116	7.29563	7.23	7.23	7.23	7.23	7.23	7.23	7.23	7.23	7.23	7.23	7.23	7.48982	7.62074	7.23
199	Ac-S-Thr-S-G - 18	9.67494	8.83976	7.64075	7.23	7.23	7.23	7.23	7.51972	7.58059	7.23	7.26013	15.1087	14.5758	13.7967	13.064	13.0363	12.7311	12.724	12.731	12.8166	12.7456	12.7038	7.23	7.23	7.23	7.23	7.23	7.23	7.23	7.23	7.23	7.23	7.23	7.23	13.866	9.21186
200	Print Buffer-01	9.44044	8.28685	7.62675	7.23	7.23	7.23	7.23	7.6214	7.23	7.31987	7.23	11.7887	11.5042	11.1366	10.5791	10.6528	10.3232	10.3452	10.2124	10.5502	10.4109	10.558	7.23	7.23	7.23	7.23	7.23	7.23	7.23	7.23	7.23	7.23	7.23	7.23	10.9814	7.47014
201	3'Neu5Ac-LNnT - 09	8.26837	8.14077	8.39576	7.23	7.23	7.23	7.23	7.23	7.23	7.23	7.51752	13.5175	12.7606	11.7334	10.7163	10.5967	10.4549	10.1997	10.4827	10.4535	10.5053	10.5307	7.23	7.23	7.23	7.23	7.23	7.23	7.23	7.23	7.23	7.23	7.23	8.92559	11.7736	7.47119
202	Hep-N-acetylated	7.23	7.23	7.23	7.23	7.23	7.23	7.23	7.23	7.23	7.23	7.23	9.37419	7.22882	7.22882	7.38226	7.40191	7.22882	7.23358	7.22882	7.22882	7.22882	7.22882	7.23	7.23	7.23	7.23	7.23	7.23	7.23	7.23	7.23	7.23	7.23	7.23	8.69402	7.23
203	Hep-5000 - 01	8.0221	7.23	7.23	7.23	7.23	7.23	7.23	7.23	7.23	7.23	7.23	9.62477	7.71168	7.52133	8.17443	8.04988	7.22882	8.0303	7.38331	7.39684	7.22882	7.6923	7.23	7.23	7.23	7.23	7.23	7.23	7.23	7.23	7.23	7.23	7.23	7.23	8.73042	7.23
204	Man6 - I - 04	7.23	7.23	7.23	7.23	7.23	7.23	7.23	7.23	7.23	7.23	7.23	7.37731	7.22882	7.22882	7.65858	7.22882	7.37234	7.22882	7.22882	7.22882	7.22882	7.22882	7.23	7.23	7.23	7.23	7.23	7.23	7.23	7.23	7.23	7.23	7.23	7.23	7.22882	7.23
205	3'-sulpho-LeX - 15	7.23	7.23	7.23	7.23	7.23	7.23	7.23	7.23	7.23	7.23	7.23	12.2847	11.5299	11.0856	9.86031	9.9272	9.84795	9.47646	9.81602	9.72435	9.6571	9.37265	7.23	7.23	7.23	7.23	7.23	7.23	7.23	7.23	7.23	7.23	7.23	7.23	10.008	7.23
206	Hya9 - 03	11.4598	10.7369	9.62875	8.96667	8.85819	8.28563	7.53584	9.19885	9.26609	8.96354	9.31255	15.4319	14.7575	14.0522	13.1582	13.2686	13.3399	13.1109	13.217	13.0628	13.2092	13.0725	9.74964	8.37793	7.59084	7.23	7.3344	7.23	7.23	8.14831	8.45285	8.88716	9.39795	7.23	13.7943	9.57911
207	3'-sulpho-LeA - 15	8.83395	8.15302	7.23	7.23	7.23	7.23	7.23	7.23	7.23	7.23	7.23	13.974	13.019	12.1942	11.2765	11.2097	11.232	10.8621	11.4269	11.0163	11.1489	10.9303	7.23	7.23	7.23	7.23	7.23	7.23	7.23	7.23	7.23	7.23	7.23	7.23	13.5683	9.22071
208	Gala1-2Gal - 13	16.28	16.0839	15.3463	15.0165	14.9158	14.4719	14.0128	15.252	15.2256	15.1241	15.1499	16.4961	15.9553	15.3916	14.5003	14.3236	14.1452	13.31	14.4392	14.3751	14.4199	14.2839	12.7423	11.7574	10.8591	10.5424	10.1439	9.4307	10.6661	10.5517	10.464	9.91834	9.67461	15.383	15.5738	11.9845
209	6'-sulpho-LeX - 08	8.03155	8.19738	7.32378	7.23	7.23	7.23	7.23	7.23	7.45284	7.23	7.75173	12.4671	11.2904	10.9909	9.60246	9.55619	9.72317	9.37524	9.59456	9.17669	9.76233	9.22194	7.23	7.23	7.23	7.23	7.23	7.23	7.23	7.23	7.23	7.23	7.23	7.94927	11.8557	7.23
210	Hya8 - 03	15.9961	15.9914	15.0689	14.8155	15.0016	14.2282	13.9138	15.0443	15.3257	15.0022	15.2088	16.0973	15.4508	14.917	13.9996	13.5578	13.3815	12.5628	13.9288	13.8	13.9629	13.7128	12.4207	11.2183	10.5044	9.28127	8.99031	8.24024	9.94859	9.97739	9.89397	9.19411	9.4098	15.1097	14.2958	11.1006
211	6'-sulpho-LeA - 16	11.9138	11.0098	9.97445	9.64819	9.4263	9.15071	8.72788	9.67859	9.88923	9.62657	9.78175	14.616	14.2571	13.487	12.7787	12.7371	12.4381	12.4325	12.3649	12.4951	12.3426	12.3934	7.23	7.23	7.23	7.23	7.23	7.23	7.23	7.23	7.23	7.23	7.23	9.9217	14.6917	11.0618
212	MSMFLNH I - 11	7.23	7.23	7.23	7.23	7.23	7.23	7.23	7.23	7.23	7.23	7.23	11.0756	10.4262	9.88024	9.23116	9.04131	8.5113	8.10325	8.50325	8.30585	8.81916	8.13603	7.23	7.23	7.23	7.23	7.23	7.23	7.23	7.23	7.23	7.23	7.23	7.23	9.75818	7.23
213	A-LeB hexa - 06	9.70553	8.45745	7.23	7.71002	8.15344	8.88588	9.34411	7.23	7.23	7.23	7.23	10.8983	9.68075	8.94072	7.72971	7.77711	7.5555	7.34192	7.4882	7.38291	7.76636	7.22882	7.23	7.23	7.23	7.23	7.23	7.23	7.23	7.23	7.23	7.23	7.23	11.4498	12.1972	9.05491
214	Hybrid-M5N4B - 03	7.23	7.23	7.23	7.23	7.23	7.23	7.23	7.23	7.23	7.23	7.23	10.1449	7.90182	9.1314	7.88612	7.94997	8.54294	8.44425	8.06918	7.54661	8.2837	7.70619	7.23	7.23	7.23	7.23	7.23	7.23	7.23	7.23	7.23	7.23	7.23	7.23	9.67635	7.23
215	MSMFLnNH - 09	7.23	7.23	7.23	7.23	7.23	7.23	7.23	7.23	7.23	7.23	7.23	12.4718	11.5985	11.1304	10.2478	10.0931	10.0517	9.49622	10.0978	9.47584	10.1528	9.49974	7.23	7.23	7.23	7.23	7.23	7.23	7.23	7.23	7.23	7.23	7.23	7.23	9.16923	7.23
216	iLNO - 06	7.23	7.23	7.23	7.23	7.23	7.23	7.23	7.23	7.23	7.23	7.23	11.4047	10.9541	10.6912	9.72148	9.37413	9.27193	8.71458	9.1994	8.65296	9.02617	8.53759	7.23	7.23	7.23	7.23	7.23	7.23	7.23	7.23	7.23	7.23	7.23	7.23	11.5161	7.23
217	MFLNH I - 11	7.23	7.23	7.23	7.23	7.23	7.23	7.23	7.23	7.23	7.23	7.23	12.5457	12.0535	11.3672	10.3337	10.3539	10.2831	10.0707	10.0976	10.125	10.1198	10.0448	7.23	7.23	7.23	7.23	7.23	7.23	7.23	7.23	7.23	7.23	7.23	9.70686	10.1815	7.23
218	alphaGal-6-deoxy - 11	13.0371	12.2734	11.1607	10.7124	10.6209	10.0791	9.68536	11.0278	11.0791	11.0832	11.5116	16.257	15.605	14.8832	14.0977	13.9971	13.8705	13.8871	13.7634	13.8928	13.7792	13.973	8.2619	7.23	7.23	7.23	7.23	7.23	7.23	7.3328	7.80517	8.11131	8.30468	11.656	15.0166	11.5349
219	MFLNH III - 14	7.23	7.23	7.23	7.23	7.23	7.23	7.23	7.23	7.23	7.23	7.23	14.8373	14.1166	13.3543	12.5534	12.4822	12.5109	12.3918	12.4075	12.3978	12.4004	12.2336	7.23	7.23	7.23	7.23	7.23	7.23	7.23	7.23	7.23	7.69891	8.22026	7.23	12.6802	7.58432
220	TFiLNO(1-2,1-2,1-3) - 04	7.23	7.23	7.23	7.23	7.23	7.23	7.23	7.23	7.23	7.23	7.23	10.1834	9.33649	8.77143	7.97474	7.74392	7.67404	7.49465	7.69549	7.53442	7.65893	7.82376	7.23	7.23	7.23	7.23	7.23	7.23	7.23	7.23	7.23	7.23	7.23	7.23	8.95651	7.23
221	LeC (dimeric)-Sp - 16	15.0654	14.3578	13.4338	12.949	12.6924	11.4644	9.43672	13.3865	13.2997	13.1904	13.2605	17.0436	16.4936	15.7798	15.0072	14.9629	14.9778	14.8437	14.887	14.9194	14.9488	14.927	12.0056	11.0296	10.1704	10.1296	9.96342	9.74193	10.1675	9.91489	9.70678	8.59719	7.56257	15.2814	15.2279	12.8512
222	3'Neu5Ac(9Ac)-LacNAc-Sp - 04	9.34798	8.7302	7.23	7.23	7.23	7.23	7.23	7.23	7.23	7.23	7.23	13.4704	12.494	12.0565	10.9013	10.8158	10.9294	10.5711	10.8827	10.6329	10.8006	10.5134	7.23	7.23	7.23	7.23	7.23	7.23	7.23	7.23	7.23	7.23	7.23	8.82882	11.1874	9.42546
223	Bdi-g - 06	11.4772	10.3215	8.90841	8.67803	8.44651	8.4528	7.91501	8.86642	8.86691	8.96394	9.2889	14.7302	13.716	12.7654	11.805	11.8364	11.5732	11.5818	11.3355	11.5811	11.4389	11.6337	7.23	7.23	7.23	7.23	7.23	7.23	7.23	7.23	7.23	7.23	7.23	10.2398	12.9928	8.1468
224	Lac-C5 - 05	14.9034	14.3146	13.3218	12.7796	12.4347	11.4611	10.1609	13.2851	13.2717	13.0987	13.2002	16.8738	16.3456	15.9262	15.0777	15.0129	15.065	14.7976	14.99	14.9371	14.9924	14.888	10.744	9.61917	8.59991	8.45809	8.37652	8.17194	8.4525	8.87861	9.02666	8.89849	8.68416	13.5516	15.7363	12.3898
225	Mana1-6Man-a - 04	13.3442	12.6247	11.5712	11.3897	11.3174	11.1562	10.9535	11.4057	11.4146	11.3289	11.4251	13.0115	12.3648	11.5641	10.2842	10.2834	10.1133	9.89741	9.96782	9.98692	10.1366	9.89748	7.23	7.23	7.23	7.23	7.23	7.23	7.23	7.23	7.23	7.23	7.23	13.1144	11.4524	7.23
226	B tetra type 1-Sp - 16	12.9272	12.1058	11.1068	10.8833	10.7686	10.5959	10.2551	10.974	10.9046	10.8711	10.9822	14.744	14.2889	13.5829	12.7407	12.6984	12.5278	12.445	12.4385	12.5583	12.4725	12.4132	7.37881	7.23	7.23	7.23	7.23	7.23	7.23	7.23	7.23	7.82074	8.67635	14.3878	14.1626	12.8463
227	LacNAc-Sp - 06	12.0782	11.2183	10.1812	9.90169	9.74585	9.50075	8.96596	10.1209	9.9846	9.89188	9.82157	13.2637	12.6769	11.9392	10.9527	10.9146	10.6578	10.6978	10.6485	10.78	10.6989	10.5495	7.23	7.23	7.23	7.23	7.23	7.23	7.23	7.23	7.23	7.23	7.23	10.2394	11.8206	9.52925
228	LNT-2-Sp - 15	13.4799	12.7414	11.7837	10.9608	10.3744	8.42711	7.23	11.7271	11.6513	11.5343	11.5936	16.9642	16.694	16.1362	15.4125	15.3826	15.2972	15.2545	15.232	15.3068	15.2596	15.2509	10.3613	9.24072	8.25449	8.14305	7.91857	7.92611	8.14074	9.29062	9.42268	9.09412	8.78985	12.6986	15.5076	12.9772
229	GD1a-Sp - 05	7.23	7.23	7.23	7.23	7.23	7.23	7.23	7.23	7.23	7.23	7.23	13.0196	12.5175	11.8527	10.7112	10.8281	10.5196	10.4429	10.5347	10.4123	10.4528	10.1996	7.23	7.23	7.23	7.23	7.23	7.23	7.23	7.23	7.23	7.23	7.23	7.23	12.5228	7.47132
230	6'Neu5Gc-LacNAc-Sp - 05	7.23	7.23	7.23	7.23	7.23	7.23	7.23	7.23	7.23	7.23	7.23	12.2369	11.576	10.8056	10.1316	9.88772	9.40829	9.39599	9.18179	9.51091	9.3195	9.39126	7.23	7.23	7.23	7.23	7.23	7.23	7.23	7.23	7.23	7.23	7.23	7.23	10.4689	7.23
231	SSEA-4-Sp - 05	13.0218	12.2555	11.3014	10.7121	10.4763	9.82939	8.76502	11.1419	11.0049	10.8509	11.0025	16.2494	15.685	14.9799	14.2637	14.1969	14.0796	14.0473	13.9635	14.0207	13.9811	14.0434	11.1804	10.2261	9.17606	9.32537	8.95687	8.8516	9.2029	9.2233	9.3514	9.33773	9.53658	13.2511	14.9989	11.0091
232	3'Neu5Ac(9Ac)-LacNAc-Sp - 10	11.0934	10.2785	9.13847	8.48069	8.31499	7.75488	7.2753	8.70578	8.72815	8.48742	8.71152	13.9619	13.2818	12.5495	11.685	11.7155	11.6506	11.6514	11.5679	11.716	11.4963	11.5969	7.23	7.23	7.23	7.23	7.23	7.23	7.23	7.23	7.23	7.23	7.23	10.693	12.0893	10.6001
233	3'Neu5Ac(9Ac)-LeC-Sp - 12	15.4002	14.5891	13.7659	13.306	12.9624	11.7858	9.91922	13.6503	13.4324	13.4996	13.4805	17.0602	16.5858	15.8013	15.0874	15.1002	15.0523	15.0234	14.8693	15.0599	14.9074	14.9816	12.1981	11.3299	10.398	10.438	10.1504	10.1301	10.55	10.2091	10.0059	8.76453	7.73139	15.3918	15.1468	12.9916
234	LDN-Sp - 14	13.5393	11.9687	11.7999	11.0717	9.81781	9.94764	8.68921	11.7089	10.7673	11.4775	10.9066	15.4672	16.1066	14.6826	14.9837	14.9298	13.6702	14.6956	13.6786	14.7558	13.9397	14.6835	7.44321	7.23	7.23	7.23	7.23	7.23	7.23	7.23	7.23	7.23	7.44246	10.7796	14.4811	11.5201
235	B tetra type 2-Sp - 07	10.2819	9.20192	7.99361	7.54608	7.23371	7.38454	7.23	7.85075	7.65172	7.59699	8.03886	14.2817	13.5974	12.6484	11.8705	11.7843	11.4969	11.3952	11.3891	11.4782	11.5368	11.5169	7.23	7.23	7.23	7.23	7.23	7.23	7.23	7.23	7.23	7.23	7.89528	13.546	13.6331	12.306
236	GD1a-Sp - 10	7.23	7.23	7.23	7.23	7.23	7.23	7.23	7.23	7.23	7.23	7.23	13.4549	12.7092	12.3135	11.047	11.0914	11.107	10.662	10.9413	10.5483	11.0117	10.5837	7.23	7.23	7.23	7.23	7.23	7.23	7.23	7.23	7.23	7.23	7.23	7.23	12.7435	7.98276
237	Ac-S-Ser(GlcNAcb)-S-G - 24	11.316	10.4333	9.08952	7.85598	7.52887	7.23	7.23	9.02364	9.05511	8.82392	8.89761	16.3278	15.9663	15.5773	14.8375	14.8087	14.796	14.6228	14.7262	14.66	14.6924	14.5942	7.23	7.23	7.23	7.23	7.23	7.23	7.23	7.82802	8.15183	8.4553	8.50159	8.52451	14.9093	10.2099
238	LacNAc-Sp - 15	13.0364	12.3281	11.2001	10.8833	10.8546	10.5588	10.1401	11.1555	11.1695	11.0276	11.083	14.3412	13.5382	12.9251	12.0166	11.9026	12.0939	11.6759	12.0038	11.7796	11.8916	11.6596	7.23	7.23	7.23	7.23	7.23	7.23	7.23	7.23	7.23	7.23	7.72184	11.6436	13.0734	10.3885
239	LeC (dimeric)-Sp - 06	14.2469	13.482	12.5143	12.0211	11.8084	10.7791	9.45977	12.5135	12.4261	12.3133	12.3552	16.6928	16.2014	15.4781	14.701	14.6209	14.5279	14.446	14.4219	14.4486	14.4274	14.4295	11.095	10.0353	9.00767	9.119	8.75012	8.54731	8.76585	8.71438	8.61793	7.9504	7.83128	14.4712	14.7416	12.4286
240	Lac-C5 - 14	15.2603	14.812	13.7132	12.9637	12.8491	11.3775	10.0929	13.6036	13.7406	13.5731	13.7407	17.0462	16.7217	16.2224	15.462	15.4073	15.4237	15.2257	15.3561	15.3314	15.3652	15.2715	11.6503	10.3622	9.77072	9.24151	9.46334	8.76706	9.36812	9.73912	9.61701	8.83558	8.41983	14.024	15.9991	12.7314
241	SSEA-4-Sp - 12	13.7465	12.9395	12.0216	11.4393	11.1482	10.2873	9.02392	11.9419	11.8845	11.7293	11.7352	16.4737	16.1623	15.5027	14.7579	14.7183	14.6281	14.566	14.5392	14.5835	14.5308	14.5482	11.7079	10.8342	9.89976	9.936	9.62717	9.62574	10.0084	9.91448	9.90143	9.7326	9.6577	13.8042	15.6066	11.8091
242	Bdi-g - 16	13.018	12.5774	10.9087	10.2423	10.8558	10.0673	9.88747	10.8359	11.4678	11.2775	11.6933	16.1815	15.4145	14.9423	13.6241	13.6065	13.9846	13.4602	13.9131	13.5248	13.9236	13.4561	8.24281	7.23	7.23	7.23	7.23	7.23	7.23	7.23	7.31836	7.81131	8.10511	12.2187	14.9359	10.6508
243	A tetra type 1-Sp - 15	13.5228	12.7227	11.781	11.5703	11.4685	11.4301	11.2843	11.7429	11.5805	11.5792	11.6983	13.879	13.1511	12.7214	11.9561	11.8905	11.6936	11.1224	11.6803	11.4288	11.6293	11.3047	7.23	7.23	7.23	7.23	7.23	7.23	7.23	7.23	7.23	7.23	7.23	13.7573	14.0279	10.3213
244	Forssman Tetra-BSA - 05	13.7501	13.2115	11.972	10.6119	10.5235	8.75301	7.38754	11.8976	12.0568	11.7731	12.0945	16.7653	16.4331	16.1315	15.3745	15.2602	15.37	15.1727	15.3035	15.2581	15.3361	15.1745	9.29668	7.24916	7.23	7.23	7.23	7.23	7.23	7.91601	8.06209	8.11547	8.02864	12.1752	15.7823	11.0952
245	BSA - C5 (Alkyne) - 10	9.17082	8.85515	7.23	7.23	7.23	7.23	7.23	7.23	8.60404	7.23	7.7551	11.7231	10.0611	10.2692	7.9685	7.95956	9.20396	7.57354	9.17083	7.74226	9.33547	7.99478	7.23	7.23	7.23	7.23	7.23	7.23	7.23	7.23	7.23	7.23	7.23	7.58033	10.5355	7.23
246	BG-H2 - 16	7.34614	7.23	7.23	7.23	7.23	7.23	7.23	7.23	7.23	7.23	7.23	13.5186	12.4024	12.0023	10.846	10.4511	11.0011	10.5695	10.9534	10.3948	10.9774	10.1746	7.23	7.23	7.23	7.23	7.23	7.23	7.23	7.23	7.23	7.23	7.23	7.23	13.0028	8.77805
247	CT/Sda-Sp - 13	9.18639	8.96924	7.56706	7.23	7.23	7.23	7.23	7.23	7.23	7.23	7.23	13.2536	12.5525	11.9955	11.2137	11.1242	11.2016	11.0162	11.0449	10.9541	10.9831	10.8633	7.23	7.23	7.23	7.23	7.23	7.23	7.23	7.23	7.23	7.23	7.23	7.23	12.9007	9.13618
248	A tetra type 2-Sp - 17	12.9058	12.1076	11.0454	10.887	10.9288	10.857	10.8426	10.9588	10.9716	10.9006	10.9922	14.5749	14.0688	13.3724	12.4796	12.4142	12.3143	12.1749	12.2734	12.2417	12.225	12.2258	7.23	7.23	7.23	7.23	7.23	7.23	7.23	7.23	7.23	7.23	7.23	13.3212	14.5232	11.427
249	6'Neu5Ac-LacNAc (dimeric)-Sp - 13	14.3326	13.5735	12.6522	12.4106	12.3555	12.1302	11.8575	12.5723	12.5522	12.3903	12.5028	13.0791	12.3487	12.0126	10.8689	10.7196	10.7975	10.2729	10.8644	10.5866	10.7775	10.3861	7.23	7.23	7.23	7.23	7.23	7.23	7.23	7.23	7.23	7.23	7.23	14.0683	11.9935	9.09637
250	GM3(Gc)-Sp - 14	10.4496	9.77744	8.4463	7.71437	7.79531	7.23	7.23	8.22817	8.45473	8.02816	8.20115	14.7551	14.1331	13.5494	12.6636	12.654	12.6569	12.4493	12.5723	12.4598	12.5877	12.3824	7.23	7.23	7.23	7.23	7.23	7.23	7.23	7.23	7.23	7.23	7.42575	8.25463	13.7583	10.078
251	3'KDN-LacNAc-Sp - 05	10.424	9.80195	8.09358	7.23	7.27736	7.23	7.23	8.12218	8.3395	7.91478	8.18822	16.3059	15.5402	14.9265	13.9298	13.9295	14.0431	13.7936	13.8705	13.7918	13.9572	13.7621	7.71109	7.23	7.23	7.23	7.23	7.23	7.23	7.23	7.23	7.49882	7.73869	9.4463	14.5524	10.8822
252	GNLacNAc-Sp - 06	14.2543	13.5456	12.5705	12.2209	12.2147	11.8832	11.5888	12.4837	12.4978	12.3712	12.4641	14.953	14.5249	14.1555	13.3783	13.2493	13.0779	12.6665	13.1518	13.0568	13.0989	12.8331	7.23	7.23	7.23	7.23	7.23	7.23	7.23	7.36904	7.81689	8.2485	8.57296	13.9392	12.4681	9.61991
253	2'F-A type 2-Sp - 05	10.5955	9.75469	8.10069	8.02635	8.07074	8.02993	7.95306	8.15006	8.0231	7.83692	8.13344	12.3083	11.7276	10.9572	9.7874	9.72034	9.60238	9.24786	9.41364	9.29438	9.45762	9.2051	7.23	7.23	7.23	7.23	7.23	7.23	7.23	7.23	7.23	7.23	7.23	11.8903	12.4778	9.41091
254	Gb4 tetra (P1 tetra)-Sp - 15	13.6955	12.8011	11.9128	11.2431	10.7267	9.57437	7.26825	11.8658	11.6217	11.6441	11.5457	16.7813	16.4313	15.8011	15.1004	15.0512	14.9273	14.8958	14.7714	14.9415	14.7002	14.865	11.0561	10.4661	9.34017	9.61857	9.02951	9.24992	9.60869	9.31843	9.16601	9.08906	8.60986	11.9436	15.7945	11.979
255	GNLacNAc-Sp - 16	15.278	14.4262	13.5461	13.1672	12.9597	12.5925	12.0883	13.5136	13.391	13.3617	13.3598	16.2155	15.9061	15.2899	14.5351	14.4449	14.3281	14.1484	14.3474	14.3801	14.3	14.2705	8.90324	7.49551	7.23	7.23	7.23	7.46625	7.23	8.59586	9.0704	9.44198	9.64291	14.9804	13.9878	10.9402
256	3'Neu5Gc-LacNAc-Sp - 06	10.5327	9.86945	8.26852	7.8157	8.0497	7.23	7.23	7.93598	8.2717	7.71238	8.11143	12.7311	12.062	11.3121	10.4022	10.3001	10.2285	10.0112	10.1812	10.2272	10.1308	9.93678	7.23	7.23	7.23	7.23	7.23	7.23	7.23	7.23	7.23	7.23	7.23	9.47439	10.5551	9.45193
257	GT3-Sp - 03	7.23	7.23	7.23	7.23	7.23	7.23	7.23	7.23	7.23	7.23	7.23	13.2035	12.8582	12.3249	11.4659	11.3897	11.2268	11.1062	11.1168	11.2227	11.1184	10.9594	7.23	7.23	7.23	7.23	7.23	7.23	7.23	7.23	7.23	7.23	7.23	7.23	13.0632	8.51354
258	Glc-a - 05	7.35955	7.73239	7.23	7.23	7.23	7.23	7.23	7.23	7.23	7.23	7.23	14.5209	14.2378	13.6217	12.8548	12.762	12.6465	12.5192	12.6339	12.5732	12.4849	12.4089	7.23	7.23	7.23	7.23	7.23	7.23	7.23	7.23	7.23	7.23	7.23	7.23	14.4826	9.59534
259	LeC-Sp - 15	15.3982	14.7026	13.816	13.2506	12.8728	11.5423	9.12966	13.7555	13.6399	13.5263	13.6073	17.0877	16.6395	16.0514	15.2261	15.1797	15.1929	15.1157	15.0773	15.1269	15.0825	15.1096	12.069	11.1666	10.2835	10.2564	10.0247	9.82808	10.3029	10.0552	9.79045	8.65814	7.47955	15.1837	15.2319	12.8529
260	Triazole linker from Xuefei - 43	13.8122	12.8334	12.1387	11.6401	11.3794	11.2376	10.9741	12.1922	11.975	11.8237	11.6356	14.5364	14.1121	13.5013	12.745	12.6594	12.7136	12.5075	12.5683	12.6112	12.5907	12.4313	11.5002	10.4953	9.54529	9.54044	9.28934	9.31648	9.40914	9.27959	9.34636	9.29615	9.43825	13.5611	14.2983	10.6945
261	LDN-Sp - 05	12.4368	11.792	10.6493	10.0775	9.83198	9.2808	8.76006	10.5194	10.5027	10.3346	10.5481	15.594	15.2009	14.7536	13.9393	13.9128	13.8603	13.6976	13.891	13.8356	13.7665	13.695	7.23	7.23	7.23	7.23	7.23	7.23	7.23	7.23	7.23	7.23	7.23	10.5119	14.6011	10.5622
262	Fuc-GM1a - 08	7.23	7.57443	7.23	7.23	7.23	7.23	7.23	7.23	7.23	7.23	7.23	14.1329	13.3471	12.5597	11.6022	11.6059	11.6743	11.3524	11.4507	11.4594	11.4838	11.4268	7.23	7.23	7.23	7.23	7.23	7.23	7.23	7.23	7.23	7.23	7.23	8.45599	11.2109	7.23
263	3'KDN-LeC-Sp - 04	14.9922	14.2449	13.3822	12.7385	12.2479	10.8077	8.55545	13.3019	13.2042	13.1277	13.1301	17.0714	16.6871	16.154	15.415	15.3241	15.391	15.2667	15.2548	15.2726	15.3117	15.2547	11.8099	10.8532	9.91844	9.9153	9.69415	9.47665	9.91645	9.52333	9.1003	7.98067	7.23	14.7045	15.402	12.87
264	Man1 - 04	9.70271	9.53935	7.35632	7.23	7.23	7.23	7.23	7.23	7.99523	7.23	7.64734	15.1993	14.608	14.1952	13.17	13.1447	13.1913	12.8253	13.1592	12.8124	13.0251	12.7454	7.23	7.23	7.23	7.23	7.23	7.23	7.23	7.23	7.23	7.23	7.23	7.59536	13.1354	8.92433
265	A tetra type 1-Sp - 05	12.9733	12.2588	11.0919	10.9754	11.0559	10.8723	10.7775	11.0734	11.1523	10.9377	11.1236	12.5942	11.5294	11.3605	9.70846	9.69527	10.0053	9.09784	9.82031	9.43387	9.73362	9.36694	7.23	7.23	7.23	7.23	7.23	7.23	7.23	7.23	7.23	7.23	7.23	13.2091	13.3342	9.44249
266	3'GN type1-Sp - 16	14.9066	14.2309	13.2529	12.7296	12.4238	11.3077	9.49242	13.1631	13.1555	13.065	13.0715	17.0033	16.4187	15.8103	15.002	14.9819	15.0608	14.8401	14.9108	14.9064	14.9106	14.8425	11.9049	10.9252	10.0134	9.8965	9.81645	9.54592	9.96438	9.61769	9.33363	8.50064	7.72784	14.9988	15.1338	12.7945
267	2'F-B type 2-Sp - 15	11.2367	10.4151	9.24219	8.86676	8.80834	8.80766	8.47038	9.30313	9.22676	9.05387	9.30157	14.5459	13.829	13.2009	12.3971	12.3536	12.2357	11.9807	12.0395	11.9686	12.1011	11.9124	7.23	7.23	7.23	7.23	7.23	7.23	7.23	7.23	7.23	7.23	7.30728	12.8924	13.4652	11.1193
268	3'KDN-LeC-Sp - 12	15.5443	14.776	13.8995	13.3371	12.7416	11.1013	8.47131	13.8967	13.6955	13.6864	13.6519	17.1644	16.9806	16.3715	15.7	15.6125	15.5773	15.5471	15.4423	15.5355	15.4983	15.4923	12.4462	11.5989	10.7135	10.7689	10.428	10.3694	10.8124	10.3562	9.78414	8.01181	7.23	15.2298	15.6644	13.2421
269	B tetra type 2-Sp - 20	11.6926	10.8683	9.67523	9.27536	9.30167	8.97088	8.75486	9.39525	9.7083	9.49232	9.74939	15.4656	14.8901	14.3743	13.4633	13.3977	13.422	13.152	13.2766	13.129	13.2665	13.1923	7.99004	7.23	7.23	7.23	7.23	7.23	7.23	7.23	7.58633	8.35521	9.24405	14.3989	14.4117	13.241
270	Galb1-4Gal	10.2699	9.6224	8.53288	7.3964	7.45392	7.23	7.23	7.85023	8.16889	7.58182	8.15326	15.6176	14.9818	14.2913	13.6179	13.5217	13.4777	13.3189	13.2873	13.3355	13.2764	13.2405	7.23	7.23	7.23	7.23	7.23	7.23	7.23	7.23	7.23	7.23	7.57288	10.9614	14.3902	9.96538
271	GD3-Sp - 04	7.8772	7.95399	7.371	7.23	7.23	7.23	7.23	7.32297	7.23	7.23	7.23	12.6838	12.0375	11.7775	11.0721	10.9227	10.7265	10.0858	10.642	10.528	10.4624	10.0754	7.23	7.23	7.23	7.23	7.23	7.23	7.23	7.23	7.23	7.23	7.23	7.23	9.94365	7.23
272	3'KDN-LacNAc-Sp - 12	11.6102	10.9172	9.6926	8.97244	8.50308	7.55739	7.23	9.53214	9.44493	9.2197	9.37869	16.4845	15.7562	15.0207	14.1614	14.1221	14.2151	14.0554	14.0455	14.0222	14.0953	13.9802	8.89563	7.50062	7.23	7.23	7.23	7.23	7.23	7.51384	7.77162	8.06129	7.94389	10.5929	14.5042	11.2862
273	3'Neu5Ac-LacNAc-Sp - 05	9.92483	9.18755	7.80073	7.27099	7.23	7.23	7.23	7.33238	7.23	7.23	7.36974	12.6518	11.7775	11.2417	10.1776	10.1115	10.0792	9.6384	10.0191	10.0383	9.77166	9.67406	7.23	7.23	7.23	7.23	7.23	7.23	7.23	7.23	7.23	7.23	7.23	8.65242	10.9861	9.24237
274	6'Neu5Ac-LDN-Sp - 13	9.67693	8.93324	7.49618	7.23	7.23	7.23	7.23	7.23	7.23	7.23	7.23	14.7522	14.3575	13.7404	12.871	12.9101	12.8464	12.6775	12.6661	12.6955	12.6058	12.5698	7.23	7.23	7.23	7.23	7.23	7.23	7.23	7.23	7.23	7.23	7.23	9.40357	13.848	9.12112
275	Man-a - 05	7.23	8.15294	7.23	7.23	7.23	7.23	7.23	7.23	7.23	7.23	7.23	13.1327	12.154	11.4604	10.7875	10.4512	10.5023	10.3775	10.2534	10.4013	10.3904	10.4109	7.23	7.23	7.23	7.23	7.23	7.23	7.23	7.23	7.23	7.23	7.23	7.23	11.6174	7.23
276	B tetra type 1-Sp - 04	11.503	10.83	9.23726	8.94939	9.27094	8.75915	8.66987	9.23841	9.48395	9.1277	9.45691	13.3486	12.4873	11.8828	10.6369	10.568	10.8489	10.2668	10.599	10.4088	10.6295	10.3551	7.23	7.23	7.23	7.23	7.23	7.23	7.23	7.23	7.23	7.23	7.23	13.623	12.9507	11.6621
277	A tetra type 2-Sp - 07	11.4705	10.6786	9.3524	9.23896	9.43329	9.47812	9.70833	9.30488	9.32016	9.13462	9.52048	13.4312	12.3388	11.7927	10.3404	10.4123	10.6951	9.99599	10.2811	10.2364	10.3511	9.9242	7.23	7.23	7.23	7.23	7.23	7.23	7.23	7.23	7.23	7.23	7.23	12.4976	13.5909	10.0525
278	LNT-Sp - 06	14.0254	13.6248	12.2556	12.0542	12.3905	11.8513	11.8444	12.2838	12.5477	12.1119	12.4973	12.8288	11.4701	11.4099	10.2301	9.63652	10.3946	9.19592	10.1434	9.42982	10.1612	9.03081	7.23	7.23	7.23	7.23	7.23	7.23	7.23	7.23	7.23	7.23	7.23	14.0116	12.0851	8.6412
279	LeC-Sp - 07	14.6398	13.9277	12.9389	12.3909	12.0087	10.8177	8.52444	12.9169	12.9928	12.8631	12.913	16.9313	16.4603	15.9664	15.0331	15.0074	14.9564	14.8659	14.9303	14.8982	14.9782	14.8882	11.2294	10.2807	9.19537	9.21108	9.00753	8.8457	9.11743	8.98954	8.64259	8.24161	7.60555	14.1961	15.0638	12.6815
280	GQ2-Sp - 06	10.1713	9.35967	8.41852	7.23	7.23	7.23	7.23	8.59575	7.72855	7.70718	7.28639	13.9937	13.3068	13.0938	12.2527	12.1489	12.2982	11.7757	12.1114	11.8169	12.1693	11.7991	7.23	7.23	7.23	7.23	7.23	7.23	7.23	7.23	7.23	7.23	7.23	7.23	14.9581	9.98579
281	3'Neu5Ac-LeC-Sp - 12	15.5843	14.8082	13.9538	13.5113	13.0939	11.7461	9.31651	13.8861	13.727	13.7155	13.6727	17.1338	16.7744	16.0698	15.2852	15.2682	15.2129	15.1817	15.0949	15.2052	15.135	15.1301	12.4338	11.6127	10.7056	10.7263	10.4603	10.4293	10.8224	10.4148	10.1207	8.83793	7.31399	15.4278	15.2723	13.1929
282	GM3-Sp - 11	10.538	10.1549	8.71985	7.93632	7.86231	7.23	7.23	8.44274	8.78726	8.37626	8.67531	14.7414	14.2448	13.6892	12.8497	12.8154	12.7238	12.482	12.7038	12.5101	12.6989	12.4049	8.0704	7.23	7.23	7.23	7.23	7.23	7.23	7.23	7.23	7.23	7.49077	8.14005	13.8781	10.0564
283	R-Tn(Ser)-Tn-hydroxyethylamide - 36	12.7919	11.2315	10.9606	10.0364	9.27604	8.48746	7.23	10.8822	10.6883	10.6594	10.4867	16.3982	16.1443	14.8448	14.9114	14.8872	14.5226	14.7147	14.4432	14.7288	14.0059	14.5944	7.44854	7.23	7.23	7.23	7.23	7.23	7.23	7.23	7.69792	8.1697	7.98854	11.6473	15.1625	11.6246
284	3'Neu5Ac-LeC-Sp - 05	15.0588	14.3366	13.4247	12.9535	12.6856	11.3758	9.45137	13.434	13.3308	13.2317	13.2547	16.9852	16.5624	15.903	15.0829	15.01	15.0034	14.9526	14.8828	14.9171	14.904	14.9293	11.9022	11.0016	10.0684	10.0684	9.71101	9.57979	10.0604	9.76804	9.43693	8.38499	7.48226	15.0227	15.0071	12.8691
285	GM3-Sp - 04	8.2911	8.61908	7.23	7.23	7.23	7.23	7.23	7.23	7.23	7.23	7.23	14.0516	13.5503	12.8412	12.0638	12.0294	12.0053	11.8424	11.8394	11.8722	11.6944	11.7076	7.23	7.23	7.23	7.23	7.23	7.23	7.23	7.23	7.23	7.23	7.23	7.23	13.0671	9.12579
286	3'GN-LacNAc (dimeric)-Sp - 14	14.2978	13.3857	12.6311	12.3835	12.045	12.0675	11.5682	12.5927	12.1643	12.3937	12.2689	13.8893	13.9044	12.9316	12.6137	12.4021	11.7494	11.7182	11.7744	12.1721	11.7351	11.9126	7.23	7.23	7.23	7.23	7.23	7.23	7.23	7.23	7.23	8.36726	8.72594	14.2639	11.8621	9.09541
287	LNT-2-Sp - 06	12.0996	11.5115	10.0996	9.18369	8.87239	7.60127	7.23	9.96603	9.95931	9.76921	9.91272	16.2968	16.024	15.439	14.7694	14.6565	14.5405	14.5384	14.4398	14.5629	14.3483	14.4717	7.88343	7.23	7.23	7.23	7.23	7.23	7.23	8.20394	8.56913	9.02879	8.81623	11.1222	14.5532	11.9618
288	GT2-Sp - 08	7.8313	8.06314	7.23	7.23	7.23	7.23	7.23	7.23	7.23	7.23	7.23	12.3592	11.8612	10.9993	10.3087	10.4047	10.4014	10.1324	10.0358	10.1527	9.87375	9.90295	7.23	7.23	7.23	7.23	7.23	7.23	7.23	7.23	7.23	7.23	7.23	7.23	13.7076	8.05038
289	Forssman Tetra-BSA - 13	15.3252	14.6656	13.742	12.1853	10.3694	8.88978	7.23	13.7076	13.4623	13.5403	13.4347	17.0587	17.0706	16.7352	16.4374	16.4072	16.3824	16.3019	16.1238	16.3528	16.0617	16.3681	11.3505	10.3252	8.97243	9.24502	8.8073	8.78106	9.34567	8.52359	8.02418	7.55347	7.37406	12.8118	16.2985	12.4073
290	alpha-Gal tetra - 17	13.9856	12.9731	12.1205	11.7296	11.1123	10.7162	9.36651	12.1659	11.9121	12.0921	12.2052	16.7057	16.2688	15.4744	14.9029	14.8351	14.525	14.6207	14.5025	14.6736	14.5836	14.7097	9.21895	8.22242	7.33763	7.23	7.23	7.23	7.23	7.75816	8.13077	8.41187	8.03404	12.1021	15.6229	12.2041
291	Gb5/SSEA3 - 04	9.85586	9.49506	7.25747	7.23	7.23	7.23	7.23	7.23	7.24418	7.23	7.38912	15.0862	15.2712	14.2392	13.9087	13.8534	12.9194	13.6509	13.1433	13.6069	12.9973	13.6217	7.23	7.23	7.23	7.23	7.23	7.23	7.23	7.23	7.23	7.73871	7.51713	10.0864	14.4468	10.1402
292	3'Neu5Ac-LacNAc-Sp - 10	11.3491	10.3814	9.23912	8.86333	8.86432	8.3101	7.35003	9.16229	8.96519	8.81332	8.97335	13.1395	12.5856	12.0233	11.0425	11.1497	11.1265	10.8017	11.0412	11.0554	11.1073	10.7447	7.23	7.23	7.23	7.23	7.23	7.23	7.23	7.23	7.23	7.23	7.23	10.0838	11.8438	10.3317
293	Globo H - 10	9.57836	7.93839	7.23	7.23	7.23	7.23	7.23	7.23	7.23	7.23	7.23	15.4482	15.4372	14.5808	13.9772	13.9717	13.0998	13.8187	13.6066	13.8543	13.4658	13.8124	8.05447	7.35463	7.23	7.23	7.23	7.23	7.23	7.23	7.23	7.59338	7.40317	9.4334	14.7145	10.3771
294	Globo A - 09	14.7597	13.9664	13.0882	12.8748	12.7859	12.661	12.3288	13.0246	13.0303	12.9664	13.0468	15.8964	15.1958	14.5316	13.5721	13.593	13.4976	13.3116	13.5044	13.4791	13.545	13.4492	8.41285	7.23506	7.23	7.23	7.23	7.23	7.23	7.23	7.23	7.52182	7.98088	13.1903	14.9705	11.3409
295	GT2-Sp - 03	7.23	7.7109	7.23	7.23	7.23	7.23	7.23	7.79968	7.23	7.23	7.23	12.4201	11.569	11.0914	10.0529	9.89921	10.003	9.86723	9.86854	9.81576	9.85428	9.37921	7.23	7.23	7.23	7.23	7.23	7.23	7.23	7.23	7.23	7.23	7.23	7.23	13.192	7.23
296	3'Neu5Gc-LacNAc-Sp - 10	11.5465	10.8654	9.4818	9.08668	8.8678	8.50943	7.77945	9.39679	9.20474	9.12517	9.08451	13.2798	12.7419	11.9308	11.11	11.1058	11.0367	10.9643	10.7145	11.0348	10.7211	10.7419	7.23	7.23	7.23	7.23	7.23	7.23	7.23	7.23	7.23	7.23	7.23	10.237	11.34	10.2719
297	3'Neu5Ac-LacNAc (dimeric)-Sp - 13	14.3628	13.5895	12.6755	12.4394	12.3821	12.1905	11.8682	12.5987	12.5411	12.4235	12.4572	12.9539	12.2389	12.0079	10.5899	10.2357	10.6893	10.0148	10.5451	10.3396	10.6448	10.0896	7.23	7.23	7.23	7.23	7.23	7.23	7.23	7.23	7.23	7.23	7.23	13.9034	12.0079	9.37997
298	CT/Sda-Sp - 05	7.45301	8.8015	7.23	7.23	7.23	7.23	7.23	7.68221	7.81614	7.23	7.23	12.8779	12.3589	11.9847	10.7204	10.623	11.0738	10.4308	10.7781	10.6502	10.8448	10.3826	7.23	7.23	7.23	7.23	7.23	7.23	7.23	7.23	7.23	7.23	7.23	7.23	12.4975	8.66901
299	Ac-S-Ser(GlcNAca)-S-G - 07	14.8133	14.1069	13.0901	12.5014	12.5886	11.6941	10.8943	13.2072	13.1634	12.9099	13.0622	16.1857	15.6876	15.2264	14.328	14.1169	14.2324	14.0677	14.1763	14.0646	14.2646	14.0182	10.6647	9.26993	8.31991	8.13618	7.70451	7.5759	7.84016	8.16447	8.34168	8.06336	8.37936	15.0284	13.9278	11.2043
300	TFiLNO(1-2,1-2,1-4) - 06	7.23	8.03137	7.23	7.23	7.23	7.23	7.23	7.23	7.23	7.23	7.23	10.6705	8.67202	9.31813	8.57368	8.47926	8.56677	7.95938	7.51149	8.03544	8.1143	7.64341	7.23	7.23	7.23	7.23	7.23	7.23	7.23	7.23	7.23	7.23	7.23	7.23	7.3844	7.23
301	GD3-Sp - 08	7.23	9.94809	7.23	7.23	7.62612	7.23	7.23	7.23	8.75454	7.23	8.62633	14.9931	13.2397	14.3023	11.7633	11.7599	13.2516	11.5705	13.4162	11.6061	13.6593	11.4803	7.2609	7.23	7.23	7.23	7.23	7.23	7.23	7.81925	7.77457	7.23	7.99209	7.23	11.1083	7.23
302	LNT-Sp - 15	14.9613	14.0598	13.1887	12.9961	12.8968	12.8561	12.4245	13.2028	12.9953	13.0016	12.9828	13.3489	12.7311	12.1177	11.3011	11.0181	10.9983	10.485	11.0343	10.9293	11.0662	10.8207	7.23	7.23	7.23	7.23	7.23	7.23	7.23	7.23	7.23	7.23	7.23	14.7212	12.7202	9.7474
303	3'Neu5Gc-LeC-Sp - 12	15.4151	14.6114	13.7622	13.2533	12.9898	11.7434	9.57365	13.6718	13.5743	13.5395	13.5034	17.0703	16.6015	15.8975	15.0863	15.0785	15.0638	15.0221	14.9886	15.0203	15.0217	15.0383	12.2553	11.411	10.504	10.4575	10.2364	10.0795	10.5611	10.2208	9.90827	8.66646	7.55167	15.3279	15.0235	13.0246
304	GQ2-Sp - 03	7.23	7.23	7.23	7.23	7.23	7.23	7.23	7.23	7.23	7.23	7.23	12.5929	11.5139	11.5434	10.2522	10.1565	10.9041	9.91251	10.6105	9.94554	10.725	9.98746	7.23	7.23	7.23	7.23	7.23	7.23	7.23	7.23	7.23	7.23	7.23	7.23	14.1114	8.06433
305	Gb5/SSEA3 - 12	12.8519	10.9912	11.1329	9.78209	7.23	7.23	7.23	11.1398	9.38287	10.7691	9.04142	16.2703	16.3981	15.0301	15.45	15.4288	14.8014	14.8539	13.8247	14.8019	13.8171	14.852	9.30983	9.24158	7.36151	8.19694	7.33763	7.76697	8.021	7.23	7.23	8.09725	7.75952	11.3559	15.2543	11.5398
306	Ac-S-Ser(GlcNAcb)-S-G - 07	8.17779	8.32259	7.23	7.23	7.23	7.23	7.23	7.23	7.41842	7.23	7.23	13.4183	12.9183	12.7679	11.1452	10.8029	11.7239	10.8553	11.2843	10.9479	11.6422	10.8536	7.23	7.23	7.23	7.23	7.23	7.23	7.23	7.23	7.23	7.23	7.23	7.28493	12.7494	7.23
307	LacNAc (dimeric)-Sp - 16	14.9942	14.2735	13.2791	13.0696	13.1014	12.9185	12.6469	13.2178	13.2397	13.0839	13.1682	13.5339	12.6116	12.1826	11.1418	10.9083	11.1344	10.2566	11.0951	10.7805	11.1267	10.6288	7.23	7.23	7.23	7.23	7.23	7.23	7.23	7.23	7.23	7.23	7.23	15.1997	13.2	9.94063
308	3'Neu5Ac-LacNAc (dimeric)-Sp - 06	13.7088	13.2895	12.0147	11.703	12.462	11.5415	11.7878	11.9701	12.6406	11.7453	12.4705	12.5492	11.4055	11.8999	9.80885	9.48892	10.0509	9.13892	10.6855	9.26519	10.3954	9.16759	7.23	7.23	7.23	7.23	7.23	7.23	7.23	7.23	7.23	7.23	7.23	13.8944	11.5702	8.48385

## Sheet: Array 331 Description 
Array 331
Print #	Abbreviation	Description	Linker	Core	Sugar ratio
1	Cy3	Cy3-BSA (20mg/mL + BSA, 125mg/mL total)	na	BSA
2	BSA	Bovine serum albumin	na	BSA	na
3	HSA	Human serum albumin (isolated from serum)	na	HSA	na
4	Glc-b - 23	Glc-b - BSA	MEAG	BSA	23
5	GalNAc-a - 22	GalNAc-a - BSA	MEAG	BSA	22
6	Glc-a - 22	Glc-a - BSA	MEAG	BSA	22
7	Man-a - 20	Man-a - BSA	MEAG	BSA	20
8	GlcNAc-b -21	GlcNAc-b - BSA	MEAG	BSA	21
9	GalNAc-b - 21	GalNAc-b - BSA	MEAG	BSA	21
10	Fuc-b - 22	Fuc-b - BSA	MEAG	BSA	22
11	Fuc-a - 22	Fuc-a - BSA	MEAG	BSA	22
12	Rha-a - 18	Rha-a - BSA	MEAG	BSA	18
13	Rha-b - 21	Rha-b - BSA	MEAG	BSA	21
14	Gal-a- 24	Gal-a - BSA	MEAG	BSA	24
15	Gal-b- 21	Gal-b - BSA	MEAG	BSA	21
16	Ac-Tn(Thr)-G - 21	Ac(GalNAca)Thr-Gly-Hex-BSA	hex	BSA	21
17	GalNAca1-6Galb - 22	GalNAca1-6Galb-BSA	MEAG	BSA	22
18	Adi - 17	GalNAca1-3Galb-BSA	MEAG	BSA	17
19	GlcNAca1-4Galb - 20	GlcNAca1-4Galb-BSA	MEAG	BSA	20
20	Bdi -23	Gala1-3Gal- BSA	14 atom spacer	BSA	23
21	LacNAc - 22	Galb1-4GlcNAc - BSA	14 atom spacer	BSA	22
22	GA1di -11	Galb1-3GalNAcb - HSA	3 atom spacer)	HSA	11
23	Lac - 33	Galb1-4Glcb - BSA	unknown	BSA	33
24	Ac-S-Ser(GlcNAca)-S-G - 24	AcSer-(GlcNAca)Ser-Ser-Gly-Hex-BSA	hex	BSA	24
25	Galb1-6Man-a - 13	Galb1-6Man-a - BSA	MEAG	BSA	13
26	Mana1-6Man-a - 15	Mana1-6Man-a - BSA	MEAG	BSA	15
27	Ac-S-Thr(F1a)-S-G - 04	AcSer-(Galb1-4GlcNAcb1-6GalNAca)Thr-Ser-Gly-Hex-BSA	hex	BSA	4
28	Cellobiose -13	Glcb1-4Glcb-BSA	(Glc)	BSA	13
29	Maltose - 23	Glca1-4Glcb-BSA	MEAG	BSA	23
30	Isomaltose - 13	Glca1-6Glcb-BSA	MEAG	BSA	13
31	Gala1-4Galb - 11	Gala1-4Galb-CETE-BSA	CETE	BSA	11
32	ManT -26	Mana1-6[Mana1-3]Manb -BSA	14 atom spacer	BSA	26
33	3'Neu5Ac-LacNAc -19	Neu5Aca2-3Galb1-4GlcNAc - BSA	unknown	BSA	19
34	BG-A -19	GalNAca1-3(Fuca1-2)Galb- -BSA	6 atom spacer	BSA	19
35	2'F-A type 2-Sp - 13	GalNAca1-3[Fuca1-2]Galb1-4[Fuca1-3]GlcNAcb-Sp-BSA	Sp	BSA	13
36	BG-H1- 20	Fuca1-2Galb1-3GlcNAcb1-3Galb1-4Glcb-APD-HSA	APD-	HSA	20
37	LeA -18	Galb1-3[Fuca1-4)GlcNAcb1-3Galb1-4Glcb- BSA	3 atom spacer	BSA	18
38	LeB - 09	Fuca1-2Galb1-3(Fuca1-4)GlcNAcb1-3Galb1-4Glcb-BSA	3 atom spacer	BSA	9
39	LeY -08	Fuca1-2Galb1-4[Fuca1-3)GlcNAc -HSA	unknown	HSA	8
40	LeX (monomeric)	Galb1-4[Fuca1-3)GlcNAc-APD-HSA	APD	HSA	nd
41	3'Neu5Ac-LeX (Sialyl LeX) - 09	Neu5Aca2-3Galb1-4[Fuca1-3)GlcNAc - BSA	14 atom spacer	BSA	9
42	Gb3- 13	Gala1-4Galb1-4Glc-HSA [aka: Pk or CD77]	3 atom spacer)	HSA	13
43	Xylb4 - 22	Xylb1-4Xylb1-4Xylb1-4Xylb1-BSA	(xyl)	BSA	22
44	Ara5 - 20	Araa1-5Araa1-5Araa1-5Araa1-5Araa1-BSA	(Ara)	BSA	20
45	X3Glc3 - 15	Xyla1-6Glcb1-4(Xyla1-6)Glcb1-4(Xyla1-6)Glcb1-BSA	(Glc)	BSA	15
46	GM3 - 12	Neu5Aca2-3Galb1-4Glc-APD-HAS	APD	HSA	12-15
47	6'Neu5Ac-Lac	Neu5Aca2-6Galb1-4Glc-APD-HSA	APD	HSA	nd
48	3'Neu5Ac-LeA -12	Neu5Aca2-3Galb1-3[Fuca1-4)GlcNAcb1-3Galb1-APD-HSA	APD	HSA	12
49	LeX (dimeric) -07	Galb1-4[Fuca1-3)GlcNAcb1-3Galb1-4(Fuca1-3)GlcNAcb1-3Galb1-APE-BSA	APE	BSA	7
50	Manb4 - 14	Manb1-4Manb1-4Manb1-4Manb1-BSA	(Man)	BSA	14
51	G2M4 - 07	Manb1-4(Gala1-6)Manb1-4(Gala1-6)Manb1-4Manb1-BSA	(man)	BSA	7
52	Glca1-6Glca1-4Glca1-4Glcb - 15	Glca1-6Glca1-4Glca1-4Glcb-CETE-BSA	CETE	BSA	15
53	LNT - 21	Galb1-3GlcNAcb1-3Galb-BSA	(Glc)	BSA	21
54	LSTa - 10	Neu5Aca2-3Galb1-3GlcNAcb1-3Galb1-BSA	(Glc)	BSA	10
55	LSTb - 11	Galb1-3(Neu5Aca2-6)GlcNAcb1-3Galb1-BSA	(Glc)	BSA	11
56	LSTc - 07	Neu5Aca2-6Galb1-3GlcNAcb1-3Galb1-BSA	(Glc)	BSA	7
57	GA1 - 20	Galb1-3GalNAcb1-4Galb1-BSA (GA1tri or asialo-GM1)	(Glc)	BSA	20
58	KLH	Keyhole limpet hemocyanin	na	KLH	na
59	KLH (oxidized)	periodate oxidized Keyhole limpet hemocyanin	na	KLH	na
60	BSM	Bovine submaxillary mucin (STn, STF, S-GlcNAcb1-3, ~20% of Sia is acetylated at 7,8, or 9)	na	BSM	na
61	BSM (asialo)	Asialo-Bovine submaxillary mucin (aBSM, Tn, TF, GlcNAcb1-3GalNAc)	na	BSM	na
62	BSM (deacetylated)	Deacetylated-Bovine submaxillary mucin	na	BSM	na
63	OSM	Ovine submaxillary mucin (94% STn, 4% TF, 2% Fuca1-2Galb1-3GalNAc)	na	OSM	na
64	OSM (asialo)	asialo-Ovine submaxillary mucin	na	OSM	na
65	Glycophorin A	Glycophorin A (Gn)	na	Gn	na
66	glycophorin (asialo)	asialo-glycophorin A (aGn)	na	Gn	na
67	PSA	Prostate Specific Antigen (PSA); human seminal fluid	na		na
68	hsp90	Heat Shock Protein 90	na		na
69	Tgl	Thyroglobulin	na		na
70	Alpha-fetoprotein	alpha fetoprotein (AFP)	na		na
72	FABP	Fatty Acid Binding Protein	na		na
73	BG-H2 - 16	Fuca1-2Galb1-4GlcNAcb-HSA	unknown	HSA	16
74	Ac-Tn(Ser)-Tn(Ser)-Tn(Ser)-G - 16	Ac(GalNAca)Ser-(GalNAca)Ser-(GalNAca)Ser-Gly-Hex-BSA	hex	BSA	16
75	Chitotriose - 08	GlcNAcb1-4GlcNAcb1-4GlcNAcb-BSA	(GlcNAc)	BSA	8
76	Gal3- 07	Gala1-3Galb1-4Gala-BSA	(1-3Gal)	BSA	7
77	Man3 - 05	Mana1-6(Mana1-3)Manb1-4GlcNAc -BSA	(GlcNAc)	BSA	5
78	Ac-S-S-S-G - 24	SerSerSerGly-BSA	hex	BSA	24
79	Ac-S-Tn(Ser)-S-G - 22	AcSer-(GalNAca)Ser-Ser-Gly-Hex-BSA	hex	BSA	22
80	P1 - 09	Gala1-4Galb1-4GlcNAc-BSA		BSA	9
81	Gb4 - 09	GalNAcb1-3Gala1-4Galb1-BSA (aka: P antigen)	(Glc)	BSA	9
82	GM1a - 29	Galb1-3GalNAcb1-4(Neu5Aca2-3)Galb1-4(Glc)HSA	(Glc)	HSA	29
83	pLNH - 21	Galb1-3GlcNAcb1-3Galb1-4GlcNAcb1-3Galb1-BSA	(Glc)	BSA	21
84	HSA (recomb)	human serum albumin (recombinant)	na	HSA	na
85	LNnT - 14	Galb1-4GlcNAcb1-3Galb1-BSA	(Glc)	BSA	14
86	Man5 - 05	Mana1-6(Mana1-3)Mana1-6(Mana1-3)Manb1-4GlcNAc-BSA	(GlcNAc)	BSA	5
87	Gb4 tetra (P1 tetra)-Sp - 06	GalNAcb1-3Gala1-4Galb1-4GlcNAcb-Sp-BSA	Sp	BSA	6
88	Man6 - II - 05	Mana1-2Mana1-3Mana1-6(Mana1-2Mana1-3)Manb1-BSA	(GlcNAc)	BSA	5
89	DFpLNH I, LeB - 09	Fuca1-2Galb1-3(Fuca1-4)GlcNAcb1-3Galb1-4GlcNAcb1-3Galb-BSA	(Glc)	BSA	9
90	DSLNT - 06	Neu5Aca2-3Galb1-3(Neu5Aca2-6)GlcNAcb1-3Galb1-BSA	(Glc)	BSA	5.6
91	Man9 - 05	Mana1-2Mana1-6(Mana1-2Mana1-3)Mana1-6(Mana1-2Mana1-2Mana1-3)Manb1-4GlcNAc-BSA	(GlcNAc)	BSA	5
92	2'F-B type 2-Sp - 07	Gala1-3[Fuca1-2]Galb1-4[Fuca1-3]GlcNAcb-Sp-BSA	Sp	BSA	7
93	Man7D3 - 08	Mana1-2Mana1-6(Mana1-3)Mana1-6(Mana1-2Mana1-3)Manb1-4GlcNAc-BSA	(GlcNAc)	BSA	8
94	Globo A - 03	GalNAca1-3(Fuca1-2)Galb1-3GalNAcb1-3Gala1-4Galb1-BSA	(Glc)	BSA	3
95	Man7D1 - 10	Mana1-6(Mana1-3)Mana1-6(Mana1-2Mana1-2Mana1-3)Manb1-4GlcNAc-BSA	(GlcNAc)	BSA	10
96	GM2-Sp - 14	Neu5Aca2-3[GalNAcb1-4]Galb1-4Glcb-Sp-BSA	Sp	BSA	14
97	Man8D1D3 - 09	Mana1-2Mana1-6(Mana1-3)Mana1-6(Mana1-2Mana1-2Mana1-3)Manb1-4GlcNAc-BSA	(GlcNAc)	BSA	9
98	fetuin	fetuin from calf serum (Neu5Ac2-3LacNAc, Neu5Ac2-6LacNAc, SiaLeC, STF)	na		na
99	BG-A1- 05	Fuca1-2Galb1-3GalNAc?1-linker-BSA	Oct	BSA	4
100	ovalbumin	ovalbumin (56% Man5+Man6)	na		na
101	BG-B (Dextra) - 13	Gala1-3(Fuca1-2)Galb-BSA [BG-B] from Dextra	6 atom spacer	BSA	13
102	alphaGal- 08	Gala1-3Galb1-4GlcNAc-BSA	14 atom spacer	BSA	8
103	Cellotriose - 13	Glcb1-4Glcb1-4Glcb-BSA	(Glc)	BSA	13
104	Maltopentaose - 11	Glca1-4Glca1-4Glca1-4Glca1-4Glca-BSA	(Glc)	BSA	11
105	BG-H4- 15	Fuca1-2Galb1-3GalNAcb1-linker-BSA	Oct	BSA	15
106	Globo B - 05	Gala1-3(Fuca1-2)Galb1-3GalNAcb1-3Gala1-4Galb1-BSA	(Glc)	BSA	5
107	LacNAc (trimeric) - 08	Galb1-4GlcNAcb1-3Galb1-4GlcNAcb1-3Galb1-4GlcNAcb-APE-HSA	APE	HSA	8
108	Forssman Di - 21	GalNAca1-3GalNAcb1-BSA	MEAG	BSA	21
109	Ac-S-TF(Ser)-S-G - 16	AcSer-(Galb1-3GalNAca)Ser-Ser-Gly-Hex-BSA	hex	BSA	16
111	LeC-Sp - 06	Galb1-3GlcNAcb-Sp-BSA	Sp	BSA	6
112	BSA #2	Bovine serum albumin	na	BSA	na
113	GalNAc-a - 04	GalNAc-a - BSA	MEAG	BSA	4
114	GalNAca1-6Galb - 04	GalNAca1-6Galb-BSA	MEAG	BSA	4
115	Adi - 04	GalNAca1-3Galb-BSA	MEAG	BSA	4
117	LNT - 05	Galb1-3GlcNAcb1-3Galb-BSA	MEAG	BSA	5
118	GA1 - 06	Galb1-3GalNAcb1-4Galb1-BSA (GA1tri or asialo-GM1)	(Glc)	BSA	5
119	Forssman Di - 04	GalNAca1-3GalNAcb1-BSA	(Glc)	BSA	6
120	Ac-S-Tn(Ser)-S-G - 04	AcSer-(GalNAca)Ser-Ser-Gly-Hex-BSA	MEAG	BSA	4
121	Ac-Tn(Ser)Tn(Ser)Tn(Ser)-G - 03	Ac(GalNAca)Ser-(GalNAca)Ser-(GalNAca)Ser-Gly-Hex-BSA	hex	BSA	4
122	Ac-S-Tn(Thr)-S-G - 04	AcSer-(GalNAca)Thr-Ser-Gly-Hex-BSA	hex	BSA	3
123	Ac-S-TF(Ser)-S-G - 04	AcSer-(Galb1-3GalNAca)Ser-Ser-Gly-Hex-BSA	hex	BSA	4
124	GA2di - 37	GalNAcb1-4Galb - BSA (aka: asialo-GM2)	hex	BSA	4
125	Forssman Di - 31	GalNAca1-3GalNAcb1-BSA	MEAG	BSA	37
126	Ac-S-Tn(Ser)-S-G - 33	AcSer-(GalNAca)Ser-Ser-Gly-Hex-BSA	MEAG	BSA	31
127	Ac-Tn(Ser)Tn(Ser)Tn(Ser)-G - 27	Ac(GalNAca)Ser-(GalNAca)Ser-(GalNAca)Ser-Gly-Hex-BSA	hex	BSA	33
128	Ac-S-TF(Ser)-S-G - 28	AcSer-(Galb1-3GalNAca)Ser-Ser-Gly-Hex-BSA	hex	BSA	27
129	Chitotriose - 20	GlcNAcb1-4GlcNAcb1-4GlcNAcb-BSA	hex	BSA	28
130	Fuc-a - 04	Fuc-a - BSA	(GlcNAc)	BSA	20
131	Fuc-b - 04	Fuc-b - BSA	MEAG	BSA	4
132	GlcNAca1-4Galb - 03	GlcNAca1-4Galb-BSA	MEAG	BSA	4
133	LNH - 13	Galb1-4GlcNAcb1-6(Galb1-3GlcNAcb1-3)Galb1-BSA	MEAG	BSA	3
134	LNnH - 11	Galb1-4GlcNAcb1-6(Galb1-4GlcNAcb1-3)Galb1-BSA	(Glc)	BSA	13
135	LNnT - 04	Galb1-4GlcNAcb1-3Galb1-BSA	(Glc)	BSA	11
136	pLNH - 07	Galb1-3GlcNAcb1-3Galb1-4GlcNAcb1-3Galb1-BSA	(Glc)	BSA	4
137	BSM (ox)	periodate oxidized bovine submaxillary mucin	(Glc)	BSA	7
138	Fetuin (ox)	periodate oxidized fetuin	na		na
139	OSM (ox)	periodate oxidized ovine submaxillary mucin	na	OSM	na
140	Ovalbumin (ox)	periodate oxidized ovalbumin	na		na
141	Ac-S-Tn(Thr)-A-G - 04	Ac-Ser-(GalNAca)Thr-Ala-Gly-Hex-BSA (muc1)	hex	BSA	4
142	Ac-S-Tn(Thr)-A-G - 08	Ac-Ser-(GalNAca)Thr-Ala-Gly-Hex-BSA (muc1)	hex	BSA	8
143	Ac-S-Tn(Thr)-A-G - 22	Ac-Ser-(GalNAca)Thr-Ala-Gly-Hex-BSA (muc1)	hex	BSA	22
144	Ac-V-Tn(Thr)-S-G - 04	Ac-Val-(GalNAca)Thr-Ser-Gly-Hex-BSA (muc1)	hex	BSA	4
145	Ac-V-Tn(Thr)-S-G - 08	Ac-Val-(GalNAca)Thr-Ser-Gly-Hex-BSA (muc1)	hex	BSA	8
146	Ac-V-Tn(Thr)-S-G - 19	Ac-Val-(GalNAca)Thr-Ser-Gly-Hex-BSA (muc1)	hex	BSA	19
147	Ac-A-Tn(Thr)-S-G - 05	Ac-Ala-(GalNAca)Thr-Ser-Gly-Hex-BSA (muc4)	hex	BSA	5
148	Ac-A-Tn(Thr)-S-G - 08	Ac-Ala-(GalNAca)Thr-Ser-Gly-Hex-BSA (muc4)	hex	BSA	8
149	Ac-A-Tn(Thr)-S-G - 23	Ac-Ala-(GalNAca)Thr-Ser-Gly-Hex-BSA (muc4)	hex	BSA	23
150	Ac-S-Tn(Thr)-G-G - 03	Ac-Ser-(GalNAca)Thr-Gly-Gly-Hex-BSA (muc4)	hex	BSA	3
151	Ac-S-Tn(Thr)-G-G - 07	Ac-Ser-(GalNAca)Thr-Gly-Gly-Hex-BSA (muc4)	hex	BSA	7
152	Ac-S-Tn(Thr)-G-G - 19	Ac-Ser-(GalNAca)Thr-Gly-Gly-Hex-BSA (muc4)	hex	BSA	19
153	Ac-T-Tn(Thr)-P-G - 04	Ac-Thr-(GalNAca)Thr-Pro-Gly-Hex-BSA (muc2,6,7)	hex	BSA	4
154	Ac-T-Tn(Thr)-P-G - 08	Ac-Thr-(GalNAca)Thr-Pro-Gly-Hex-BSA (muc2,6,7)	hex	BSA	8
155	Ac-T-Tn(Thr)-P-G - 21	Ac-Thr-(GalNAca)Thr-Pro-Gly-Hex-BSA (muc2,6,7)	hex	BSA	21
156	Ac-S-Tn(Thr)-S-G HSA-23	AcSer-(GalNAca)Thr-Ser-Gly-Hex-HSA	hex	HSA	23
157	Ac-S-Tn(Thr)-S-G HSA-04	AcSer-(GalNAca)Thr-Ser-Gly-Hex-HSA	hex	HSA	4
158	Ac-TF(Ser)-G - 04	Ac(Galb1-3GalNAca)Ser-Gly-Hex-BSA	hex	BSA	4
159	Ac-TF(Ser)-G - 24	Ac(Galb1-3GalNAca)Ser-Gly-Hex-BSA	hex	BSA	24
160	NA2 - 08	Galb1-4GlcNAcb1-2Mana1-6[Galb1-4GlcNAcb1-2Mana1-3]Manb1-4GlcNAc -BSA	(GlcNAc)	BSA	8
161	NA3 - 05	Galb1-4GlcNAcb1-2Mana1-6[Galb1-4GlcNAcb1-2(Galb1-4GlcNAcb1-4)Mana1-3]Manb1-4GlcNAc -BSA	(GlcNAc)	BSA	5
162	NGA2 - 07	GlcNAcb1-2Mana1-6(GlcNAcb1-2Mana1-3)Manb1-4GlcNAc -BSA	(GlcNAc)	BSA	7
163	NGA2B - 05	GlcNAcb1-2Mana1-6(GlcNAcb1-2Mana1-3)(GlcNAcb1-4)Manb1-4GlcNAc -BSA	(GlcNAc)	BSA	5
164	NA4 - 05	Galb1-4GlcNAcb1-2(Galb1-4GlcNAcb1-6)Mana1-6[Galb1-4GlcNAcb1-2(Galb1-4GlcNAcb1-4)Mana1-3]Manb1-4GlcNAc -BSA	(GlcNAc)	BSA	5
165	NGA3B - 06	GlcNAcb1-2Mana1-6[GlcNAcb1-2(GlcNAcb1-4)Mana1-3](GlcNAcb1-4)Manb1-4GlcNAc -BSA	(GlcNAc)	BSA	6
166	NGA3 - 01	GlcNAcb1-2Mana1-6[GlcNAcb1-2(GlcNAcb1-4)Mana1-3]Manb1-4GlcNAc -BSA	(GlcNAc)	BSA	1
167	NGA4 - 06	GlcNAcb1-2(GlcNAcb1-6)Mana1-6[GlcNAcb1-2(GlcNAcb1-4)Mana1-3]Manb1-4GlcNAc -BSA	(GlcNAc)	BSA	6
168	NGA4(B)2 - 04	GlcNAcb1-2(GlcNAcb1-4)(GlcNAcb1-6)Mana1-6[GlcNAcb1-2Mana1-3](GlcNAcb1-4)Manb1-4GlcNAc -BSA	(GlcNAc)	BSA	4
169	NGA5B - 02	GlcNAcb1-2(GlcNAcb1-4)(GlcNAcb1-6)Mana1-6[GlcNAcb1-2(GlcNAcb1-4)Mana1-3](GlcNAcb1-4)Manb1-4GlcNAc -BSA	(GlcNAc)	BSA	2
170	GA2di (accurate) - 28	GalNAcb1-4Galb - BSA (aka: asialo-GM2)	unknown	BSA	28
171	Ac-P-Tn(Thr)-T-G - 05	Ac-Pro-(GalNAca)Thr-Thr-Gly-Hex-BSA (muc2)	hex	BSA	5
172	Ac-P-Tn(Thr)-T-G - 08	Ac-Pro-(GalNAca)Thr-Thr-Gly-Hex-BSA (muc2)	hex	BSA	8
173	Ac-P-Tn(Thr)-T-G - 22	Ac-Pro-(GalNAca)Thr-Thr-Gly-Hex-BSA (muc2)	hex	BSA	22
174	Ac-Tn(Thr)-Tn(Thr)-Tn(Thr)-G - 05	Ac-(GalNAca)Thr-(GalNAca)Thr-(GalNAca)Thr-Gly-Hex-BSA (muc2)	hex	BSA	5
175	Ac-Tn(Thr)-Tn(Thr)-Tn(Thr)-G - 08	Ac-(GalNAca)Thr-(GalNAca)Thr-(GalNAca)Thr-Gly-Hex-BSA (muc2)	hex	BSA	8
176	Ac-Tn(Thr)-Tn(Thr)-Tn(Thr)-G - 20	Ac-(GalNAca)Thr-(GalNAca)Thr-(GalNAca)Thr-Gly-Hex-BSA (muc2)	hex	BSA	20
177	Ac-S-Tn(Thr)-Tn(Thr)-G - 05	Ac-Ser-(GalNAca)Thr-(GalNAca)Thr-Gly-Hex-BSA (muc2)	hex	BSA	5
178	Ac-S-Tn(Thr)-Tn(Thr)-G - 09	Ac-Ser-(GalNAca)Thr-(GalNAca)Thr-Gly-Hex-BSA (muc2)	hex	BSA	9
179	Ac-S-Tn(Thr)-Tn(Thr)-G - 22	Ac-Ser-(GalNAca)Thr-(GalNAca)Thr-Gly-Hex-BSA (muc2)	hex	BSA	22
180	Gala3-type1 - 09	Gala1-3Galb1-3GlcNAc-BSA	3 atom	BSA	9
181	2'FucLac (BG-H6) - 07	Fuca1-2Galb1-4Glc-BSA	3 atom	BSA	7
182	Ac-S-Tn(Thr)-V-G - 04	Ac-Ser-(GalNAca)Thr-Val-Gly-Hex-BSA	hex	BSA	4
183	Ac-S-Tn(Thr)-V-G - 22	Ac-Ser-(GalNAca)Thr-Val-Gly-Hex-BSA	hex	BSA	22
184	Ac-G-V-Tn(Thr)-S-A-G - 04	Ac-Gly-Val-(GalNAca)Thr-Ser-Ala-Gly-Hex-BSA (muc1)	hex	BSA	4
185	Ac-G-V-Tn(Thr)-S-A-G - 21	Ac-Gly-Val-(GalNAca)Thr-Ser-Ala-Gly-Hex-BSA (muc1)	hex	BSA	21
186	GTSSA-TF(Ser)-TGHATPLPVTD	BSA-PEG7-Gly-Thr-Ser-Ser-Ala-(Galb1-3GalNAca)Ser-Thr-Gly-His-Ala-Thr-Pro-Leu-Pro-Val-Thr-Asp	PEG-linker	BSA	4
187	GTSSAS-TF(Thr)-GHATPLPVTD	BSA-PEG7-Gly-Thr-Ser-Ser-Ala-Ser-(Galb1-3GalNAca)Thr-Gly-His-Ala-Thr-Pro-Leu-Pro-Val-Thr-Asp	PEG-linker	BSA	4
188	GTSSASTGHA-TF(Thr)-PLPVTD	BSA-PEG7-Gly-Thr-Ser-Ser-Ala-Ser-Thr-Gly-His-Ala-(Galb1-3GalNAca)Thr-Pro-Leu-Pro-Val-Thr-Asp	PEG-linker	BSA	5
189	GTSSA-TF(Ser)-TF(Thr)-GHATPLPVTD	BSA-PEG7-Gly-Thr-Ser-Ser-Ala-(Galb1-3GalNAca)Ser-(Galb1-3GalNAca)Thr-Gly-His-Ala-Thr-Pro-Leu-Pro-Val-Thr-Asp	PEG-linker	BSA	5
190	GTSSASTGHATPLPVTD	BSA-PEG7-Gly-Thr-Ser-Ser-Ala-Ser-Thr-Gly-His-Ala-Thr-Pro-Leu-Pro-Val-Thr-Asp	PEG-linker	BSA	6
191	PEG-linker - 06	OH-(CH2)2-NH-Gly-CO-PEG7-NH-(CO)Hept-SH-Mal-Cychex-CO-BSA	PEG-linker	BSA	6
192	Galilli - 21	Gala1-3Galb1-4Glc-BSA	3 atom	BSA	21
193	6'Neu5Ac-LNF V - 12	Fuca1-2Galb1-3(Neu5Aca2-6)GlcNAcb1-3Galb1-APD-HSA	APD	HSA	12 to 15
194	Fuc, 3'Neu5Ac-LNnH-APD-HSA - 12	Galb1-4[Fuca1-3]GlcNAcb1-6[Neu5Aca2-6Galb1-4GlcNAcb1-3]Galb1-APD-HSA	APD	HSA	12 to 15
195	3'Neu5Ac-3-FL - 07	Neu5Aca2-3Galb1-4(Fuca1-3)Glc -BSA	3 atom	BSA	7
196	GlcNAc-Man5 - 03	Mana1-6(Mana1-3)Mana1-6(GlcNAcb1-2Mana1-3)Manb1-4GlcNAcb-BSA	(GlcNAc)	BSA	3
197	GlcNAc-Man3 - 02	Mana1-6(GlcNAcb1-2Mana1-3)Manb1-4GlcNAcb-BSA	(GlcNAc)	BSA	2
198	LacNAc-Man5 - 02	Mana1-6(Mana1-3)Mana1-6(Galb1-4GlcNAcb1-2Mana1-3)Manb1-4GlcNAcb-BSA	(GlcNAc)	BSA	2
199	Ac-S-Thr-S-G - 18	Ac-Ser-Thr-Ser-Gly-Hex-BSA	hex	BSA	18
200	Print Buffer-01	Galb1-3(Fuca1-4)GlcNAcb1-3Galb1-4(Fuca1-3)GlcNAcb1-3Galb1-APD-HSA	APD	HSA	21
201	3'Neu5Ac-LNnT - 09	Neu5Aca2-3Galb1-4GlcNAcb1-3Galb1-APD-HSA	APD	HSA	9
202	Hep-N-acetylated	fully N-acetylated heparin polysaccharide	na	BSA	1
203	Hep-5000 - 01	heparin polysaccharide (MW ~5000)	na	BSA	1
204	Man6 - I - 04	Mana1-6(Mana1-3)Mana1-6(Mana1-2Mana1-3)Manb1-BSA	(GlcNAc)	BSA	4
205	3'-sulpho-LeX - 15	3-SO3-Galb1-4[Fuca1-3)GlcNAc-BSA	3 atom	BSA	15
206	Hya9 - 03	(GlcAb1-3GlcNAcb1-4)4b1-3GlcAb1-BSA	(GlcNAc)	BSA	3
207	3'-sulpho-LeA - 15	3-SO3-Galb1-3[Fuca1-4)GlcNAc-BSA	3 atom	BSA	15
208	Gala1-2Gal - 13	Gala1-2Gal-BSA	3 atom	BSA	13
209	6'-sulpho-LeX - 08	6-SO3-Galb1-4[Fuca1-3)GlcNAc-BSA	3 atom	BSA	8
210	Hya8 - 03	(GlcNAcb1-4GlcAb1-3)4b1-BSA	(GlcNAc)	BSA	3
211	6'-sulpho-LeA - 16	6-SO3-Galb1-3[Fuca1-4)GlcNAc-BSA	3 atom	BSA	16
212	MSMFLNH I - 11	Neu5Aca2-6Galb1-4GlcNAcb1-6 (Fuca1-2Galb1-3GlcNAcb1-3)Galb1-BSA	(Glc)	BSA	11
213	A-LeB hexa - 06	GalNAca1-3(Fuca1-2)Galb1-3(Fuca1-4)GlcNAcb1-3Galb1-BSA	(Glc)	BSA	6
214	Hybrid-M5N4B - 03	GlcNAcb1-2Mana1-3[Mana1-3(Mana1-6)Mana1-6](GlcNAcb1-4)Manb1-4GlcNAcb1-BSA	(GlcNAc)	BSA	3
215	MSMFLnNH - 09	Galb1-4(Fuca1-3)GlcNAcb1-6 (Neu5Aca2-6Galb1-4GlcNAcb1-3)Galb1-BSA	(Glc)	BSA	9
216	iLNO - 06	Galb1-3GlcNAcb1-3Galb1-4GlcNAcb1-6 (Galb1-3GlcNAcb1-3)Galb1-BSA	(Glc)	BSA	6
217	MFLNH I - 11	Galb1-4GlcNAcb1-6 (Fuca1-2Galb1-3GlcNAcb1-3)Galb1-BSA	(Glc)	BSA	11
218	alphaGal-6-deoxy - 11	Gala1-3Galb1-4(6deoxy-GlcNAc)-HSA (alphaGal)-HSA	3 atom spacer	HSA	11
219	MFLNH III - 14	Galb1-4(Fuca1-3)GlcNAcb1-6 (Galb1-3GlcNAcb1-3)Galb1-BSA	(Glc)	BSA	14
220	TFiLNO(1-2,1-2,1-3) - 04	Fuca1-2Galb1-3GlcNAcb1-3Galb1-4(Fuca1-3)GlcNAcb1-6(Fuca1-2Galb1-3GlcNAcb1-3)Galb-BSA (mixed with other stuff by MS)	(Glc)	BSA	4
221	LeC (dimeric)-Sp - 16	Galb1-3GlcNAcb1-3Galb1-3GlcNAcb-Sp-BSA	Sp	BSA	16
222	3'Neu5Ac(9Ac)-LacNAc-Sp - 04	Neu5Ac(9Ac)a2-3Galb1-4GlcNAcb-Sp-BSA	Sp	BSA	4
223	Bdi-g - 06	Gala1-3Galb- BSA	(Glc)	BSA	6
224	Lac-C5 - 05	Galb1-4Glcb - BSA	C5	BSA	14
225	Mana1-6Man-a - 04	Mana1-6Man-a - BSA	MEAG	BSA	4
226	B tetra type 1-Sp - 16	Gala1-3[Fuca1-2]Galb1-3GlcNAcb-Sp-BSA	Sp	BSA	16
227	LacNAc-Sp - 06	Galb1-4GlcNAcb-Sp-BSA	Sp	BSA	6
228	LNT-2-Sp - 15	GlcNAcb1-3Galb1-4Glcb-Sp-BSA	Sp	BSA	15
229	GD1a-Sp - 05	Neu5Aca2-3[Neu5Aca2-3Galb1-3GalNAcb1-4]Galb1-4Glcb-Sp-BSA	Sp	BSA	5
230	6'Neu5Gc-LacNAc-Sp - 05	Neu5Gca2-6Galb1-4GlcNAcb-Sp-BSA	Sp	BSA	5
231	SSEA-4-Sp - 05	Neu5Aca2-3Galb1-3GalNAcb1-3Gala1-4Galb1-4Glcb-Sp-BSA	Sp	BSA	5
232	3'Neu5Ac(9Ac)-LacNAc-Sp - 10	Neu5Ac(9Ac)a2-3Galb1-4GlcNAcb-Sp-BSA	Sp	BSA	10
233	3'Neu5Ac(9Ac)-LeC-Sp - 12	Neu5Ac(9Ac)a2-3Galb1-3GlcNAcb-Sp-BSA	Sp	BSA	12
234	LDN-Sp - 14	GalNAcb1-4GlcNAcb-Sp-BSA	Sp	BSA	14
235	B tetra type 2-Sp - 07	Gala1-3[Fuca1-2]Galb1-4GlcNAcb-Sp-BSA	Sp	BSA	7
236	GD1a-Sp - 10	Neu5Aca2-3[Neu5Aca2-3Galb1-3GalNAcb1-4]Galb1-4Glcb-Sp-BSA	Sp	BSA	10
237	Ac-S-Ser(GlcNAcb)-S-G - 24	AcSer-(GlcNAc?)Ser-Ser-Gly-Hex-BSA	hex	BSA	24
238	LacNAc-Sp - 15	Galb1-4GlcNAcb-Sp-BSA	Sp	BSA	15
239	LeC (dimeric)-Sp - 06	Galb1-3GlcNAcb1-3Galb1-3GlcNAcb-Sp-BSA	Sp	BSA	6
240	Lac-C5 - 14	Galb1-4Glcb - BSA	C5	BSA	5
241	SSEA-4-Sp - 12	Neu5Aca2-3Galb1-3GalNAcb1-3Gala1-4Galb1-4Glcb-Sp-BSA	Sp	BSA	12
242	Bdi-g - 16	Gala1-3Galb- BSA	(Glc)	BSA	16
243	A tetra type 1-Sp - 15	GalNAca1-3[Fuca1-2]Galb1-3GlcNAcb-Sp-BSA	Sp	BSA	15
244	Forssman Tetra-BSA - 05	GalNAca1-3GalNAcb1-3Gala1-4Galb-BSA	(Glc)	BSA	5
245	BSA - C5 (Alkyne) - 10	DF-168B-175-1 C5-alkyne-BSA	C5	BSA	10
247	CT/Sda-Sp - 13	Neu5Aca2-3[GalNAcb1-4]Galb1-4GlcNAcb-Sp-BSA	Sp	BSA	13
248	A tetra type 2-Sp - 17	GalNAca1-3[Fuca1-2]Galb1-4GlcNAcb-Sp-BSA	Sp	BSA	17
249	6'Neu5Ac-LacNAc (dimeric)-Sp - 13	Neu5Aca2-6[Galb1-4GlcNAcb1-3)2b-Sp-BSA	Sp	BSA	13
250	GM3(Gc)-Sp - 14	Neu5Gca2-3Galb1-4Glcb-Sp-BSA	Sp	BSA	14
251	3'KDN-LacNAc-Sp - 05	KDNa2-3Galb1-4GlcNAcb-Sp-BSA	Sp	BSA	5
252	GNLacNAc-Sp - 06	GlcNAcb1-3Galb1-4GlcNAcb-Sp-BSA	Sp	BSA	6
253	2'F-A type 2-Sp - 05	GalNAca1-3[Fuca1-2]Galb1-4[Fuca1-3]GlcNAcb-Sp-BSA	Sp	BSA	5
254	Gb4 tetra (P1 tetra)-Sp - 15	GalNAcb1-3Gala1-4Galb1-4GlcNAcb-Sp-BSA	Sp	BSA	15
255	GNLacNAc-Sp - 16	GlcNAcb1-3Galb1-4GlcNAcb-Sp-BSA	Sp	BSA	16
256	3'Neu5Gc-LacNAc-Sp - 06	Neu5Gca2-3Galb1-4GlcNAcb-Sp-BSA	Sp	BSA	6
257	GT3-Sp - 03	Neu5Aca2-8Neu5Aca2-8Neu5Aca2-3Galb1-4Glcb-Sp-BSA	Sp	BSA	3
258	Glc-a - 05	Glc-a - BSA	MEAG	BSA	5
259	LeC-Sp - 15	Galb1-3GlcNAcb-Sp-BSA	Sp	BSA	15
260	Triazole linker - 43	BSA-linker-triazole	adipic acid	BSA	43
261	LDN-Sp - 05	Neu5Aca2-6Galb1-4GlcNAcb-Sp-BSA	Sp	BSA	5
262	Fuc-GM1a - 08	Fuca1-2Galb1-3GalNAcb1-4(Neu5Aca2-3)Galb1-4-BSA	(Glc)	BSA	8
263	3'KDN-LeC-Sp - 04	KDNa2-3Galb1-3GlcNAcb-Sp-BSA	Sp	BSA	4
264	Man1 - 04	Man?1-4GlcNAc?1-4GlcNAc?1-BSA	4HB	BSA	4
265	A tetra type 1-Sp - 05	GalNAca1-3[Fuca1-2]Galb1-3GlcNAcb-Sp-BSA	Sp	BSA	5
267	2'F-B type 2-Sp - 15	Gala1-3[Fuca1-2]Galb1-4[Fuca1-3]GlcNAcb-Sp-BSA	Sp	BSA	15
268	3'KDN-LeC-Sp - 12	KDNa2-3Galb1-3GlcNAcb-Sp-BSA	Sp	BSA	12
269	B tetra type 2-Sp - 20	Gala1-3[Fuca1-2]Galb1-4GlcNAcb-Sp-BSA	Sp	BSA	20
270	Galb1-4Gal	Galb1-4Gal-BSA	3 atom spacer	BSA	nd
271	GD3-Sp - 04	Neu5Aca2-8Neu5Aca2-3Galb1-4Glcb-Sp-BSA	Sp	BSA	4
272	3'KDN-LacNAc-Sp - 12	KDNa2-3Galb1-4GlcNAcb-Sp-BSA	Sp	BSA	12
273	3'Neu5Ac-LacNAc-Sp - 05	Neu5Aca2-3Galb1-4GlcNAcb-Sp-BSA	Sp	BSA	5
274	6'Neu5Ac-LDN-Sp - 13	Neu5Aca2-6GalNAcb1-4GlcNAcb-Sp-BSA	Sp	BSA	13
275	Man-a - 05	Man-a - BSA	MEAG	BSA	5
276	B tetra type 1-Sp - 04	Gala1-3[Fuca1-2]Galb1-3GlcNAcb-Sp-BSA	Sp	BSA	4
277	A tetra type 2-Sp - 07	GalNAca1-3[Fuca1-2]Galb1-4GlcNAcb-Sp-BSA	Sp	BSA	7
278	LNT-Sp - 06	Galb1-3GlcNAcb1-3Galb1-4GlcNAcb-Sp-BSA	Sp	BSA	6
279	LeC-Sp - 07	Galb1-3GlcNAcb-Sp-BSA	Sp	BSA	7
280	GQ2-Sp - 06	Neu5Aca2-8Neu5Aca2-8Neu5Aca2-8Neu5Aca2-3[GalNAcb1-4]Galb1-4Glcb-Sp-BSA	Sp	BSA	6
281	3'Neu5Ac-LeC-Sp - 12	Neu5Aca2-3Galb1-3GlcNAcb-Sp-BSA	Sp	BSA	12
282	GM3-Sp - 11	Neu5Aca2-3Galb1-4Glcb-Sp-BSA	Sp	BSA	11
283	R-Tn(Ser)-Tn-hydroxyethylamide - 36	BSA-linker-Tn(Ser)-hydroxyethylamide	adipic acid	BSA	36
284	3'Neu5Ac-LeC-Sp - 05	Neu5Aca2-3Galb1-3GlcNAcb-Sp-BSA	Sp	BSA	5
285	GM3-Sp - 04	Neu5Aca2-3Galb1-4Glcb-Sp-BSA	Sp	BSA	4
286	3'GN-LacNAc (dimeric)-Sp - 14	GlcNAcb1-3(Galb1-4GlcNAcb1-3)2b-Sp-BSA	Sp	BSA	14
287	LNT-2-Sp - 06	GlcNAcb1-3Galb1-4Glcb-Sp-BSA	Sp	BSA	6
288	GT2-Sp - 08	Neu5Aca2-8Neu5Aca2-8Neu5Aca2-3[GalNAcb1-4]Galb1-4Glcb-Sp-BSA	Sp	BSA	8
289	Forssman Tetra-BSA - 13	GalNAca1-3GalNAcb1-3Gala1-4Galb-BSA	(Glc)	BSA	13
290	alpha-Gal tetra - 17	Gala1-3Galb1-4GlcNAcb1-3Galb1-BSA	(Glc)	BSA	17
291	Gb5/SSEA3 - 04	Galb1-3GalNAcb1-3Gala1-4Galb1-BSA	(Glc)	BSA	4
292	3'Neu5Ac-LacNAc-Sp - 10	Neu5Aca2-3Galb1-4GlcNAcb-Sp-BSA	Sp	BSA	10
293	Globo H - 10	Fuca1-2Galb1-3GalNAcb1-3Gala1-4Galb1-BSA	(Glc)	BSA	10
294	Globo A - 09	GalNAca1-3(Fuca1-2)Galb1-3GalNAcb1-3Gala1-4Galb1-BSA	(Glc)	BSA	9
295	GT2-Sp - 03	Neu5Aca2-8Neu5Aca2-8Neu5Aca2-3[GalNAcb1-4]Galb1-4Glcb-Sp-BSA	Sp	BSA	3
296	3'Neu5Gc-LacNAc-Sp - 10	Neu5Gca2-3Galb1-4GlcNAcb-Sp-BSA	Sp	BSA	10
297	3'Neu5Ac-LacNAc (dimeric)-Sp - 13	Neu5Aca2-3(Galb1-4GlcNAcb1-3)2b-Sp-BSA	Sp	BSA	13
298	CT/Sda-Sp - 05	Neu5Aca2-3[GalNAcb1-4]Galb1-4GlcNAcb-Sp-BSA	Sp	BSA	5
299	Ac-S-Ser(GlcNAca)-S-G - 07	AcSer-(GlcNAc?)Ser-Ser-Gly-Hex-BSA	hex	BSA	7
300	TFiLNO(1-2,1-2,1-4) - 06	Fuca1-2Galb1-3GlcNAcb1-3Galb1-4GlcNAcb1-6[Fuca1-2Galb1-3(Fuca1-4)GlcNAcb1-3]Galb-BSA	(Glc)	BSA	6
301	GD3-Sp - 08	Neu5Aca2-8Neu5Aca2-3Galb1-4Glcb-Sp-BSA	Sp	BSA	8
302	LNT-Sp - 15	Galb1-3GlcNAcb1-3Galb1-4GlcNAcb-Sp-BSA	Sp	BSA	15
303	3'Neu5Gc-LeC-Sp - 12	Neu5Gca2-3Galb1-3GlcNAcb-Sp-BSA	Sp	BSA	12
304	GQ2-Sp - 03	Neu5Aca2-8Neu5Aca2-8Neu5Aca2-8Neu5Aca2-3[GalNAcb1-4]Galb1-4Glcb-Sp-BSA	Sp	BSA	3
305	Gb5/SSEA3 - 12	Galb1-3GalNAcb1-3Gala1-4Galb1-BSA	(Glc)	BSA	12
306	Ac-S-Ser(GlcNAcb)-S-G - 07	AcSer-(GlcNAc?)Ser-Ser-Gly-Hex-BSA	hex	BSA	7
307	LacNAc (dimeric)-Sp - 16	(Galb1-4GlcNAcb1-3)2b-Sp-BSA	Sp	BSA	16
308	3'Neu5Ac-LacNAc (dimeric)-Sp - 06	Neu5Aca2-3(Galb1-4GlcNAcb1-3)2b-Sp-BSA	Sp	BSA	6
309	alpha-Gal tetra - 04	Gala1-3Galb1-4GlcNAcb1-3Galb1-BSA	(Glc)	BSA	4
310	3'Neu5Ac(9Ac)-LeC-Sp - 05	Neu5Ac(9Ac)a2-3Galb1-3GlcNAcb-Sp-BSA	Sp	BSA	5
311	LacNAc (dimeric)-Sp - 06	(Galb1-4GlcNAcb1-3)2b-Sp-BSA	Sp	BSA	6
312	GM2-Sp - 07	Neu5Aca2-3[GalNAcb1-4]Galb1-4Glcb-Sp-BSA	Sp	BSA	7
313	MFiLNO(1-3) - 09	Galb1-3GlcNAcb1-3Galb1-4(Fuca1-3)GlcNAcb1-6 (Galb1-3GlcNAcb1-3)Galb1-BSA	(Glc)	BSA	9
314	GD2-Sp - 04	Neu5Aca2-8Neu5Aca2-3[GalNAcb1-4]Galb1-4Glcb-Sp-BSA	Sp	BSA	4
315	6'Neu5Ac-LacNAc (dimeric)-Sp - 05	Neu5Aca2-6[Galb1-4GlcNAcb1-3)2b-Sp-BSA	Sp	BSA	5
316	3'Neu5Gc-LeC-Sp - 05	Neu5Gca2-3Galb1-3GlcNAcb-Sp-BSA	Sp	BSA	5
317	DFLNnH, LeA/LeA - 10	Galb1-4(Fuca1-3)GlcNAcb1-6[Galb1-4(Fuca1-3)GlcNAcb1-3]Galb1-BSA	(Glc)	BSA	10
318	GD1b - 05	Neu5Aca2-8Siaa2-3(Galb1-3GalNAcb1-4)Galb1-4-BSA	(Glc)	BSA	5
319	6'Neu5Ac-LacNAc-Sp - 11	Neu5Aca2-6Galb1-4GlcNAcb-Sp-BSA	Sp	BSA	11
320	3'GN-LacNAc (dimeric)-Sp - 06	GlcNAcb1-3(Galb1-4GlcNAcb1-3)2b-Sp-BSA	Sp	BSA	6
321	Man1 - 12	Manβ1-4GlcNAcβ1-4GlcNAcβ1-BSA	4HB	BSA	12
322	GM3(Gc)-Sp - 05	Neu5Gca2-3Galb1-4Glcb-Sp-BSA	Sp	BSA	5
323	LDN-Sp - 05	GalNAcb1-4GlcNAcb-Sp-BSA	Sp	BSA	5
324	6'Neu5Ac-LDN-Sp - 05	Neu5Aca2-6GalNAcb1-4GlcNAcb-Sp-BSA	Sp	BSA	5
325	GT3-Sp - 07	Neu5Aca2-8Neu5Aca2-8Neu5Aca2-3Galb1-4Glcb-Sp-BSA	Sp	BSA	7
327	3'Neu5Ac-LDN-Sp - 11	Neu5Aca2-3GalNAcb1-4GlcNAcb-Sp-BSA	Sp	BSA	11
328	3'GN type1-Sp - 04	GlcNAcb1-3Galb1-3GlcNAcb-Sp-BSA	Sp	BSA	4
329	DFLNHc, LacNAc/LeB - 08	Galb1-4GlcNAcb1-6[Fuca1-2Galb1-3(Fuca1-4)GlcNAcb1-3]Galb1-BSA	(Glc)	BSA	8
330	GD2-Sp - 10	Neu5Aca2-8Neu5Aca2-3[GalNAcb1-4]Galb1-4Glcb-Sp-BSA	Sp	BSA	10
331	3'Neu5Ac-LDN-Sp - 05	Neu5Aca2-3GalNAcb1-4GlcNAcb-Sp-BSA	Sp	BSA	5
332	BSA - C5 (Alkyne) - 23	DF-168C-16-B5 C5-alkyne-BSA	C5	BSA	23
333	2'F-B type 2-Sp - 03	Gala1-3[Fuca1-2]Galb1-4[Fuca1-3]GlcNAcb-Sp-BSA	Sp	BSA	3
334	A tetra type 2-Sp - 05	GalNAca1-3[Fuca1-2]Galb1-4GlcNAcb-Sp-BSA	Sp	BSA	5
335	B tetra type 2-Sp - 05	Gala1-3[Fuca1-2]Galb1-4GlcNAcb-Sp-BSA	Sp	BSA	5
336	GM2-Sp - 04	Neu5Aca2-3[GalNAcb1-4]Galb1-4Glcb-Sp-BSA	Sp	BSA	4
337	Alexa Fluoro 647	Alexa Fluoro 647-BSA (30mg/mL+ BSA, 125mg/mL total)	na	BSA

## Sheet: Pooled serum Summary
	Channel	532	532	532	532	532	532	532	532	532	532	532	532	635	635				635	635	635	635	635	635	635	635	635	635	635	635	635		635	635	635	635	532	532	532	532	532	532	532	532	532	532	532	532	532
	Array/Batch	331/B	331/B	331/B	331/B	331/B	331/B	331/B	331/B	331/B	331/B	331/B	331/B	331/B	331/B	331/B	331/B	331/B	331/B	331/B	331/B	331/B	331/B	331/B	331/B	331/B	331/B	331/B	331/B	331/B	331/B	331/B	331/B	331/B	331/B	331/B	331/B	331/B	331/B	331/B	331/B	331/B	331/B	331/B	331/B	331/B	331/B	331/B	331/B
	Slides	18 & 19	18 & 19	18 & 19	18 & 19	18 & 19	18 & 19	18 & 19	20 & 21	20 & 21	20 & 21	20 & 21	20 & 21	22& 23	22& 23	22& 23	22& 23	22& 23	18 & 19	18 & 19	18 & 19	18 & 19	18 & 19	18 & 19	18 & 19	18 & 19	20 & 21	20 & 21	20 & 21	20 & 21	20 & 21	22& 23	22& 23	22& 23	22& 23	22& 23	20 & 21	20 & 21	20 & 21	20 & 21	22& 23	22& 23	22& 23	22& 23	22& 23	22& 23	22& 23	22& 23	22& 23
	Secondaries	IgG549 & IgM649	IgG549 & IgM649	IgG549 & IgM649	IgG549 & IgM649	IgG549 & IgM649	IgG549 & IgM649	IgG549 & IgM649	IgG549 & IgM649	IgG549 & IgM649	IgG549 & IgM649	IgG549 & IgM649	IgG549 & IgM649	IgA549 & IgG649	IgA549 & IgG649	IgA549 & IgG649	IgA549 & IgG649	IgA549 & IgG649	IgG549 & IgM649	IgG549 & IgM649	IgG549 & IgM649	IgG549 & IgM649	IgG549 & IgM649	IgG549 & IgM649	IgG549 & IgM649	IgG549 & IgM649	IgG549 & IgM649	IgG549 & IgM649	IgG549 & IgM649	IgG549 & IgM649	IgG549 & IgM649	IgA549 & IgM649	IgA549 & IgM649	IgA549 & IgM649	IgA549 & IgM649	IgA549 & IgM649	IgA549 & IgM649	IgA549 & IgM649	IgA549 & IgM649	IgA549 & IgM649	IgA549 & IgM649	IgA549 & IgM649	IgA549 & IgM649	IgA549 & IgM649	IgA549 & IgM649	IgA549 & IgG649	IgA549 & IgG649	IgA549 & IgG649	IgA549 & IgG649
	Antibody Detected	IgG	IgG	IgG	IgG	IgG	IgG	IgG	IgG	IgG	IgG	IgG	IgG	IgG	IgG	IgG	IgG	IgG	IgM	IgM	IgM	IgM	IgM	IgM	IgM	IgM	IgM	IgM	IgM	IgM	IgM	IgM	IgM	IgM	IgM	IgM	IgA	IgA	IgA	IgA	IgA	IgA	IgA	IgA	IgA	IgA	IgA	IgA	IgA
Print #	Array Components	IgG-500	IgG-200	IgG-100	Ref	Reference +IgG-500	Reference +IgG-200	Reference +IgG-100	Ref	Reference +IgM-400	Reference +IgM-200	Reference +IgM-100	Reference +IgM-50	Ref	Reference +IgA-400	Reference +IgA-200	Reference +IgA-100	Reference +IgA-50	Ref	Reference +IgG-500	Reference +IgG-200	Reference +IgG-100	IgM-400	IgM-200	IgM-100	IgM-50	Ref	Reference +IgM-400	Reference +IgM-200	Reference +IgM-100	Reference +IgM-50	Ref	Reference +IgA-400	Reference +IgA-200	Reference +IgA-100	Reference +IgA-50	IgA-400	IgA-200	IgA-100	IgA-50	Ref	Reference +IgA-400	Reference +IgA-200	Reference +IgA-100	Reference +IgA-50	Ref	Reference +IgA-400	Reference +IgA-200	Reference +IgA-100
1	Cy3	16.6607	16.372	16.6299	16.4979	16.5967	16.191	16.4477	16.6652	16.1892	16.617	16.1986	16.6386	9.27084	8.48629	8.81903	8.49387	8.96533	11.0492	11.017	10.7365	11.002	13.8535	14.042	13.2807	12.5067	10.8804	13.8003	13.7922	12.8505	12.4467	10.8003	10.1916	10.846	10.1987	10.6849	16.6685	16.5103	16.8226	16.3349	16.8279	16.5624	16.9453	16.569	16.8526	16.7757	16.7024	16.9256	16.3754
2	BSA	7.22882	15.9824	9.16147	8.47794	7.22882	7.22882	8.7943	7.22882	7.22882	8.51287	7.22882	7.22882	7.22882	7.22882	7.22882	7.22882	7.22882	7.22882	7.22882	7.22882	7.22882	7.22882	8.49602	9.94254	7.62842	7.22882	7.22882	7.98613	7.22882	7.22882	7.69753	7.22882	7.22882	7.22882	7.22882	8.3698	7.22882	7.22882	7.22882	9.13611	7.22882	7.22882	7.22882	8.60746	7.22882	7.22882	9.02099	7.22882
3	HSA	8.55373	8.19816	8.13027	7.78206	8.3955	7.22544	8.30393	8.17999	7.22882	8.49622	7.22882	8.48002	7.22882	7.22882	7.22882	7.22882	7.22882	7.65268	7.38199	7.22882	7.51926	10.6209	9.3932	8.97465	7.97288	8.6684	8.89464	9.31431	8.90996	8.92361	7.78152	8.20856	7.22882	7.22882	7.22882	8.26386	7.22882	7.50646	7.22882	7.76793	7.37226	7.22882	7.22882	7.22882	7.22882	7.74239	7.22882	7.22882
4	Glc-b - 23	15.9237	14.5005	13.8001	14.0494	15.192	14.2528	14.2697	14.2812	8.67887	10.1847	11.1667	12.694	13.248	12.6731	13.1066	12.4879	12.8747	15.8442	15.728	15.6668	15.7568	16.3846	16.5973	16.4296	16.1811	15.8443	16.5453	16.6695	16.3455	16.3453	15.7287	15.5557	15.6943	15.5885	15.6887	14.5375	13.4401	12.6406	10.9499	12.6746	13.6677	13.4657	12.8757	12.9079	13.9257	14.4058	14.2905	13.7679
5	GalNAc-a - 22	15.9447	14.8695	13.8115	15.2841	16.0679	15.7265	15.3334	15.401	11.7623	12.9984	14.0166	14.6929	14.0779	13.5745	13.8231	13.675	13.7623	14.6851	14.5598	14.5706	14.5585	16.4199	16.3475	16.0382	15.3479	14.779	16.4142	16.3586	15.9922	15.6581	14.6949	14.5221	14.6028	14.5125	14.5281	14.3412	13.4323	12.3001	11.1106	12.8036	14.4003	13.8108	13.4249	13.0214	13.4752	14.5104	14.0878	13.7438
6	Glc-a - 22	14.3357	12.5287	11.7765	11.9434	13.7385	12.6416	12.4038	11.9582	8.92448	9.98137	10.3356	11.2099	11.0742	10.275	10.7654	10.3407	10.7173	15.1793	15.0975	14.9594	15.0626	15.9265	16.0755	15.4247	14.8092	15.2704	16.1199	16.1637	15.758	15.6324	15.2144	14.9821	15.0874	14.9214	15.0673	12.6616	11.0763	10.2296	8.46661	12.1294	12.6848	12.5964	12.0612	12.2023	13.3494	13.3665	13.5002	13.1052
7	Man-a - 20	10.2198	8.84734	7.92514	8.40115	10.0056	9.44515	8.68445	8.76231	7.22882	7.68828	7.79993	8.19816	8.09243	7.22882	7.24395	7.22882	7.22882	12.4952	12.315	12.1499	12.2513	13.9936	13.906	12.8833	12.1894	12.5706	14.0232	13.9619	13.4275	13.1949	12.4965	11.956	12.295	11.9101	12.2556	7.62172	7.22882	7.22882	7.22882	9.5757	9.20504	9.46561	8.97669	9.34388	10.6723	9.98157	10.454	10.0519
8	GlcNAc-b -21	17.3522	16.2251	15.527	16.2871	17.2215	16.565	16.3873	16.3914	9.05357	11.4893	13.7341	15.1898	15.1046	14.6354	14.9463	14.6292	14.8026	14.9439	14.7019	14.6656	14.7804	16.5838	16.6764	16.487	16.0395	14.9896	16.6491	16.7265	16.3534	16.1213	14.9208	14.6887	14.7808	14.6768	14.7485	15.1391	14.2294	13.3429	11.9621	13.6127	14.9177	14.4772	14.0312	13.8273	13.9389	14.9842	14.643	14.1498
9	GalNAc-b - 21	15.3162	14.1404	13.1338	14.1895	15.2625	14.7753	14.3614	14.4781	8.89269	10.517	12.1456	13.2706	13.2238	12.7822	13.0104	12.7984	12.8795	15.0034	14.9188	14.8981	14.877	16.5235	16.5381	16.2988	15.7416	15.1095	16.5546	16.5761	16.2316	15.9766	15.0955	14.8163	14.9422	14.7625	14.8977	12.9301	11.9857	10.9204	9.46954	12.7011	13.4739	13.1465	12.8311	12.7046	13.4901	13.9199	13.7979	13.506
10	Fuc-b - 22	12.834	10.7929	10.3458	10.2808	12.573	11.2502	11.0216	10.6339	7.76285	9.03987	9.03588	10.02	9.69517	8.61961	9.14856	8.62327	9.18976	13.585	13.5471	13.076	13.4711	15.5555	15.4846	14.4095	14.0045	13.6756	15.485	15.4518	14.6339	14.5489	13.6194	13.1403	13.4998	12.9713	13.43	13.0016	11.3819	10.6964	8.60141	10.4646	12.5996	12.2127	10.8675	10.901	11.5594	12.7356	12.5786	11.6856
11	Fuc-a - 22	13.6081	11.6776	11.2785	10.9787	13.2572	11.7718	11.7525	11.2841	7.48435	8.64525	9.03342	10.3275	10.3671	9.22208	9.9497	9.25381	9.91759	14.1859	14.1935	13.5012	14.0988	15.7007	16.0985	15.0571	14.832	14.3882	15.7952	16.0754	15.295	15.2679	14.2992	13.7852	14.2602	13.6775	14.1982	11.4279	9.20847	9.04402	7.47827	11.1296	11.3548	11.6718	10.6842	11.2029	12.2906	12.197	12.515	11.8643
12	Rha-a - 18	17.9258	17.5032	17.1947	17.3171	17.6728	17.2696	17.3625	17.3616	13.7836	14.9028	15.7254	16.5032	16.7246	16.4194	16.7382	16.4331	16.7055	15.7723	15.4437	15.2976	15.6375	16.454	16.7225	16.5023	16.4788	15.7643	16.5839	16.6748	16.2118	16.2741	15.902	15.5821	15.8709	15.5796	15.8194	17.4729	16.5519	16.1985	14.6975	15.7576	16.2741	16.3014	15.8159	15.9089	14.6122	15.6701	15.3976	15.0389
13	Rha-b - 21	17.926	17.3538	16.8008	16.9595	17.7506	17.2083	17.1837	17.0194	13.2466	14.3119	15.2242	16.109	16.1856	15.5249	15.9563	15.7664	16.0621	15.5845	15.219	15.0965	15.4412	16.5942	16.758	16.3343	16.1703	15.6092	16.6292	16.7147	16.2802	16.237	15.6324	15.1537	15.469	15.2417	15.4714	17.8738	17.3853	16.7816	15.5698	15.9673	17.5258	17.214	16.6261	16.3897	15.5883	17.3048	16.9715	16.4436
14	Gal-a- 24	17.3579	16.0535	15.4289	15.3044	17.0529	16.1013	15.8559	15.4615	10.2621	11.8805	12.9611	14.4775	14.2075	13.486	13.9194	13.501	13.8838	14.7552	14.6246	14.5232	14.683	16.5896	16.6451	16.1844	15.7063	14.7604	16.5847	16.6024	16.1741	15.833	14.7151	14.4744	14.6572	14.5017	14.6301	15.1041	13.8582	13.3185	11.7781	13.3341	14.7519	14.4897	13.8416	13.7296	13.9456	14.9219	14.6891	14.0714
15	Gal-b- 21	16.2166	13.8687	14.2039	14.4915	15.9136	14.0245	14.8973	14.5289	9.43278	11.7632	11.3692	13.7582	13.1573	11.2594	12.9522	11.7799	12.8908	15.091	15.071	14.7359	15.0709	15.7244	16.3168	14.716	15.0939	15.1339	15.9834	16.3521	15.6038	15.7116	15.0734	14.8129	14.9892	14.7145	14.9764	14.2967	12.0194	12.1751	9.19814	13.4692	13.7627	14.113	12.9997	13.6801	14.0373	14.1393	14.5823	13.8704
16	Ac-Tn(Thr)-G - 21	15.9991	14.6292	13.8976	13.9269	15.8389	14.9861	14.5459	14.2769	11.975	13.1068	13.2655	13.8566	12.795	12.2411	12.5672	12.1951	12.4726	14.0417	13.8961	13.8918	13.954	15.6868	15.5203	14.8508	14.2347	14.1582	15.7184	15.6405	15.215	14.8552	14.0436	13.8976	13.9736	13.8567	13.9605	12.3551	10.8384	10.1682	8.27456	11.5649	12.4446	12.3176	11.7335	11.7984	12.5026	12.9019	12.8144	12.3985
17	GalNAca1-6Galb - 22	15.9804	14.5141	13.9374	13.4142	15.4963	14.2789	14.1009	13.6188	9.27915	11.1194	11.8189	12.7897	12.4593	11.738	12.1563	11.7933	12.1019	15.0152	14.9121	14.7782	14.9202	16.2788	16.2566	15.5071	15.067	15.1098	16.3755	16.3272	15.8807	15.6383	15.0433	14.8095	14.971	14.8111	14.8844	13.6272	12.2668	11.2868	9.61317	13.227	14.0226	13.8743	13.3986	13.3884	13.9791	14.366	14.2258	13.8926
18	Adi - 17	16.5541	14.8772	14.4877	15.5846	16.595	15.5472	15.7251	15.7612	10.9376	13.0265	13.7665	15.0096	14.4687	13.9226	14.3435	13.889	14.2303	14.6155	14.5463	14.2267	14.5027	16.3676	16.505	15.8039	15.5036	14.771	16.4493	16.5453	15.947	15.7463	14.7045	14.3056	14.5874	14.2877	14.552	13.0356	11.3916	10.8255	9.13381	12.4572	12.9947	13.0217	12.2312	12.5649	13.1271	13.3372	13.4756	12.8106
19	GlcNAca1-4Galb - 20	15.8801	13.7768	13.6533	12.6144	15.508	13.6389	13.7704	12.8491	8.97191	10.4201	10.4225	11.8876	11.5779	10.0902	11.2635	10.1834	11.1503	14.3834	14.2776	13.6167	14.225	15.1449	15.8872	14.3735	14.6163	14.6315	15.5636	16.0255	15.1451	15.2981	14.497	13.8415	14.4003	13.6865	14.4035	11.8415	9.3141	9.58676	7.22882	11.7105	11.6504	12.1514	10.9779	11.8353	12.7519	12.3739	12.9469	12.08
20	Bdi -23	15.7949	14.4056	13.6482	13.6972	15.641	14.6985	14.2603	14.0007	11.8627	12.597	12.7909	13.3676	12.6099	12.4081	12.5991	12.0337	12.2878	14.467	14.2959	14.252	14.3006	16.0648	15.9853	15.3831	14.8149	14.5196	16.1175	16.0832	15.5769	15.3406	14.4237	14.2924	14.3731	14.1824	14.2906	12.6103	10.923	10.2286	8.33378	12.5846	13.2471	13.0728	12.5916	12.6852	13.3706	13.7134	13.6456	13.1387
21	LacNAc - 22	14.296	12.9437	12.0461	13.2756	14.5268	13.871	13.4652	13.4353	12.0059	12.5908	12.941	13.092	11.958	11.5527	11.8933	11.4994	11.7099	13.1016	12.9547	12.8606	12.9399	15.4898	15.1602	14.334	13.5466	13.3192	15.4499	15.2689	14.5107	14.1554	13.1736	12.821	13.061	12.779	13.057	12.3671	11.264	10.3906	9.00946	10.5146	12.3877	11.7586	11.0874	10.8977	11.412	12.5662	12.2923	11.5414
22	GA1di -11	12.3082	10.601	10.2104	9.86571	12.0248	10.8094	10.6696	10.3396	8.08644	8.97125	8.96218	9.89632	9.33164	8.37177	9.13078	8.37645	9.30352	11.9874	11.9529	11.7047	11.8499	14.5972	14.4757	13.6627	12.9438	12.406	14.8309	14.7424	14.0644	13.734	12.2618	11.7757	12.15	11.7363	12.0766	10.0926	8.8123	9.44355	8.09286	9.72489	9.68739	10.1948	9.27419	9.78604	10.5769	10.2674	10.6984	10.0266
23	Lac - 33	16.6937	15.5214	14.6589	15.5448	16.673	16.1325	15.7752	15.7446	10.6269	12.7888	14.3201	15.0307	14.3625	14.0024	14.2506	14.0198	14.1846	14.933	14.821	14.7846	14.8415	16.6403	16.6013	16.0665	15.4098	14.9664	16.6334	16.6266	16.0962	15.8076	14.9441	14.7642	14.8343	14.746	14.767	14.6348	13.8327	12.9417	11.6423	14.0518	14.9793	14.6498	14.2906	14.1793	14.4176	15.2078	14.9794	14.6164
24	Ac-S-Ser(GlcNAca)-S-G - 24	17.919	16.9998	16.34	17.6604	17.9241	17.8548	17.7929	17.7703	15.1149	16.1501	16.6723	17.2788	16.4997	16.1832	16.4631	16.139	16.374	14.1609	13.4799	13.556	13.9178	16.4734	16.4399	15.7998	15.3115	14.2643	16.4235	16.3743	15.7801	15.446	14.295	13.9834	14.1769	13.9969	14.1354	15.817	14.9327	14.205	12.8772	14.0784	15.5622	15.1493	14.6276	14.3977	13.3355	15.1121	14.6593	14.0574
25	Galb1-6Man-a - 13	14.7455	12.4293	12.4117	13.4096	14.8353	13.2086	13.714	13.6346	10.203	12.0746	11.7385	13.0551	12.1833	10.8923	11.7956	10.9301	11.7763	13.2855	13.2921	12.396	13.2121	14.551	15.1271	13.6122	13.6543	13.5177	14.9056	15.2591	14.0751	14.2703	13.4277	12.8333	13.3786	12.554	13.2863	14.0819	12.3439	11.9588	9.84495	10.9857	13.5856	13.2165	11.6384	11.7346	11.8558	13.7246	13.4063	12.2448
26	Mana1-6Man-a - 15	16.1593	13.5554	14.1378	15.2788	16.3828	14.7098	15.5303	15.301	13.5232	14.9068	13.8251	15.0659	13.9198	12.4438	13.6753	12.3354	13.6797	12.3576	12.2654	10.7779	12.3265	13.193	14.2778	11.6774	12.6405	12.5354	13.3529	14.2696	12.5286	13.2766	12.5443	11.0077	12.5871	11.0336	12.3803	11.0508	9.28192	10.8737	8.98562	12.0248	10.6656	12.2927	10.3896	12.1149	12.2882	11.0447	12.3153	10.6259
27	Ac-S-Thr(F1a)-S-G - 04	15.9574	14.1945	13.8309	13.018	15.4992	13.9627	13.9842	13.1042	9.31063	10.9849	10.83	12.338	11.8919	10.8067	11.5567	10.6505	11.5187	14.7145	14.6622	14.4553	14.6635	15.6472	15.8948	14.8425	14.6826	14.7818	15.9012	15.9554	15.4067	15.3427	14.745	14.5981	14.6912	14.5364	14.6855	13.3242	11.7364	11.1755	9.27375	11.7663	13.0469	12.795	11.9879	12.085	13.0282	13.6478	13.5187	12.9209
28	Cellobiose -13	15.3539	13.8047	13.0903	14.5798	15.4768	14.7528	14.7092	14.8499	10.8901	12.319	12.8674	13.8241	13.5493	13.043	13.3999	12.9239	13.2125	14.7414	14.6893	14.692	14.6714	16.3543	16.2888	15.9652	15.3953	14.8447	16.3554	16.3039	15.9647	15.6735	14.7358	14.6893	14.6631	14.692	14.7303	14.6491	13.2507	12.5068	10.6004	12.5563	14.2324	13.7976	13.1329	13.0027	13.4054	14.5158	14.2613	13.4833
29	Maltose - 23	17.0209	15.5451	14.945	14.9243	16.8225	15.7334	15.4747	15.0022	13.7539	14.5646	14.4173	14.7926	13.697	12.9552	13.5626	13.2758	13.4747	14.6512	14.4465	13.9601	14.4211	15.1935	15.3254	13.9501	13.8512	14.6755	15.3426	15.5647	14.8445	14.9795	14.6064	14.0912	14.457	13.8111	14.4495	14.9065	13.3834	12.9269	11.358	13.4567	14.8559	14.5431	13.6409	13.7307	13.8709	14.7261	14.7532	14.0967
30	Isomaltose - 13	15.4808	12.9713	13.1065	15.971	16.3012	15.2359	15.8946	16.0567	13.9006	15.2362	14.7646	15.7415	14.7829	14.0475	14.7102	13.8315	14.5207	14.5391	14.3571	13.7577	14.41	15.0464	15.5819	14.0759	14.3203	14.7079	15.278	15.7603	14.8616	15.1503	14.6178	13.956	14.5911	14.0158	14.5243	11.6307	9.53086	9.13875	7.33776	12.3208	11.9524	12.6705	11.5738	12.3711	12.9634	12.4581	13.0052	12.1535
31	Gala1-4Galb - 11	16.8637	15.4054	14.81	15.1412	16.1959	15.3111	15.3141	15.2862	11.8436	13.3491	13.5832	14.6541	13.9681	13.5243	13.9288	13.4717	13.8505	15.1587	15.0909	14.9764	15.0765	16.2205	16.2254	15.7915	15.1633	15.1053	16.3164	16.3434	15.9013	15.6367	15.1103	14.9749	15.0065	14.9559	14.9899	13.2577	12.1526	11.3541	9.42306	13.0089	13.5355	13.453	13.0103	13.0617	13.6322	14.0298	14.0134	13.6818
32	ManT -26	11.0223	9.18695	8.30192	8.34128	10.6621	9.72288	9.09089	8.57554	7.22882	7.81299	7.8257	8.0319	7.84964	7.22882	7.73411	7.22882	7.63554	13.0895	12.8695	12.8772	12.9466	14.5484	14.2882	13.4724	12.6175	13.1477	14.5976	14.455	13.9536	13.5988	12.9816	12.5952	12.8861	12.6047	12.8824	8.81514	7.47827	7.26555	7.22882	9.20788	9.9658	9.69729	9.19973	9.27912	10.82	10.8628	10.8709	10.5
33	3'Neu5Ac-LacNAc -19	9.40689	7.7577	7.62238	11.3437	11.6852	11.5671	11.1287	11.2972	10.0468	10.4327	11.0174	10.9089	9.80391	9.24397	9.37728	9.25457	9.34126	9.97116	10.0054	9.8514	9.7239	13.1163	12.739	11.7109	10.6715	10.0373	12.8692	12.5486	11.7781	11.1878	10.0087	9.63548	9.79892	9.633	9.80325	10.0663	8.66591	7.7056	7.22882	7.22882	10.3069	9.29302	8.38297	7.69094	8.14991	10.3302	9.71916	8.89514
34	BG-A -19	16.0074	14.8293	13.948	15.149	16.2638	15.6163	15.3156	15.3212	13.3072	14.2154	14.7599	14.9801	13.9	13.7142	13.9486	13.652	13.7673	13.7165	13.5967	13.4723	13.5793	16.3101	16.0772	15.2793	14.5735	13.7539	16.3013	16.1273	15.3199	14.8945	13.7352	13.4977	13.6436	13.3727	13.5446	11.1197	9.79109	8.67165	7.27809	12.2602	12.8049	12.5812	12.2548	12.2846	12.6513	12.9366	12.9499	12.659
35	2'F-A type 2-Sp - 13	13.0862	11.7162	10.4848	13.613	14.2026	13.8342	13.598	13.8266	13.4511	13.7027	13.6275	13.6667	12.3068	12.1528	12.2934	11.9327	12.0806	12.0965	12.0042	11.9344	11.9474	13.396	12.8706	12.0187	11.0174	12.3175	13.8	13.5967	12.9537	12.6647	12.2523	12.0088	12.1815	11.9137	12.089	7.22882	7.22882	7.22882	7.22882	10.9194	10.9891	11.0463	10.8027	10.8768	11.3882	11.3488	11.4165	11.0921
36	BG-H1- 20	8.83443	7.62973	7.25038	9.29073	10.0047	9.20671	9.28239	8.74481	7.22882	7.69621	7.77596	8.33046	7.83282	7.22882	7.16574	7.22882	7.1936	10.4106	10.2332	9.91086	10.016	14.1932	13.7974	12.7621	12.0281	9.92357	14.1693	13.8006	12.9267	12.2096	9.86411	9.5737	9.75078	9.34739	9.69967	7.22882	7.22882	7.22882	7.22882	8.89865	8.94781	9.04811	8.55002	8.77269	9.52002	9.10531	9.618	9.09525
37	LeA -18	16.4061	15.2394	14.4389	15.128	16.5922	15.8686	15.4753	15.1991	14.3796	14.786	14.8778	14.9678	13.716	13.3088	13.5578	13.2665	13.523	12.2831	12.1649	12.0615	12.1399	14.3766	13.9469	12.9561	12.0132	12.2602	14.3003	14.0723	13.3466	12.9563	12.1947	11.9716	12.2167	11.8631	12.081	13.3405	12.2236	11.2056	9.65041	12.5256	13.9938	13.6052	12.9022	12.7345	12.7186	13.934	13.6029	12.9534
38	LeB - 09	15.6358	14.3949	13.5163	14.2187	15.8136	15.018	14.6147	14.3464	13.3775	13.8748	13.9066	14.1137	12.8972	12.2457	12.6454	12.188	12.5575	11.4973	11.453	11.2876	11.3476	13.6657	13.3149	12.1804	11.3268	11.6239	13.6593	13.4996	12.6768	12.3724	11.6078	11.3359	11.6018	11.2577	11.4522	12.1452	10.8385	9.92051	8.45606	9.50779	12.2042	11.5726	10.5688	10.1301	10.312	12.2408	11.7158	10.7642
39	LeY -08	9.0627	7.82007	7.43998	7.22882	8.45639	8.16167	7.5409	7.22882	7.22882	7.22882	7.22882	7.22882	7.22882	7.22882	7.22882	7.22882	7.22882	8.78203	8.49614	8.47064	8.34689	12.4719	12.057	10.9896	10.0087	8.00076	12.4516	12.0986	11.0736	10.3644	8.58731	8.3565	8.38954	8.57526	8.38534	7.22882	7.22882	7.27762	7.22882	7.22882	7.22882	7.22882	7.41493	7.22882	7.60214	7.35762	7.42334	7.52006
40	LeX (monomeric)	9.19371	8.00526	7.23601	7.22882	8.69948	7.83446	7.26462	7.22882	7.22882	7.22882	7.22882	7.22882	7.22882	7.22882	7.22882	7.22882	7.22882	10.0324	9.97419	9.66562	9.80151	11.5282	11.1153	9.79124	8.7023	9.16092	11.2466	10.9882	10.3784	9.95234	9.29692	8.81661	9.16205	9.12894	9.16983	7.22882	7.22882	7.22882	7.22882	7.22882	7.22882	7.22882	7.22882	7.22882	7.52875	7.22882	7.35177	7.22882
41	3'Neu5Ac-LeX (Sialyl LeX) - 09	9.80057	8.93933	7.83112	7.77379	9.98395	8.76708	8.33384	7.83551	7.22882	7.22882	7.22882	7.64835	7.22882	7.22882	7.22882	7.22882	7.39301	8.39236	7.99191	7.89489	7.91858	10.3094	9.89207	8.89024	7.85104	8.02896	9.46721	9.38466	9.53133	8.66053	8.05744	7.88484	8.42696	8.14031	8.36027	7.22882	7.22882	7.22882	7.22882	7.22882	7.22882	7.22882	7.22882	7.39526	7.18437	7.22882	7.22882	7.22882
42	Gb3- 13	16.9922	15.8725	15.023	16.9472	17.5249	17.1948	17.0163	16.9532	15.725	16.3034	16.6071	16.7423	15.6272	15.3973	15.553	15.335	15.501	13.5463	13.2857	13.333	13.3587	15.8694	15.5781	14.9834	14.1327	13.6393	15.7941	15.5814	15.0491	14.5502	13.6603	13.3718	13.5359	13.3488	13.4937	14.4773	13.5283	12.4826	11.1491	12.4988	14.4311	13.8649	13.2112	12.9508	12.4423	14.1209	13.5929	12.895
43	Xylb4 - 22	11.9126	10.7274	9.41315	10.8743	11.8157	11.6671	11.1604	11.0957	8.33821	8.75376	9.71189	10.0977	10.4651	10.0859	10.3677	10.1429	10.2529	14.666	14.6195	14.6092	14.6064	16.0153	16.0397	15.4353	15.1038	14.8546	16.1997	16.1605	15.8123	15.5414	14.7614	14.6292	14.7278	14.3803	14.671	11.9149	10.4591	9.28659	7.79924	11.0806	11.8899	11.6911	11.0301	11.1925	12.6769	12.9793	12.9761	12.6809
44	Ara5 - 20	10.2419	9.24922	8.00781	9.32002	10.5181	10.2056	9.61145	9.53534	7.51232	8.11853	8.78683	8.66704	8.56938	8.05077	8.22558	8.09123	8.22245	12.2147	12.2199	12.0626	12.1111	15.1607	15.5185	14.1616	13.7905	12.2088	15.3986	15.5141	14.6373	14.0559	12.2684	12.0786	12.1561	12.0235	12.0903	7.22882	7.22882	7.22882	7.22882	9.29836	9.29337	9.33479	9.04461	9.15337	10.5659	10.6234	10.661	10.5903
45	X3Glc3 - 15	15.504	14.6945	13.3393	15.9955	16.3352	16.3711	16.0442	16.098	13.857	14.6877	15.3283	15.6587	15.0124	14.9676	15.0222	14.8454	14.8852	14.9511	14.796	14.9359	14.8703	16.476	16.2433	15.8649	15.0672	15.0633	16.4779	16.315	16.0281	15.6517	14.9976	14.9437	14.9596	14.8779	14.8949	11.9347	11.0151	8.9459	8.13404	12.1924	13.0671	12.6386	12.605	12.2864	12.9997	13.4265	13.1659	13.0454
46	GM3 - 12	10.1033	9.42897	8.35553	8.43811	10.0229	9.51089	8.8375	8.60802	7.26806	7.51127	7.9022	8.34457	7.39824	7.22882	7.13734	7.22882	7.22882	9.83102	9.81117	9.58609	9.47084	10.7348	11.0794	10.4125	10.1573	9.29232	10.5394	10.8759	10.2066	10.3908	9.17613	8.77058	9.49388	9.01416	9.05867	7.22882	7.45416	7.22882	7.22882	7.22882	7.65581	7.35177	7.34883	7.24668	7.67667	8.2544	7.96085	7.73619
47	6'Neu5Ac-Lac	9.73896	9.01036	7.88294	7.74342	9.82875	9.0847	8.23563	7.72129	7.22882	7.22882	7.22717	7.22882	7.22882	7.22882	7.22882	7.22882	7.22882	9.05366	8.64604	8.79277	8.54133	11.8459	11.6523	10.5914	9.71705	8.6592	11.3689	11.6507	10.5225	9.81875	8.68814	7.98536	8.45022	8.38765	8.41841	7.22882	7.22882	7.22882	7.22882	7.22882	7.22882	7.22882	7.22882	7.22882	7.22882	7.22882	7.22882	7.22882
48	3'Neu5Ac-LeA -12	8.57933	7.39755	7.40827	7.29961	8.23008	8.43204	7.65421	7.60987	7.22882	7.22882	7.26132	7.22882	7.22882	7.22882	7.22882	7.22882	7.47832	8.35706	8.2173	7.95001	8.02423	12.676	13.5668	12.3483	11.8935	7.22882	11.5137	13.2379	11.4906	11.3846	7.22882	7.34773	7.51628	7.29176	7.22882	8.44923	9.68727	8.37991	7.90923	7.22882	7.91598	7.22882	7.22882	7.22882	7.22882	7.99658	7.22882	7.22882
49	LeX (dimeric) -07	10.2637	8.95397	7.53895	7.22882	10.0441	9.25697	7.50108	7.22882	7.22882	7.22882	7.22882	7.22882	7.22882	7.22882	7.22882	7.22882	7.22882	8.91129	8.35232	8.76055	8.38905	12.7699	12.1151	11.2045	9.92283	8.85183	12.4441	11.8657	11.0521	10.1559	8.56125	8.29334	8.47408	8.52488	8.49686	7.22882	7.22882	7.22882	7.22882	7.22882	7.22882	7.22882	7.22882	7.22882	7.22882	7.22882	7.22882	7.22882
50	Manb4 - 14	13.8311	12.4255	11.3396	13.1859	14.0667	13.6201	13.3394	13.4357	8.44081	9.31732	10.585	11.5527	12.3213	12.1305	12.3708	11.9803	12.1742	15.0568	15.1737	14.9544	15.0432	16.6183	16.6925	16.6292	16.3938	15.2694	16.6714	16.7307	16.5023	16.4313	15.2296	15.0572	15.2328	15.0114	15.1914	13.219	12.0753	10.8355	9.04779	13.9426	14.4408	14.2866	14.1071	14.0664	14.5243	14.7988	14.7799	14.3976
51	G2M4 - 07	9.93547	7.8467	7.71137	9.07049	10.2154	9.74604	9.77747	9.94204	7.73043	8.53459	8.88658	9.21971	9.08198	8.71326	8.79663	8.34261	8.92879	12.5574	12.9414	12.8059	12.8922	13.9281	14.7265	12.8651	13.1853	13.0741	14.9548	15.0228	14.3965	14.2028	12.7373	12.4334	13.1259	11.9979	12.3213	8.54577	7.22882	7.63799	7.22882	10.0046	9.88503	10.4222	9.55067	9.9841	11.1668	11.011	11.1279	10.6926
52	Glca1-6Glca1-4Glca1-4Glcb - 15	13.9686	12.2881	11.1586	14.1357	14.7993	14.3426	14.1179	14.3652	12.6679	13.3299	13.656	13.9612	13.0463	12.5404	12.8264	12.3456	12.6638	14.243	14.1774	14.0757	14.0774	14.4451	14.231	13.3809	12.6484	14.4928	14.9184	15.0351	14.6659	14.626	14.4857	14.1982	14.3481	14.2226	14.3623	8.37888	7.22882	7.22882	7.22882	13.1386	12.9808	13.158	12.9174	13.0842	13.631	13.3979	13.6191	13.1742
53	LNT - 21	9.04151	7.89367	7.22882	7.43579	9.09827	8.97168	7.99744	7.83552	7.22882	7.23864	7.62302	7.22321	7.44843	7.22882	7.22882	7.22882	7.22882	12.3201	12.2593	12.4674	12.2969	15.201	14.7057	14.0364	13.143	12.6072	15.1758	14.7957	14.3413	13.7142	12.3214	12.2725	12.2758	12.3609	12.3354	7.22882	7.22882	7.22882	7.22882	9.02593	9.57905	9.28053	9.31705	9.16261	10.4579	10.6821	10.4876	10.4225
54	LSTa - 10	8.44098	7.81686	7.22882	7.22882	7.3065	7.23601	7.22882	7.22882	7.22882	7.22882	7.22882	7.22882	7.22882	7.22882	7.22882	7.22882	7.22882	8.90712	8.40522	9.18789	8.49359	11.0403	10.536	10.138	8.80642	8.75408	11.0655	10.6891	10.8346	9.84713	8.6785	8.81385	8.64238	8.90155	8.75629	7.22882	7.22882	7.22882	7.22882	7.22882	7.22882	7.22882	7.22882	7.22882	7.22882	7.22882	7.22882	7.22882
55	LSTb - 11	9.24596	7.83764	7.3202	7.23841	8.76436	8.02509	7.43789	7.22882	7.22882	7.22882	7.22882	7.22882	7.22882	7.22882	7.22882	7.22882	7.22882	11.9845	11.7954	11.8574	11.8939	14.5252	14.198	13.4985	12.6086	12.1431	14.439	14.2289	13.6481	13.1476	11.9232	11.5437	11.8073	11.6369	11.8173	7.22882	7.22882	7.22882	7.22882	8.36182	8.24762	8.27045	8.15017	8.26087	9.87794	9.5798	9.83487	9.53915
56	LSTc - 07	8.20793	8.27393	7.38674	7.22882	7.65575	9.22592	7.22882	7.22882	7.22882	7.22882	7.22882	7.22882	7.22882	7.22882	7.22882	7.22882	7.22882	7.2875	7.22882	9.04337	7.22882	8.28626	7.58757	9.4831	7.24247	7.25814	7.22882	7.59328	8.77261	7.45073	7.22882	7.22882	7.22882	8.59785	7.47239	7.22882	7.22882	7.22882	7.22882	7.22882	7.22882	7.22882	7.22882	7.22882	7.22882	7.22882	7.22882	7.22882
57	GA1 - 20	15.0174	13.8986	12.7895	15.0452	15.6646	15.378	15.0572	15.116	10.0292	11.4038	13.3658	14.1431	13.7696	13.475	13.7087	13.4823	13.5516	14.3996	14.3071	14.2363	14.304	16.5912	16.5664	16.3214	15.6884	14.475	16.6231	16.6255	16.2347	15.8524	14.3888	14.1507	14.2452	14.1171	14.2665	15.3543	14.615	13.6237	12.4739	12.194	15.3073	14.4886	13.7989	13.1652	12.9035	15.3733	14.7785	14.004
58	KLH	12.684	10.8189	10.3567	10.3079	12.2593	11.143	10.8685	10.5365	10.1448	10.3506	10.0228	10.2199	9.38401	8.98229	9.48868	8.72187	9.17871	11.2585	11.2906	11.4608	11.5748	12.5761	12.3401	11.4795	10.7803	12.0675	13.2853	13.2443	12.6962	12.2616	11.8681	11.6076	11.9686	11.4479	11.8483	10.9109	10.0018	9.55909	8.33343	10.9894	11.3855	11.4834	10.7988	11.2095	11.5727	11.6384	12.0466	11.1536
59	KLH (oxidized)	11.0549	9.8316	8.75647	8.90737	10.5161	10.4775	9.87392	9.79057	8.35038	8.74084	9.03074	9.26696	7.83073	7.6585	7.7493	7.26097	8.31861	8.8323	8.80427	9.10118	9.31624	10.2232	10.7212	10.2142	9.38503	9.59755	10.3994	10.7568	10.0815	10.376	8.8989	7.88362	9.30872	8.18402	8.98667	8.9324	7.83526	7.2642	7.22882	7.3291	8.25448	8.30954	7.4733	7.80266	7.66642	8.69836	8.31483	7.58844
60	BSM	11.1794	9.62403	8.54756	9.58424	11.4877	10.5863	9.99067	9.58758	8.60929	9.11696	9.33498	9.293	8.33707	8.18718	8.37611	8.22257	8.28177	12.0351	11.9049	11.8141	11.8196	13.9632	13.5398	12.8797	11.9918	11.7595	14.09	13.8461	13.1672	12.6487	11.9666	11.7697	11.7928	11.7674	11.7791	9.49141	8.06902	7.22882	7.22882	9.77928	10.7651	10.2378	9.9615	9.75427	10.4214	11.2682	10.9016	10.7553
61	BSM (asialo)	9.9716	8.74282	7.36708	8.99998	10.2746	10.0578	9.31473	9.37149	8.20691	8.53114	8.90474	8.94276	8.37737	8.22603	8.61427	8.30414	8.42343	13.0891	12.9139	12.9606	12.9026	14.8892	14.4442	14.1161	13.4847	13.0114	15.1552	14.8531	14.2691	13.9168	12.9974	12.9275	13.1181	12.8138	12.8874	9.46178	8.72979	7.22882	7.22882	10.2872	11.2408	10.9222	10.4472	10.2497	11.4476	11.9863	11.8273	11.6506
62	BSM (deacetylated)	10.5227	9.00182	7.63705	8.23193	10.626	10.0233	8.9333	8.29863	7.25229	7.53688	7.95873	7.98775	7.22882	7.22882	7.22882	7.18281	7.40551	11.6571	11.4522	11.5598	11.4167	13.6801	13.1415	12.7349	11.845	11.5054	13.9827	13.6047	12.9892	12.5144	11.5263	11.4388	11.4542	11.4973	11.4844	7.41155	7.22882	7.84692	7.22882	8.936	9.68107	9.30337	9.14152	9.04486	9.67905	10.5094	10.1709	10.0824
63	OSM	9.80907	8.6005	7.57747	7.43369	9.90039	9.17908	8.02769	7.22882	7.22882	7.22882	7.22882	7.22882	7.22882	7.22882	7.22882	7.22882	7.22882	11.4185	11.0581	11.155	11.0385	12.2423	11.9159	11.564	10.6118	11.1466	12.6657	12.6187	12.1092	11.7366	11.1817	10.8989	10.9954	11.2508	11.227	7.22882	7.22882	7.22882	7.22882	8.53248	9.35499	8.6703	8.88107	8.64143	9.28729	9.94335	9.85381	9.79819
64	OSM (asialo)	9.68617	7.85708	7.26462	8.96364	10.1506	9.82928	9.2285	9.34138	8.24988	8.92933	9.30999	9.18207	8.04731	8.03839	7.98221	7.95544	7.96277	11.9229	11.7635	11.8434	11.6164	13.8199	13.6327	13.0718	12.0472	11.9617	14.3759	14.1721	13.4654	12.9411	11.8665	11.9291	11.903	11.8025	11.7303	9.78607	8.90725	7.51693	7.22882	10.5237	11.5353	11.0256	10.876	10.5431	11.2105	11.878	11.5561	11.4957
65	Glycophorin A	8.14391	7.54285	7.22882	7.22882	7.22882	7.30879	7.33621	7.22882	7.22882	7.22882	7.22882	7.22882	7.22882	7.22882	7.22882	7.22882	7.22882	7.48562	7.66526	7.33445	7.22882	7.60259	8.7068	8.34146	7.32413	7.22882	7.46026	7.9849	7.22882	7.21601	7.22882	7.22882	7.77767	7.22882	7.22882	7.22882	7.22882	7.22882	7.22882	7.22882	7.22882	7.22882	7.22882	7.22882	7.22882	7.22882	7.22882	7.22882
66	glycophorin (asialo)	8.41354	7.43998	7.58883	7.22882	7.22882	7.22882	7.22882	7.22882	7.22882	7.22882	7.22882	7.22882	7.22882	7.22882	7.22882	7.22882	7.22882	10.5533	10.5651	9.7637	10.3991	11.6073	12.345	10.6893	10.5475	10.2856	12.1895	12.2749	11.3236	11.2535	10.3517	9.60854	10.2745	9.61766	10.1512	7.22882	7.22882	7.22882	7.22882	7.22882	7.22882	7.49684	7.22882	7.22882	8.03393	7.15594	8.04667	7.88774
67	PSA	11.3807	10.1943	9.65402	10.9217	11.8777	11.3909	11.0218	11.2645	9.68946	10.1135	10.782	10.7739	10.0036	9.34714	9.63762	9.31279	9.49551	11.3859	11.1392	11.2506	11.244	12.8506	12.8214	11.6447	10.7432	11.7804	12.9456	12.9365	12.6421	12.2284	11.6287	10.9502	11.3151	11.0759	11.1863	9.64787	8.62843	7.88002	7.22882	8.45739	9.55312	9.11609	8.73346	8.53609	9.6565	10.0967	9.92233	9.35349
68	hsp90	11.881	10.4276	9.32172	10.1229	11.7198	11.0342	10.5464	9.7979	8.16244	8.39234	9.19317	9.30286	8.4501	7.97371	8.26286	7.86568	8.01651	10.8824	10.4125	10.6931	10.8682	11.6426	11.8773	11.6026	10.8419	10.9342	11.7197	11.9698	11.2224	11.1672	11.0532	9.77183	10.3546	9.74775	10.8861	8.5917	7.65221	7.22882	7.22882	8.94229	9.40525	9.12083	8.61234	9.02024	8.69112	9.53615	9.59969	8.64051
69	Tgl	16.1086	15.8523	14.6358	12.5471	15.9734	15.6981	14.594	12.1483	12.3223	11.968	12.6638	11.989	11.0017	11.1182	10.8585	11.1017	10.8662	7.90034	7.86891	8.36241	7.71942	10.0731	9.30467	9.6206	8.39063	7.26685	9.46833	8.51359	9.26521	7.42816	7.97718	8.08917	7.80859	8.11803	7.78486	10.8142	10.9157	10.6432	10.7267	10.5677	11.0479	10.8214	10.8413	10.647	10.5216	11.0298	10.7616	10.7439
70	Alpha-fetoprotein	12.4406	11.0152	9.84408	10.6645	12.3881	11.8796	11.1877	11.2032	11.1705	10.8223	11.504	10.7545	9.74056	10.0605	9.64211	9.47988	9.46656	10.3919	10.059	10.1226	9.98028	12.0106	11.4745	10.9629	9.77857	9.23584	10.7189	10.9584	10.4243	10.1284	9.3658	9.28042	9.25249	9.21611	9.20614	8.29127	7.41402	7.25797	7.22882	8.3924	9.64988	9.30232	8.94752	8.73574	8.7788	9.72146	9.46065	9.03634
72	FABP	15.0356	13.7306	12.7568	13.0809	15.0234	14.2003	13.7432	13.437	12.3924	12.861	12.9906	13.1738	12.0827	11.7011	12.003	11.5687	11.8387	13.0953	13.0689	13.0883	13.1773	14.6213	14.2677	13.539	12.7048	12.8941	14.6879	14.7431	13.7476	13.5961	12.936	12.7774	13.1315	12.3833	13.0118	12.4252	11.0624	10.2742	8.79611	10.3905	12.1383	11.7921	11.0132	10.888	10.886	12.1588	11.8922	10.9409
73	BG-H2 - 16	9.62819	8.3725	7.44624	7.63995	9.48928	9.13041	8.30157	8.00522	7.22882	7.30907	7.25067	7.55231	7.22882	7.22882	7.22882	7.22882	7.22882	11.6506	11.3863	11.6441	11.4392	13.5184	12.8022	12.3021	10.9656	11.4998	13.5461	13.1502	12.8262	12.1711	11.3442	11.4621	11.3277	11.4236	11.2489	7.22882	7.22882	7.22882	7.22882	8.9682	9.65836	9.10665	9.60916	9.06576	9.8392	10.6745	10.2228	10.15
74	Ac-Tn(Ser)-Tn(Ser)-Tn(Ser)-G - 16	12.426	10.7721	9.64245	9.92218	12.2673	11.3839	10.7924	10.1582	8.16285	8.95481	9.30512	9.78312	9.17934	8.47196	8.89143	8.37339	8.77762	13.2676	13.2121	13.1947	13.1858	14.9114	14.7388	14.0005	13.2465	13.5179	15.1014	15.0301	14.4878	14.2206	13.3873	13.2055	13.4129	13.2067	13.1837	8.21245	7.22882	7.22882	7.22882	9.93296	10.2814	10.2912	9.9791	9.89826	11.3124	11.4022	11.3913	11.0568
75	Chitotriose - 08	14.5901	12.7287	12.1056	12.2112	14.3862	13.5135	13.1276	13.0065	9.72656	11.1108	11.4349	12.273	11.4507	10.2289	11.2322	10.4631	11.227	13.0866	12.9666	12.9192	13.0914	14.4891	14.8128	13.3765	13.33	13.4001	14.8091	14.9449	14.1731	14.1277	13.2942	12.5092	13.2168	12.491	13.0125	15.1664	14.1698	13.5849	11.8532	12.956	14.7582	14.6796	13.4101	13.4612	13.308	14.93	14.8044	13.7033
76	Gal3- 07	14.9738	13.2684	12.5831	13.1056	14.8063	13.7714	13.6946	13.4891	10.7306	11.927	12.1538	12.9919	12.3206	11.6307	12.3136	11.2337	12.2047	14.1915	14.1572	13.8907	14.0849	15.725	15.7368	14.663	14.3552	14.3899	15.9378	15.9349	15.056	15.0896	14.3503	13.8909	14.4068	13.8286	14.255	12.3893	10.9455	10.1165	8.16237	12.1223	12.4682	12.7706	11.875	12.2968	13.0354	13.1235	13.4281	12.4774
77	Man3 - 05	9.91526	8.02495	7.60906	7.46388	8.53344	8.15993	7.76281	7.33783	7.22882	7.22882	7.22882	7.45138	7.22882	7.22882	7.22882	7.22882	7.22882	8.3768	7.22882	7.58086	7.87638	7.82749	8.71073	7.91012	7.71172	8.4453	8.4509	8.75779	8.5483	8.91191	7.98274	7.56997	8.48764	7.75513	8.10199	7.22882	7.22882	7.22882	7.22882	7.22882	7.22882	7.22882	7.22882	7.22882	7.22882	7.25074	7.30588	7.22882
78	Ac-S-S-S-G - 24	12.1502	10.5508	9.4049	10.8028	12.2732	11.605	11.1311	11.3285	8.8078	9.78617	10.6057	10.8599	10.163	9.60003	9.82321	9.48373	9.75055	13.0355	12.9705	12.8394	12.8654	15.3729	14.9818	14.0812	13.2709	13.0958	15.3104	15.0379	14.2964	13.9352	12.9958	12.7273	12.9472	12.8319	12.885	8.28506	7.22882	7.22882	7.22882	13.9928	14.1019	14.176	14.1449	14.0525	14.2845	14.2395	14.2612	14.0054
79	Ac-S-Tn(Ser)-S-G - 22	11.4444	9.78244	8.43045	9.36262	11.4285	10.6018	10.1808	9.57576	7.5389	8.25331	8.83744	9.00925	8.81077	8.19683	8.57721	8.15519	8.29863	13.3612	13.3427	13.3281	13.3456	15.5991	15.332	14.7792	13.9164	13.4928	15.6405	15.4137	14.9778	14.4535	13.388	13.2719	13.3645	13.2191	13.33	7.77997	7.22882	7.22882	7.22882	10.3208	10.6051	10.5483	10.3524	10.4061	11.6473	11.5529	11.6794	11.3517
80	P1 - 09	15.0188	13.7191	12.7529	14.2874	15.4018	14.8651	14.5853	15.0802	12.6542	13.7233	14.4381	14.7201	13.6111	13.2996	13.5476	13.1698	13.4088	13.8909	13.7878	13.7084	13.7865	15.8623	15.5914	14.9628	14.2164	13.9221	15.8062	15.7221	15.1765	14.8295	13.9431	13.6796	13.833	13.6559	13.7831	12.6277	11.4153	10.2519	8.62942	12.3966	13.2686	12.9843	12.635	12.5515	12.9326	13.563	13.3799	12.9208
81	Gb4 - 09	10.5601	9.85523	8.2362	9.7696	10.7787	10.3632	10.4242	10.4817	8.68804	9.75275	9.75281	10.3494	9.46854	8.97556	9.34642	8.5839	9.25989	12.1568	12.2016	12.076	12.5299	13.5884	13.808	12.7545	12.0948	12.7356	13.7522	14.1431	13.0675	13.3752	12.6104	11.6147	12.5803	11.8611	12.2718	9.41371	7.28206	7.32144	7.22882	9.48015	9.44773	10.0066	9.38372	9.58969	10.6282	10.8406	10.8691	10.0837
82	GM1a - 29	10.5421	8.83859	7.81417	9.4598	10.746	9.62944	9.62128	8.88655	7.22882	7.41896	7.54319	8.26251	8.2834	7.22882	7.98232	7.21511	8.18839	13.4289	13.2994	13.0475	13.2535	15.7409	15.611	14.994	14.2284	13.2355	15.4485	15.4728	14.4688	14.3522	13.0514	12.2273	13.0036	12.288	12.7738	11.1767	9.36062	8.67598	7.22882	9.30219	10.6762	10.6302	9.32946	9.46003	10.8792	11.268	11.42	10.55
83	pLNH - 21	7.22882	7.36273	7.22882	7.22882	7.22882	7.22882	7.22882	7.22882	7.22882	7.22882	7.22882	7.22882	7.22882	7.22882	7.22882	7.22882	7.22882	11.6321	12.0783	11.7426	11.2806	13.4352	13.2551	12.2738	10.8449	12.0387	13.7586	12.572	13.0908	12.5034	11.6021	11.6223	10.6074	11.73	11.5321	7.22882	7.22882	7.22882	7.22882	7.68227	7.22882	7.25019	7.53118	7.22882	8.63146	9.06205	9.29761	9.23263
84	HSA (recomb)	7.22882	7.22882	7.22882	7.22882	7.54397	7.37503	7.22882	7.22882	7.22882	7.73702	7.22882	7.22882	7.22882	7.22882	7.22882	7.22882	7.22882	7.22882	8.31208	7.27007	7.22882	8.59379	8.48304	7.73269	7.22882	7.22882	8.41028	13.4368	8.6517	7.22882	7.87694	7.23161	7.22882	7.28891	7.22882	7.41018	7.22882	7.22882	7.22882	7.22882	7.22882	7.22882	7.22882	7.22882	7.22882	7.22882	7.22882	7.22882
85	LNnT - 14	12.0421	10.717	9.20414	8.36429	12.4082	11.2584	9.65008	8.89608	7.28649	8.78116	8.38275	7.99418	7.45923	7.22882	7.47251	7.16574	7.21122	10.1958	11.2375	11.033	9.87438	14.686	14.1736	13.6741	12.6491	11.1917	14.6513	13.2061	13.6707	12.8004	10.7661	10.9212	9.93513	11.0366	10.5782	8.53864	7.22882	7.22882	7.22882	7.22882	8.77751	7.61859	7.50253	7.22882	8.36742	9.6089	9.17071	8.74965
86	Man5 - 05	8.92024	8.11278	7.22882	7.27169	8.27151	8.05124	7.24577	7.3175	7.22882	7.22882	7.22882	7.22882	7.22882	7.22882	7.22882	7.22882	7.22882	8.05055	7.59869	7.67298	7.68932	8.85177	8.56887	8.21104	7.23171	7.48442	8.85944	8.2506	8.2975	7.30675	7.22882	7.47715	7.22882	7.83052	7.38598	7.22882	7.22882	7.22882	7.22882	7.22882	7.22882	7.22882	7.22882	7.22882	7.22882	7.22882	7.22882	7.22882
87	Gb4 tetra (P1 tetra)-Sp - 06	14.6476	13.3726	12.4172	13.0038	14.6138	13.9505	13.4957	13.5749	10.6605	11.6931	12.6351	13.025	12.167	11.7533	12.0512	11.616	11.8227	14.2397	14.1551	13.9786	14.1105	16.0425	15.815	15.0999	14.4043	14.3716	16.0729	15.9698	15.3286	15.0508	14.2982	14.0473	14.2524	14.0863	14.2555	14.0813	13.1699	12.2662	10.8644	11.9802	14.0303	13.4393	12.9078	12.494	12.7707	14.2983	13.9003	13.1257
88	Man6 - II - 05	9.73578	8.25241	7.46458	7.68065	9.46902	8.50205	8.18318	7.84106	7.22882	7.22882	7.22882	7.79856	7.22882	7.22882	7.22882	7.22882	7.22882	9.35396	9.12978	8.64947	9.18869	10.7478	11.3463	9.3644	9.21223	9.58705	10.5503	11.3177	9.94289	10.4595	9.52849	8.27771	9.56775	8.43511	9.14037	7.22882	7.22882	7.22882	7.22882	7.82361	7.50224	7.85302	7.38741	7.40937	8.02341	7.63577	8.24423	7.35816
89	DFpLNH I, LeB - 09	10.4828	9.698	9.36199	9.24167	10.3419	9.81392	9.51175	9.41734	7.59135	8.50045	8.60031	9.0111	8.05977	7.665	8.29834	7.68609	8.12426	9.11278	9.10775	8.74009	8.96755	12.1441	11.7893	10.9948	10.3567	8.89745	11.9276	11.8493	10.8715	10.3697	9.14399	8.9601	9.43241	9.05424	9.17199	8.21586	7.89319	8.10377	7.29546	7.51309	8.62607	8.58356	7.67692	7.76307	7.8252	8.84842	8.85931	8.31656
90	DSLNT - 06	9.15475	7.6279	7.22882	7.27507	7.90432	7.51731	7.61068	7.25681	7.22882	7.22882	7.22882	7.22882	7.22882	7.22882	7.22882	7.22882	7.22882	8.16468	7.72727	7.26586	7.65751	8.28683	8.56718	7.49801	7.9749	7.83637	7.86918	8.51757	7.98744	8.49846	7.70989	7.4363	8.41119	7.8468	7.81537	7.22882	7.22882	7.22882	7.22882	7.22882	7.22882	7.22882	7.22882	7.22882	7.22882	7.22882	7.22882	7.22882
91	Man9 - 05	9.03322	7.25514	7.3244	7.22745	8.24692	7.67802	7.42011	7.27316	7.22882	7.22882	7.22882	7.2156	7.22882	7.22882	7.22882	7.22882	7.22882	7.94253	7.93313	7.62248	7.82004	8.54627	9.08188	7.47554	7.58514	7.94735	7.93603	9.03907	8.03286	8.62628	8.17293	7.41012	8.32685	7.46503	8.0932	7.59531	7.22882	7.22882	7.22882	7.22882	7.61744	7.22882	7.22882	7.20335	7.22882	7.22882	7.23648	7.22882
92	2'F-B type 2-Sp - 07	11.787	10.1391	8.83563	13.4383	13.8362	13.6627	13.4728	13.838	13.3672	13.6062	13.7432	13.6946	12.2996	12.1309	12.2624	11.9783	12.0248	10.9091	10.8074	10.8584	10.8995	13.3653	12.8607	11.9787	10.7757	10.9344	13.6774	13.2915	12.6002	12.0652	10.8378	10.8264	10.8455	10.752	10.8608	7.22882	7.22882	7.22882	7.22882	10.7368	11.001	11.0149	10.8814	10.9128	11.2539	11.1079	11.29	10.9559
93	Man7D3 - 08	8.41887	7.41467	7.2336	7.22882	7.69601	7.36713	7.22051	7.22882	7.22882	7.22882	7.22882	7.22882	7.22882	7.22882	7.22882	7.22882	7.22882	7.96612	7.45195	7.29847	7.27707	8.27604	8.1691	7.67544	7.34453	7.90698	8.17969	8.03845	8.18156	7.93158	7.67925	7.32534	7.61497	7.97588	7.5744	7.22882	7.22882	7.22882	7.22882	7.22882	7.22882	7.22882	7.22882	7.22882	7.22882	7.22882	7.22882	7.22882
94	Globo A - 03	7.64251	7.22882	7.22882	7.22882	7.22882	7.22882	7.22882	7.22882	7.22882	7.22882	7.22882	7.22882	7.22882	7.22882	7.22882	7.22882	7.22882	7.99565	7.51749	7.75991	7.47918	9.9861	9.24422	8.35453	7.22955	7.68822	9.43116	9.5499	8.99365	8.53121	7.68491	7.22882	7.99285	7.69604	7.74115	7.22882	7.22882	7.22882	7.22882	7.22882	7.22882	7.22882	7.22882	7.22882	7.22882	7.22882	7.22882	7.22882
95	Man7D1 - 10	8.34822	7.22882	7.22882	7.37804	7.80229	7.34943	7.22882	7.22882	7.22882	7.22882	7.22882	7.22882	7.22882	7.22882	7.22882	7.22882	7.22882	8.10377	7.79844	7.21287	7.60412	8.52951	8.53846	7.65481	7.22882	8.07063	8.07169	8.73729	8.16345	7.88199	7.66084	7.90476	7.61484	7.72633	7.54372	7.22882	7.22882	7.22882	7.22882	7.22882	7.35177	7.22882	7.22882	7.22882	7.22882	7.22882	7.22882	7.22882
96	GM2-Sp - 14	9.11826	7.69951	7.22882	7.22882	9.03188	7.96765	7.22882	7.22882	7.22882	7.22882	7.22882	7.22882	7.22882	7.22882	7.22882	7.22882	7.22882	9.58684	9.05052	9.16531	9.02875	13.1553	12.8767	12.2242	11.2886	8.92576	13.0531	12.9452	12.2448	11.6194	8.91979	8.96012	8.71817	8.91697	8.67304	7.22882	7.22882	7.22882	7.22882	7.22882	7.22882	7.22882	7.22882	7.22882	7.22882	7.22882	7.22882	7.22882
97	Man8D1D3 - 09	7.50137	7.22882	7.22882	7.22882	7.22882	7.22882	7.22882	7.22882	7.22882	7.22882	7.22882	7.22882	7.22882	7.22882	7.22882	7.22882	7.22882	7.99543	7.67729	7.59402	7.22738	9.92458	9.13097	8.09798	7.22882	7.362	10.1344	9.79572	9.21535	8.10024	7.20839	7.2981	7.60687	7.16574	7.22882	7.22882	7.22882	7.22882	7.22882	7.22882	7.22882	7.22882	7.22882	7.22882	7.22882	7.22882	7.22882	7.22882
98	fetuin	14.0711	12.8007	11.764	10.5564	14.0412	12.9256	12.1532	10.8376	10.6	10.6889	10.5696	10.6085	9.34926	8.99118	9.16711	9.03341	9.05306	9.15528	8.77512	8.50861	8.73811	13.3433	12.7394	11.7688	11.0111	8.32655	13.3682	12.9575	11.695	11.1856	9.09318	8.9392	8.99172	8.98948	8.88503	8.851	7.40284	7.22882	7.22882	7.22882	9.69577	8.65913	7.41872	7.22882	7.48392	9.63819	8.73816	8.35938
99	BG-A1- 05	15.1531	13.8787	12.839	15.0532	15.74	15.3338	15.0509	15.0406	14.517	14.7823	14.8491	14.8635	13.5417	13.4681	13.5502	13.2553	13.3226	12.7053	12.5206	12.4441	12.4759	14.3774	14.0177	13.1729	12.1945	12.7243	14.3468	14.2074	13.5138	13.2505	12.6486	12.3971	12.5331	12.4497	12.483	11.0999	9.75091	8.69357	7.51348	12.844	13.4451	13.2363	13.1348	12.9255	13.0552	13.5291	13.3249	12.8275
100	ovalbumin	16.7359	15.8935	14.9969	15.9795	16.9688	16.6052	16.2796	16.3563	16.3235	16.5298	16.3627	16.3328	14.8313	14.766	14.91	14.6197	14.7291	7.67013	7.65735	7.57674	7.45554	11.2955	10.7536	9.54865	8.61648	7.24937	9.68532	9.08398	8.66255	8.21824	7.43343	7.1608	7.86259	7.62569	7.73642	13.3199	12.3167	11.3986	10.1935	9.76602	13.2325	12.4132	11.7162	10.9801	9.19967	12.7183	11.9242	10.963
101	BG-B (Dextra) - 13	13.9881	12.5563	11.5433	14.749	15.1904	14.8992	14.7053	14.9633	13.3198	13.7631	14.2737	14.5259	13.4998	13.2599	13.491	13.117	13.2778	12.9184	12.8054	12.6368	12.6946	15.8471	15.7444	15.0699	14.4655	13.0249	15.7941	15.7768	15.0927	14.6497	12.8567	12.6909	12.8296	12.6204	12.8092	10.8612	9.59511	8.34829	7.22882	13.2234	13.5331	13.4598	13.3331	13.3009	13.4796	13.6525	13.6697	13.2439
102	alphaGal- 08	14.391	13.1264	11.9024	12.4698	14.3795	13.8028	13.0193	12.9315	10.9008	11.4751	12.2577	12.447	11.6686	11.5501	11.4766	11.05	11.1247	13.7783	13.5983	13.6192	13.5334	15.8507	15.4156	14.6622	13.7919	13.9833	15.8727	15.6788	14.9848	14.6955	13.7913	13.7393	13.9078	13.7588	13.8217	11.086	9.85636	8.60593	7.35206	11.2265	12.2789	11.9131	11.7452	11.4854	12.3887	12.7678	12.5618	12.0491
103	Cellotriose - 13	12.4346	10.7178	10.0095	12.5673	13.1605	12.7162	12.9488	12.7917	9.15407	10.1347	11.212	11.8374	12.0243	11.4899	11.8613	11.2584	11.651	14.6529	14.6577	14.5734	14.6824	16.1153	16.1888	15.7315	15.2761	14.8397	16.1817	16.2138	15.8837	15.685	14.8845	14.5562	14.939	14.5546	14.7526	14.7285	13.4532	12.4572	10.6431	12.1199	14.1252	13.7929	12.705	12.6465	13.207	14.5616	14.2053	13.3455
104	Maltopentaose - 11	8.6038	7.63339	7.54285	7.31136	8.05634	8.14197	7.58022	7.70614	7.22882	7.22882	7.33159	7.40529	7.16282	7.22882	7.22882	7.22882	7.4024	10.7806	10.7788	10.5711	10.6511	9.52678	9.58684	8.15625	8.22405	11.1745	10.2987	11.2657	10.8562	11.2635	10.9447	9.79726	10.6642	10.2221	10.692	7.22882	7.22882	7.22882	7.22882	7.22882	7.22882	7.22882	7.22882	7.18225	8.82298	7.92702	8.164	7.88305
105	BG-H4- 15	8.79548	7.31103	7.22882	7.27872	8.27744	7.471	7.248	7.22882	7.22882	7.22882	7.22882	7.22882	7.22882	7.22882	7.22882	7.22882	7.22882	7.22882	7.49257	7.22882	7.36568	7.47079	7.78108	7.37156	7.22882	7.36606	7.22882	7.712	7.22882	7.55758	7.34419	7.22882	7.59328	7.22882	7.22882	7.22882	7.22882	7.22882	7.22882	7.22882	7.22882	7.22882	7.22882	7.22882	7.22882	7.22882	7.22882	7.22882
106	Globo B - 05	13.4921	12.338	10.9946	10.5471	13.596	12.6463	11.6991	10.5943	10.1731	10.2518	10.408	10.3304	9.31105	9.15311	9.22783	8.97586	9.01807	9.19802	8.95727	9.03002	8.82136	13.1582	12.5848	12.0054	10.8091	8.53168	13.5268	12.9513	12.1484	11.208	9.00725	9.2718	9.24652	9.37554	9.04	9.47874	8.28486	7.5605	7.22882	7.22882	9.60131	8.63796	7.99782	7.18861	7.58227	9.62863	8.9693	8.52075
107	LacNAc (trimeric) - 08	13.4281	11.6946	10.7814	11.5516	13.4416	12.3735	12.1319	11.5059	8.86556	9.74642	10.0471	10.7384	10.298	9.31047	9.98881	9.5175	10.1025	12.0702	11.967	11.7232	11.9774	13.7366	13.9004	13.2483	12.8401	12.0117	13.5545	13.8107	13.0545	13.0074	11.6819	11.0823	11.6236	11.147	11.6133	11.0114	9.39563	8.84583	7.33536	9.53297	10.5164	10.4786	9.59873	9.83414	10.5538	10.8072	10.9666	10.2758
108	Forssman Di - 21	17.8082	16.9293	16.1414	15.5129	17.2588	16.6128	16.1161	15.5169	8.11538	9.67166	11.6158	13.3378	14.4175	14.0365	14.319	14.0205	14.2114	15.5399	15.3636	15.3471	15.4422	16.5935	16.6656	16.7137	16.4515	15.5633	16.6584	16.7548	16.561	16.4764	15.4944	15.2833	15.3613	15.3286	15.3435	14.915	14.0196	13.047	11.6884	13.374	14.7484	14.3073	13.9156	13.7005	14.1413	15.1061	14.8126	14.3695
109	Ac-S-TF(Ser)-S-G - 16	10.211	7.22882	8.01766	7.67759	9.1787	7.54748	8.13243	7.84383	7.22882	7.27176	7.22882	7.60113	7.80972	7.22882	7.32893	7.22882	7.66326	13.5099	13.4561	13.3256	13.3937	15.5611	15.285	14.5595	13.8154	13.6187	15.5127	15.3941	14.7691	14.4833	13.4855	13.1012	13.2657	13.3222	13.3198	7.5635	7.22882	7.22882	7.22882	9.65521	9.56559	9.72377	9.72179	9.61729	11.1834	11.0303	11.32	10.9365
111	LeC-Sp - 06	15.9657	14.7227	13.8872	15.2285	16.2387	15.6245	15.429	15.3086	10.966	13.1116	14.0861	14.8477	13.9578	13.366	13.7303	13.3073	13.5751	13.4745	13.4829	13.2849	13.4316	16.2746	16.1216	15.2607	14.5825	13.6219	16.2555	16.0983	15.3295	14.8766	13.5695	13.3394	13.4868	13.3752	13.4463	14.0709	12.8895	11.8888	10.3624	13.2133	14.3627	14.0086	13.6022	13.3832	13.4891	14.4621	14.1576	13.5729
112	BSA #2	8.24983	7.22882	7.2182	7.22882	7.67908	7.22882	7.30684	7.22882	7.22882	7.22882	7.22882	7.22882	7.22882	7.22882	7.22882	7.22882	7.22882	7.94253	7.22882	7.22882	7.93857	8.3768	9.15546	8.15674	7.78808	7.9075	8.17805	9.33714	7.91167	7.9742	7.54204	7.22882	7.97508	7.75198	7.5757	7.54204	7.22882	7.22882	7.22882	7.22882	7.22882	7.22882	7.22882	7.20753	7.22882	7.22882	7.22882	7.22882
113	GalNAc-a - 04	11.1611	9.13035	8.66238	10.2767	11.331	10.607	10.6386	10.5623	8.45673	9.44992	9.41832	10.2866	9.47173	8.54558	9.22659	8.22391	9.1009	12.0961	12.1217	11.8369	12.1604	13.7936	13.9841	12.4984	12.3895	12.5037	13.9796	14.3458	13.2299	13.4033	12.297	11.8025	12.3954	11.5888	11.9212	9.84714	7.46708	7.60113	7.22882	9.68022	9.92506	10.1801	9.31592	9.55519	10.7252	10.7708	10.9553	10.1332
114	GalNAca1-6Galb - 04	11.557	9.23109	8.91394	8.67073	11.0292	9.69905	9.69446	9.28375	7.22882	7.97452	8.02782	8.8571	8.46666	7.75635	8.05905	7.26473	8.08202	12.1792	12.2009	11.9115	12.2724	13.7577	14.1045	12.3889	12.2137	12.6611	13.9413	14.4484	13.4315	13.5093	12.3766	11.7589	12.3942	11.6156	11.9224	8.43459	7.22882	7.22882	7.22882	10.2399	10.3163	10.6934	9.97543	10.0551	11.1404	11.2201	11.3324	10.5882
115	Adi - 04	13.441	11.3883	10.6708	11.952	13.5254	12.6217	12.6773	12.7573	8.92508	10.2524	10.8721	12.0201	11.4109	10.4561	11.1273	10.2542	11.0724	12.2455	12.2513	12.0155	12.3245	15.4073	15.3837	14.502	13.9378	12.8105	15.4217	15.4828	14.6454	14.3543	12.5849	12.0669	12.6098	12.0382	12.3017	8.52995	7.22882	7.22947	7.22882	9.34934	9.51949	9.72913	9.26647	9.395	10.635	10.6881	10.7444	10.1699
117	LNT - 05	7.93728	7.22882	7.22882	7.22882	7.31467	7.22882	7.22882	7.22882	7.22882	7.22882	7.22882	7.22882	7.22882	7.22882	7.22882	7.22882	7.22882	10.9359	10.8256	10.7232	10.7529	14.1704	13.781	12.8149	11.9008	11.1082	14.1208	13.9222	13.0542	12.6006	11.1006	10.6446	10.9562	10.7794	10.8892	7.22882	7.22882	7.22882	7.22882	7.52136	7.22882	7.5807	7.23443	7.30782	8.98477	8.74431	9.0967	8.60281
118	GA1 - 06	13.9231	12.558	11.4176	14.2128	14.801	14.4674	14.2191	14.2483	10.3973	11.6053	12.8961	13.4407	12.9589	12.6167	12.8397	12.5719	12.6551	13.7365	13.7452	13.6244	13.6871	16.4033	16.3097	15.8364	15.1169	13.922	16.4583	16.342	15.8341	15.3129	13.8295	13.649	13.7778	13.6856	13.743	14.6899	13.8155	12.7666	11.5529	11.4322	14.5295	13.8078	13.055	12.393	12.2821	14.6566	14.0511	13.2094
119	Forssman Di - 04	15.2158	13.3735	12.8889	11.6178	14.7495	13.3296	13.1661	12.1971	7.89246	8.9107	9.70298	10.708	11.0933	10.1158	10.876	10.0422	10.8285	13.8978	13.9152	13.6243	13.9144	15.5299	15.908	15.152	15.0285	14.1964	15.7565	15.9742	15.4308	15.3081	14.0714	13.5428	14.148	13.419	13.7427	11.9131	9.9468	9.23985	7.30382	10.8344	11.3899	11.6167	10.5634	10.8082	12.0881	12.2125	12.4623	11.6506
120	Ac-S-Tn(Ser)-S-G - 04	9.17594	7.65141	7.50627	7.74651	8.76069	8.08301	8.07262	7.86565	7.22882	7.22882	7.33219	7.68907	7.339	7.22882	7.22882	7.22882	7.22882	9.65525	9.20853	9.46252	9.88946	10.4661	10.5339	9.33418	9.55868	10.3342	11.2796	12.074	10.9997	11.1236	9.98926	9.24261	10.0186	9.26691	9.79041	7.22882	7.22882	7.22882	7.22882	7.28623	7.21323	7.46021	7.39293	7.4733	8.34673	8.08113	8.31211	7.58427
121	Ac-Tn(Ser)Tn(Ser)Tn(Ser)-G - 03	8.75792	7.22882	7.22514	7.41606	8.28591	7.42815	7.89239	7.6293	7.22882	7.22882	7.22882	7.7057	7.22882	7.22882	7.22882	7.22882	7.22882	8.98523	8.62776	8.23552	9.43416	9.23817	10.1043	8.1636	9.17749	9.42198	9.65946	11.309	9.48031	10.2487	9.25588	7.74045	9.34255	8.20333	9.14537	7.81412	7.22882	7.22882	7.22882	7.20697	7.22882	7.47545	7.24871	7.50423	7.8247	7.40391	7.91179	7.40365
122	Ac-S-Tn(Thr)-S-G - 04	8.03593	7.22882	7.22882	7.22882	7.22882	7.22882	7.22882	7.22882	7.22882	7.22882	7.22882	7.22882	7.22882	7.22882	7.22882	7.22882	7.22882	9.83173	9.81559	8.87831	9.8194	12.5493	12.3716	11.7457	10.7794	10.2229	12.8793	12.9719	12.3746	11.8623	10.1054	10.1419	10.0799	9.9766	10.0907	7.22882	7.22882	7.22882	7.22882	7.22882	7.20753	7.22882	7.22882	7.22882	8.04162	8.5595	8.55756	8.09407
123	Ac-S-TF(Ser)-S-G - 04	9.47565	8.73357	8.04978	8.46107	8.84326	8.48561	7.65584	7.67476	7.22882	7.22882	7.22882	7.47874	7.11462	7.22882	7.22882	7.22882	7.22882	11.8513	10.7243	10.6926	10.8742	12.9623	12.8067	11.8548	11.1769	11.3218	13.1622	13.2519	12.5763	12.3589	11.2002	10.5904	11.1096	10.7381	10.9521	7.22882	7.22882	7.22882	7.22882	7.53285	7.39782	7.64161	7.43457	7.48885	8.95112	8.71352	8.95327	8.65198
124	GA2di - 37	16.7984	15.5898	14.7503	14.2928	16.2967	15.4532	14.9162	14.1642	9.98106	11.3435	12.4661	13.2613	12.9237	12.409	12.7833	12.5032	12.7285	15.4149	15.2955	15.136	15.2659	16.4789	16.4465	16.0505	15.4873	15.3556	16.4556	16.4682	16.0849	15.9402	15.307	15.1684	15.2021	15.1984	15.1976	14.0427	13.1618	12.1708	10.8688	12.4825	14.0002	13.4805	13.0785	12.7436	13.5939	14.4792	14.1946	13.7912
125	Forssman Di - 31	17.8927	17.115	16.3636	15.9506	17.5016	16.9276	16.4462	15.9475	8.71872	10.163	12.4199	13.9004	14.7386	14.479	14.7096	14.4578	14.5787	15.5557	15.312	15.1802	15.3882	16.6235	16.7033	16.7423	16.4989	15.5374	16.6822	16.7846	16.5889	16.5116	15.4483	15.2319	15.4232	15.2583	15.3604	15.0968	14.2517	13.3129	12.0192	13.6774	14.9768	14.56	14.1852	13.9588	14.2356	15.2849	14.9601	14.4506
126	Ac-S-Tn(Ser)-S-G - 33	12.8559	10.9592	9.99905	10.4755	12.4783	11.5439	10.837	10.3026	7.87435	8.72124	9.2866	9.63418	9.2644	8.63678	9.00136	8.57962	8.89099	13.8296	13.5994	13.5702	13.6123	15.8049	15.539	15.0149	14.3612	13.8041	15.7684	15.6854	15.0759	14.7437	13.6811	13.5252	13.6736	13.5382	13.6659	9.03986	7.33435	7.22882	7.22882	10.7806	11.2849	11.1474	11.0181	10.9727	11.9955	12.0922	12.0975	11.8278
127	Ac-Tn(Ser)Tn(Ser)Tn(Ser)-G - 27	14.0538	12.6108	11.53	11.6573	13.8782	12.9913	12.2978	11.6952	9.7723	10.5014	11.0388	11.2068	10.3663	9.99075	10.2198	9.80574	10.0045	13.9821	13.8329	13.6868	13.8233	15.6805	15.3934	14.7435	14.1279	14.0148	15.6676	15.62	14.977	14.7359	13.9191	13.6939	13.9166	13.6724	13.8553	10.0828	8.76197	7.54074	7.22882	10.9636	11.5976	11.3924	11.1321	11.0721	12.1436	12.3908	12.349	11.9698
128	Ac-S-TF(Ser)-S-G - 28	9.70294	7.22882	7.22882	8.18696	9.23572	8.33944	8.22721	8.21333	7.22882	7.2156	7.67278	7.70245	8.08533	7.22882	7.34676	7.15677	7.68083	13.9812	13.7998	13.6716	13.7693	15.8369	15.5856	14.9505	14.2958	13.9865	15.7834	15.7457	15.0697	14.7926	13.8319	13.5226	13.8007	13.5833	13.7765	7.92256	7.22882	7.22882	7.22882	10.1639	10.4647	10.4585	10.2119	10.2168	11.6656	11.7114	11.7499	11.4897
129	Chitotriose - 20	16.0729	14.5759	13.8606	14.7196	16.0511	15.243	15.1167	15.209	12.2742	13.4303	13.9946	14.615	13.9163	13.0955	13.5797	13.3002	13.7347	14.183	14.0971	13.8683	14.0986	15.8386	15.8947	15.0314	14.8345	14.4793	15.9331	16.0059	15.3931	15.2955	14.3863	13.6089	14.2219	13.8309	14.0674	16.7907	16.0386	15.3451	14.12	14.7203	16.5202	16.3371	15.5299	15.1701	14.9168	16.6614	16.2782	15.6064
130	Fuc-a - 04	12.2536	10.2048	9.6965	8.03718	11.7256	10.2656	9.74636	8.68507	7.22882	7.60788	7.36012	8.26469	8.14498	7.22882	7.50282	7.22882	8.02252	10.9962	11.156	10.6148	11.2366	13.5788	13.6565	12.2152	11.9821	11.4878	13.6629	13.7891	12.9674	12.7913	11.2262	10.4749	11.5594	10.3767	12.3978	10.0212	7.7658	8.36254	7.22882	8.54192	9.06142	9.65057	8.09829	10.1256	9.72332	9.72068	10.0048	9.13199
131	Fuc-b - 04	10.1575	9.15601	8.62627	7.94873	10.0743	9.17807	8.91148	8.34645	7.22882	7.41307	7.59321	7.97911	7.96482	7.21811	7.21122	7.21034	7.61227	10.9249	10.8742	10.6779	11.106	14.6042	14.132	13.2019	12.3017	11.2313	14.5612	14.1799	13.3433	12.727	11.092	10.4457	11.1163	10.6575	10.8556	9.15527	7.67874	7.36548	7.22882	7.9978	8.94061	8.88235	8.12682	8.16722	9.2982	9.5694	9.74054	8.99602
132	GlcNAca1-4Galb - 03	11.7874	9.92312	9.29272	8.02433	11.2347	10.0627	9.65342	8.41078	7.22882	7.32071	7.56148	7.99538	7.77111	7.22882	7.18767	7.22882	7.22882	10.8166	10.7846	10.4737	11.1522	11.2821	11.3479	9.91496	10.3252	11.3163	11.7074	12.3514	11.7494	11.9035	11.0405	10.1608	11.1224	10.258	10.6738	8.60371	7.22882	7.22882	7.22882	7.92201	8.18541	8.45572	7.89633	8.12914	9.36359	9.08164	9.53285	8.83861
133	LNH - 13	9.83934	7.22882	7.48711	10.4284	10.6457	10.1283	10.576	11.217	8.41825	9.60905	10.0094	10.8127	9.66961	8.48141	9.18697	8.40875	9.08153	11.139	11.099	10.7868	11.1176	13.3483	13.4448	12.1288	11.5538	11.2968	13.1574	13.5073	12.544	12.2885	11.0961	10.4031	11.0769	10.3749	10.8619	7.81997	7.22882	7.22882	7.22882	7.95336	7.29018	8.35708	7.42202	8.0254	9.3615	8.74288	9.42642	8.76036
134	LNnH - 11	9.80705	7.35831	7.5929	9.19697	9.88584	8.86763	9.27265	9.7985	7.67946	8.67926	8.83486	9.44104	8.08138	7.22882	7.76485	7.16684	7.89097	9.11616	9.03508	8.05486	8.80716	10.7756	11.0751	9.44082	9.40578	8.8662	10.7677	11.3218	10.0276	10.0294	8.93987	7.72578	8.85135	8.04236	8.74798	7.78525	7.22882	7.22882	7.22882	7.22882	7.22882	7.49194	7.22882	7.22882	7.60952	7.22882	7.5395	7.22882
135	LNnT - 04	10.7307	8.14454	8.40319	8.14636	10.02	8.24558	8.67724	8.47968	7.22882	7.23177	7.22882	7.94869	7.54607	7.22882	7.20839	7.22882	7.42406	9.36047	9.05759	7.52101	9.15537	10.2213	10.8333	9.16834	9.66869	9.21045	9.58856	10.8994	9.45392	10.0355	9.16082	7.49804	9.09126	7.6189	9.1438	8.90489	7.71062	7.22882	7.22882	7.39173	7.37681	7.94908	7.21378	7.71135	8.12086	7.22882	8.37518	7.22882
136	pLNH - 07	9.56957	7.29268	7.23435	7.2336	8.52681	7.22882	7.38126	7.4826	7.22882	7.22882	7.22882	7.27029	7.22882	7.22882	7.22882	7.22882	7.22882	8.55474	8.34252	7.55663	8.50756	8.64903	9.32318	7.77352	8.12177	8.55071	7.96753	9.27225	8.818	9.26657	8.35199	7.51391	8.34321	7.70298	8.49717	8.17405	7.22882	7.22882	7.22882	7.22882	7.22882	7.22882	7.22882	7.26029	7.4385	7.22882	7.67707	7.22882
137	BSM (ox)	8.81682	7.28571	7.26702	7.248	7.76773	7.22882	7.25711	7.22882	7.22882	7.22882	7.22882	7.22882	7.22882	7.22882	7.22882	7.22882	7.22882	10.5522	10.3952	10.1577	10.3925	10.3157	9.67322	8.57155	8.11882	10.3195	11.2686	11.2155	10.6417	10.6425	10.3004	10.2003	10.3304	10.2486	10.2227	8.04633	7.22882	7.22882	7.22882	7.22882	7.22882	7.78715	7.22882	7.30392	8.22778	8.03312	8.52375	8.0369
138	Fetuin (ox)	11.6249	9.68026	8.91636	9.0097	11.4004	10.2823	9.79229	9.22754	7.96846	8.34763	8.38382	8.73388	8.04714	7.4372	7.58324	7.24964	7.63052	8.41452	8.525	7.22882	8.10027	10.8157	10.6862	9.28749	9.10312	8.05189	11.0135	11.4486	9.72831	9.78285	7.8885	7.22882	8.49273	7.22882	7.89457	9.26846	7.71495	7.52581	7.22882	7.22882	8.04456	7.87461	7.22882	7.28479	7.22882	8.22158	7.87808	7.22882
139	OSM (ox)	9.08694	7.22882	7.295	7.22882	8.05389	7.22882	7.28707	7.22882	7.22882	7.22882	7.22882	7.22882	7.22882	7.22882	7.22882	7.22882	7.22882	9.79199	9.9436	9.61265	9.83149	12.0593	12.4799	11.1102	10.3926	9.87975	12.8313	12.7518	11.7236	11.3313	9.91596	9.53776	10.1051	9.38499	9.4336	7.79051	7.22882	7.22882	7.22882	7.22882	7.54821	7.7341	7.22882	7.22882	7.69066	7.69761	7.59164	7.22882
140	Ovalbumin (ox)	16.5389	15.6232	14.7413	15.8048	16.7562	16.3456	16.0364	15.9778	15.8377	16.0699	15.9522	15.9346	14.5682	14.4604	14.6374	14.2648	14.476	8.55256	8.16657	8.24588	8.41386	11.9293	11.8297	10.6958	10.1325	8.18359	11.5766	11.5853	10.784	10.2835	8.66979	7.96546	8.64287	8.30742	8.77176	13.0297	12.0666	11.0201	9.80521	9.89802	12.9153	12.2569	11.4096	10.9287	9.4249	12.5184	11.8122	10.7461
141	Ac-S-Tn(Thr)-A-G - 04	10.5382	8.61316	8.38467	8.94786	10.1656	9.69993	9.45672	9.19328	8.62119	8.6663	8.91998	8.74056	7.92999	7.27966	7.76333	7.21423	7.92076	8.82644	8.64107	8.06604	8.94827	8.93518	10.0186	7.74817	8.87192	9.47146	9.16386	10.8267	9.75221	9.90985	9.0987	7.52398	9.20286	7.7915	9.10916	8.73751	7.22882	7.43152	7.22882	7.23183	7.20335	7.82688	7.18168	7.62486	7.84874	7.44498	8.20688	7.22882
142	Ac-S-Tn(Thr)-A-G - 08	9.87098	8.54931	8.36245	8.40816	9.59448	9.01898	8.66213	8.611	7.2804	7.81866	7.80504	8.16215	7.78579	7.16684	7.31451	7.22882	7.41012	11.2555	11.1676	11.0594	11.1098	13.8425	13.5905	12.8403	11.9219	11.5964	14.0235	14.0059	13.3787	12.8679	11.4126	11.345	11.4932	11.2192	11.3796	7.22882	7.22882	7.22882	7.22882	8.119	8.6075	8.47623	8.00722	8.07778	9.44503	9.76809	9.60132	9.15581
143	Ac-S-Tn(Thr)-A-G - 22	11.1918	9.44202	8.59101	9.69282	11.2127	10.307	9.80879	9.71047	7.90118	8.50105	8.72963	9.09684	8.63334	8.05077	8.37221	8.03653	8.30998	12.8587	12.7685	12.6373	12.5738	15.2104	15.0186	14.2125	13.5535	13.021	15.1922	15.1431	14.4751	14.0681	12.8351	12.6294	12.8537	12.6385	12.7719	8.87958	7.23406	7.22882	7.22882	9.76874	10.4059	10.2998	9.87176	9.90094	10.8388	11.215	11.1449	10.7497
144	Ac-V-Tn(Thr)-S-G - 04	10.1782	7.92999	7.83679	7.89461	9.4913	8.25058	8.32757	8.10006	7.22882	7.27058	7.29688	7.90465	7.73373	7.22882	7.19073	7.22882	7.22882	9.17159	8.75355	8.40408	9.15682	10.0512	10.4001	8.57992	8.94879	8.99832	9.84277	10.9006	9.81708	10.099	9.26096	8.13211	9.26175	8.262	8.85905	8.18208	7.22882	7.22882	7.22882	7.21323	7.44523	7.7835	7.37072	7.54116	8.0083	7.94342	8.02689	7.30588
145	Ac-V-Tn(Thr)-S-G - 08	10.0019	8.14636	8.2336	7.79099	9.58792	8.48341	8.11144	7.91962	7.22882	7.22882	7.26806	7.60291	7.60687	7.22882	7.22882	7.22882	7.22882	10.2747	10.0365	9.88796	10.2269	12.489	12.4375	11.2392	10.615	10.4457	12.5244	12.8412	11.8785	11.6353	10.3342	9.69772	10.3862	9.64957	10.1868	8.5393	7.22882	7.22882	7.22882	7.3214	8.42275	8.35138	7.51777	7.66496	8.59546	8.84345	8.87803	7.93045
146	Ac-V-Tn(Thr)-S-G - 19	10.6438	8.98889	8.49027	7.9134	10.2405	9.17158	8.64894	7.95716	7.22882	7.34969	7.44073	7.85183	7.46046	7.22882	7.09154	7.22882	7.22882	11.821	11.755	11.6952	11.8046	14.247	14.0819	13.2522	12.3164	12.1985	14.229	14.2818	13.524	13.2001	11.9558	11.4147	11.8451	11.5593	11.8536	9.77352	7.85246	7.55422	7.22882	8.51231	9.80305	9.47491	8.70326	8.75117	9.76118	10.4758	10.2988	9.54733
147	Ac-A-Tn(Thr)-S-G - 05	9.40641	8.86268	8.73261	8.08137	8.89419	8.68221	8.11849	7.83183	7.22882	7.22882	7.53566	7.66376	7.22882	7.22882	7.22882	7.22882	7.22882	10.006	9.76471	9.59964	9.90619	12.8184	12.7267	11.6601	10.9864	10.3141	12.961	13.3259	12.1687	11.9638	10.2948	9.58893	10.2681	9.37753	10.1135	7.67805	7.22882	7.22882	7.22882	7.35195	7.92934	7.79595	7.47503	7.38372	8.35638	8.38776	8.64145	7.8332
148	Ac-A-Tn(Thr)-S-G - 08	9.51064	7.71338	7.5658	7.56991	8.9287	7.82899	7.97925	7.78237	7.22882	7.29299	7.26357	7.54863	7.22882	7.22882	7.22882	7.22882	7.22882	9.01349	8.99437	8.70839	9.21292	11.5591	11.3474	10.1673	9.92332	9.48956	11.4188	12.1957	11.1808	10.865	9.38907	9.17179	9.43686	8.72985	9.07321	8.52011	7.22882	7.2975	7.22882	7.27232	7.89551	7.69744	7.36512	7.62486	8.07479	8.18091	8.22942	7.4025
149	Ac-A-Tn(Thr)-S-G - 23	10.722	8.23454	8.32157	8.53415	10.3832	9.00846	8.91243	8.70382	7.22882	7.93758	7.50458	8.29517	7.67839	7.22882	7.22286	7.22882	7.17085	11.6527	11.7385	11.1915	11.6731	14.1414	14.2513	12.9642	12.6076	11.95	14.1061	14.3175	13.3134	13.2053	11.7623	10.8636	11.5912	10.7325	11.5005	9.02307	7.48591	7.63248	7.22882	8.48884	8.86145	8.98494	8.00734	8.5403	9.6706	9.72595	10.1043	8.96355
150	Ac-S-Tn(Thr)-G-G - 03	9.12381	8.3027	8.03602	7.31337	8.24767	7.36411	7.61649	7.3139	7.22882	7.22882	7.22882	7.22882	7.22882	7.22882	7.22882	7.22882	7.22882	9.71923	9.72997	9.49995	9.69657	11.6437	11.5609	10.2505	9.81633	10.1502	12.0982	12.3089	11.5059	11.1813	9.95995	9.94818	9.88754	9.73914	10.0012	8.0983	7.22882	7.22882	7.22882	7.22882	8.46505	7.7221	7.20488	7.27432	8.07166	8.78372	8.45642	7.53526
151	Ac-S-Tn(Thr)-G-G - 07	9.51215	8.8771	7.70648	7.37136	8.68132	7.9702	7.68634	7.75585	7.22882	7.22882	7.23635	7.33861	7.22882	7.73014	7.22882	7.22882	7.22882	10.9821	10.9335	10.7145	10.7836	13.0455	12.8521	11.865	11.2447	11.4074	13.2968	13.4502	12.7478	12.3905	11.2108	11.0664	11.2595	10.9417	11.2562	8.97346	7.57864	7.22882	7.22882	7.72455	9.34467	8.89539	8.12369	8.10079	9.22496	10.6713	9.66924	8.92394
152	Ac-S-Tn(Thr)-G-G - 19	10.4287	7.95456	7.69985	7.91942	9.80832	8.669	8.4728	8.19835	7.22882	7.32573	7.36188	7.87995	7.62935	7.22882	7.25343	7.22882	7.22882	11.884	11.8926	11.4718	11.8909	13.3256	13.5171	12.195	11.9656	12.2176	13.5065	13.8805	13.099	13.0432	11.9916	11.4573	11.9822	11.3836	11.734	9.64156	8.27813	7.46317	7.22882	8.54401	9.77749	9.55865	8.71495	8.67571	9.97197	10.5529	10.3391	9.66182
153	Ac-T-Tn(Thr)-P-G - 04	11.9985	9.77767	9.20895	10.1716	12.0963	10.6234	10.8571	10.6654	8.52498	9.87627	9.4456	10.3996	9.33378	8.27885	8.98442	7.85076	8.80348	10.5291	10.4602	9.68246	10.4967	11.8391	12.3127	10.3896	10.629	11.0618	12.2231	13.0289	11.4866	11.9615	10.7954	9.78088	10.8632	10.0867	10.6579	8.25941	7.22882	7.22882	7.22882	7.44169	8.03373	8.29265	7.43457	7.69506	8.90041	8.98011	9.06293	8.14728
154	Ac-T-Tn(Thr)-P-G - 08	11.7407	10.1015	9.19593	10.0335	11.8664	11.1628	10.7038	10.6594	8.82552	9.73683	10.0045	10.217	9.11489	8.73001	9.09352	8.54755	8.97156	10.5244	10.5891	10.3697	10.7223	12.4555	12.2566	11.1435	10.6115	11.1926	12.4584	12.8452	12.0613	11.9225	10.9056	10.3362	10.8636	10.5009	10.6269	9.02988	7.27058	7.6188	7.22882	7.77562	8.39305	8.48111	7.69741	7.95086	9.00967	9.30605	9.40861	8.58932
155	Ac-T-Tn(Thr)-P-G - 21	15.7132	14.2092	13.5443	14.4685	15.7647	14.8583	14.8215	14.7146	11.9287	13.1979	13.4829	14.2504	13.1813	12.33	12.9512	12.2729	12.8216	13.2488	13.0766	12.9258	13.0791	15.355	15.1049	14.2891	13.6387	13.4544	15.3813	15.3649	14.6974	14.3951	13.2818	13.0603	13.3248	13.0361	13.1848	12.3216	10.603	9.61205	7.6701	10.1165	11.7535	11.5497	10.5829	10.5065	11.1728	12.139	12	11.1928
156	Ac-S-Tn(Thr)-S-G HSA-23	10.6371	8.79977	7.67776	8.21227	10.4559	9.28387	8.74564	8.75765	7.4153	7.53657	7.73192	8.04459	7.73055	7.22882	7.28151	7.4024	7.69861	12.5493	12.4144	12.3121	12.3281	15.1078	14.8906	14.1532	13.4601	12.6503	15.0615	15.0584	14.3238	13.9127	12.4973	12.2512	12.4608	12.2705	12.437	9.4676	7.97589	7.22882	7.22882	9.07859	10.3529	9.93537	9.46577	9.27994	10.4127	11.0817	10.8226	10.379
157	Ac-S-Tn(Thr)-S-G HSA-04	8.78414	7.7774	7.25989	7.27729	8.28366	7.91829	7.78997	7.48838	7.22882	7.22882	7.22882	7.40936	7.22882	7.22882	7.22882	7.22882	7.22882	9.5996	9.54206	9.34868	9.59126	11.6973	11.8119	10.9015	10.0745	9.98983	12.0629	12.5243	11.6374	11.3041	9.9422	9.66486	9.98783	9.40912	9.95016	7.26555	7.22882	7.22882	7.22882	7.17799	7.51824	7.53134	7.21945	7.30782	8.20941	8.06971	8.17445	7.96042
158	Ac-TF(Ser)-G - 04	10.1099	7.70158	7.98664	7.77564	9.46475	8.23806	8.26654	7.95162	7.22882	7.38258	7.23177	7.80937	7.74115	7.22882	7.12085	7.22882	7.22882	10.8073	10.8211	9.47658	10.9527	12.6675	13.398	11.0557	11.5485	11.3982	12.7441	13.6672	12.14	12.59	11.1392	9.62782	11.1625	9.52662	10.8908	7.90811	7.22882	7.22882	7.22882	7.57393	7.48336	7.99671	7.41445	7.82052	9.09001	8.53757	9.23743	8.12251
159	Ac-TF(Ser)-G - 24	11.5924	9.43928	8.75855	9.22061	11.29	9.92908	9.85533	9.09768	7.382	8.08064	8.07436	8.67938	8.68844	7.1167	8.17028	7.75554	8.22725	13.6975	13.6523	13.1632	13.6962	15.2768	15.6187	14.632	14.2462	13.8427	15.4035	15.6692	14.8071	14.7401	13.6341	12.994	13.6494	12.9844	13.5419	9.50246	7.22255	7.45138	7.22882	9.94935	9.97968	10.4318	9.581	10.0038	11.5445	11.0919	11.6194	10.8748
160	NA2 - 08	8.29257	7.22882	7.22882	7.27403	7.63887	7.22882	7.22882	7.22882	7.22882	7.22882	7.22882	7.32729	7.22882	7.22882	7.22882	7.22882	7.22882	7.53642	7.37655	7.22882	7.22882	7.30063	8.23806	7.22882	8.14378	7.26468	7.22882	7.87383	7.32284	8.00708	7.60118	7.18965	7.22882	7.22882	7.23353	7.22882	7.22882	7.22882	7.22882	7.22882	7.22882	7.22882	7.22882	7.22882	7.22882	7.22882	7.22882	7.22882
161	NA3 - 05	8.56595	7.56602	7.28804	7.25514	7.5292	7.46167	7.22882	7.22882	7.22882	7.22882	7.22882	7.22882	7.22882	7.22882	7.22882	7.22882	7.22882	7.25952	7.22882	7.22882	7.22882	7.22882	8.08755	7.47779	7.22882	7.44882	7.53612	8.16425	7.82995	7.75258	7.15677	7.24308	7.64691	7.34854	7.22882	7.22882	7.22882	7.22882	7.22882	7.22882	7.22882	7.22882	7.22882	7.22882	7.22882	7.22882	7.22882	7.22882
162	NGA2 - 07	8.68631	7.44415	7.44003	7.55255	8.10144	7.27403	7.22882	7.22882	7.22882	7.22882	7.22882	7.22882	7.22882	7.22882	7.22882	7.22882	7.22882	7.86771	7.43047	7.22882	7.28055	8.58009	9.46556	7.69359	7.80886	7.27119	8.34132	9.13487	7.95649	8.15682	7.66933	7.22882	7.22882	7.32714	7.32174	7.22882	7.22882	7.22882	7.22882	7.22882	7.22882	7.22882	7.22882	7.22882	7.22882	7.22882	7.22882	7.22882
163	NGA2B - 05	9.14396	7.83922	7.39851	7.50865	8.22185	7.57644	7.22882	7.29248	7.22882	7.22882	7.22882	7.22882	7.22882	7.22882	7.22882	7.22882	7.22882	7.97756	7.51198	7.21433	7.34186	7.67747	8.51465	7.60259	7.27636	7.50882	7.7313	8.67439	7.84485	7.48101	7.43534	7.17485	7.22882	7.11878	7.63242	7.45195	7.22882	7.22882	7.22882	7.22882	7.22882	7.22882	7.22882	7.22882	7.22882	7.22882	7.22882	7.22882
164	NA4 - 05	9.08404	7.60384	7.52522	7.30186	7.88789	7.36052	7.28571	7.22882	7.22882	7.22882	7.22882	7.22882	7.22882	7.22882	7.22882	7.22882	7.22882	7.46701	7.22882	7.22882	7.22882	8.38029	7.84564	7.78909	7.36246	7.23833	7.4503	7.22882	7.21825	7.63536	7.22882	7.22882	7.39301	7.22882	7.17883	7.22882	7.22882	7.22882	7.22882	7.22882	7.22882	7.22882	7.22882	7.22882	7.22882	7.42054	7.22882	7.22882
165	NGA3B - 06	9.75546	7.89598	7.67957	7.53995	9.048	7.99703	7.89064	7.37413	7.22882	7.22882	7.22882	7.22947	7.22882	7.22882	7.22882	7.22882	7.22882	8.48931	8.16738	7.83886	8.0375	9.44706	10.0443	8.92473	8.79087	8.19874	9.78963	10.502	9.20007	9.62865	8.45347	7.38868	8.53326	7.53895	7.96041	8.43923	7.75291	7.65693	7.22882	7.22882	7.18861	7.22882	7.22882	7.22882	7.22882	7.33293	7.18012	7.22882
166	NGA3 - 01	10.2577	7.68245	7.68648	7.90566	9.11655	7.81995	7.98255	7.92927	7.22882	7.22882	7.27699	7.8032	7.22882	7.22882	7.22882	7.22882	7.22882	8.17931	7.85749	7.26163	7.91455	7.9442	8.62863	7.74776	7.68357	8.34544	7.95308	9.28901	8.34662	9.10465	8.21782	7.58023	8.28207	7.62877	8.40319	7.92626	7.22882	7.22882	7.22882	7.22882	7.22882	7.22882	7.22882	7.34627	7.22882	7.22882	7.29609	7.22882
167	NGA4 - 06	9.25716	8.03883	7.28566	7.56756	8.72111	7.95154	7.69935	7.64689	7.22882	7.22882	7.22882	7.31278	7.22882	7.22882	7.22882	7.22882	7.22882	9.97973	9.54626	8.95425	9.66208	10.2883	10.5613	8.96179	9.16437	10.229	10.1977	11.458	10.1847	10.7978	9.92537	8.9368	9.84555	9.39414	9.81094	7.22882	7.22882	7.22882	7.22882	7.2153	7.26285	7.57355	7.20335	7.37631	8.60997	8.05227	8.37052	7.80763
168	NGA4(B)2 - 04	11.5979	10.0146	9.4495	8.35788	11.1288	9.90063	9.43506	8.52166	7.22882	7.23635	7.21792	7.8032	7.8909	7.22882	7.30724	7.22882	7.81424	10.2031	10.0948	9.62556	10.1143	12.8483	12.951	11.4845	11.2422	10.5999	13.1895	13.3006	12.0757	11.8837	10.3304	9.67109	10.5104	9.94843	10.0237	9.85499	8.49784	7.93629	7.22882	7.30392	9.46433	9.21302	8.33108	7.84892	8.8822	9.8459	9.64192	8.92693
169	NGA5B - 02	11.2795	9.63966	9.24474	8.48327	10.7043	9.59338	9.27327	8.75969	7.22882	7.27309	7.35727	8.13095	7.89437	7.22882	7.62205	7.22882	7.71843	9.59142	9.3777	9.0425	9.53449	12.0188	12.0861	10.7041	10.369	10.0445	12.2377	12.5497	11.3597	11.2237	9.74721	8.67337	9.94195	9.21477	9.61635	9.71061	8.40175	8.21891	7.26807	7.25828	8.84316	8.8197	7.937	7.85959	8.2641	9.21713	9.13782	8.31599
170	GA2di (accurate) - 28	15.9536	14.7316	13.8436	12.6796	15.4255	14.4786	13.8216	12.7599	9.22292	10.4086	11.2257	11.9606	11.6853	11.1777	11.4927	11.2122	11.4124	15.1197	15.066	15.0023	15.0794	16.2973	16.2435	15.9345	15.2896	15.1299	16.3165	16.2576	15.9167	15.6674	15.012	14.9061	15.0561	14.9375	15.0052	13.3316	12.2529	11.3301	9.90978	11.91	13.3148	12.9015	12.434	12.2189	13.2102	13.9464	13.7364	13.3495
171	Ac-P-Tn(Thr)-T-G - 05	10.5557	7.8312	7.80712	7.9874	9.73649	8.24829	8.25273	8.09802	7.22882	7.2605	7.30188	7.80011	7.71866	7.22882	7.21122	7.22882	7.43934	10.5567	10.7966	9.79465	10.7035	12.1865	12.7444	10.5751	10.8808	10.8702	12.7568	13.2265	11.8639	11.9614	10.7529	10.1148	10.9772	9.4019	10.6628	8.03173	7.22882	7.22882	7.22882	7.55271	7.59004	8.23381	7.22882	7.88201	9.0918	8.89861	9.24682	8.05911
172	Ac-P-Tn(Thr)-T-G - 08	10.1759	8.4896	8.83598	8.29991	9.85531	8.52549	8.56385	8.19976	7.22882	7.50971	7.44526	8.02458	7.71337	7.22882	7.22286	7.22882	7.22882	11.5701	11.5299	10.8804	11.5388	13.736	13.8802	12.5879	12.186	11.8705	13.9638	14.2144	13.0737	12.9483	11.6653	11.2658	11.6478	10.9619	11.5867	7.9051	7.22882	7.22882	7.22882	8.35374	8.70493	8.70434	8.11552	8.42606	9.65974	9.7547	9.80753	9.18673
173	Ac-P-Tn(Thr)-T-G - 22	11.5359	9.31849	8.74132	8.80584	11.2215	9.76221	9.49202	8.80957	7.22882	7.53938	7.87732	8.4622	7.44771	7.22882	7.66261	7.18172	7.27966	12.796	12.717	12.2061	12.7344	14.6533	14.8283	13.8487	13.3694	12.9737	14.806	13.7562	14.0135	13.9519	12.7507	12.1404	11.2689	12.0414	11.6521	9.26881	7.46385	7.24093	7.22882	9.40789	9.7309	9.58597	9.0573	9.23874	10.4407	10.7145	11.0152	10.2113
174	Ac-Tn(Thr)-Tn(Thr)-Tn(Thr)-G - 05	15.3441	13.2068	12.9821	13.0212	15.2477	13.7618	14.0033	13.7669	11.0172	12.5277	12.3456	13.3295	12.191	11.1457	11.993	10.8924	11.7091	12.5686	12.5189	12.0299	12.525	13.8427	14.1218	12.5415	12.2601	12.8414	14.2769	14.6211	13.5485	13.5313	12.6152	11.9943	12.6933	11.9732	12.5039	12.9566	11.0258	10.3315	8.06501	9.47834	11.791	11.8016	10.0561	10.1807	10.7054	12.1701	12.1407	10.6067
175	Ac-Tn(Thr)-Tn(Thr)-Tn(Thr)-G - 08	16.8125	15.5655	14.8791	15.1397	16.8	15.805	15.678	15.5447	12.8335	14.4694	14.5732	15.1718	14.014	12.654	13.8455	13.1442	13.6066	13.2606	13.2064	12.8566	13.1973	15.1013	15.0941	13.6955	13.2724	13.5465	15.4441	15.3253	14.5835	14.2067	13.3151	13.2535	13.287	12.8983	13.2382	14.5952	13.0328	12.4305	10.9218	10.7907	13.9485	13.4809	12.4976	11.9257	11.559	13.7575	13.696	12.4494
176	Ac-Tn(Thr)-Tn(Thr)-Tn(Thr)-G - 20	17.6063	16.5977	15.7855	16.2446	17.5973	16.9235	16.5785	16.3766	14.245	15.3516	15.7885	16.0514	14.8614	14.5399	14.7579	14.4848	14.5925	13.7787	13.6034	13.5747	13.64	15.908	15.5762	14.7132	13.9078	13.9381	15.9638	15.6634	15.037	14.5778	13.6888	13.5843	13.648	13.624	13.7359	15.2038	14.3842	13.376	12.1298	11.7571	14.9419	14.2075	13.5602	12.9189	12.231	15.0026	14.3152	13.5039
177	Ac-S-Tn(Thr)-Tn(Thr)-G - 05	10.6045	8.40707	8.85405	8.6381	10.4924	8.31353	8.91268	9.30536	7.22882	8.09575	7.22882	8.66675	7.98728	7.22882	8.11326	7.22882	7.48177	10.5157	10.3111	9.62683	10.2142	11.6923	11.6112	10.1602	10.1425	10.411	12.0736	12.5831	11.4913	11.4562	11.333	10.2354	10.5347	9.99406	10.5304	11.0173	7.32729	9.50037	7.22882	7.77514	8.42351	8.58248	7.43635	8.27845	8.70607	9.26162	9.43379	8.36103
178	Ac-S-Tn(Thr)-Tn(Thr)-G - 09	10.2628	7.36488	7.95845	7.94403	9.47108	7.62039	8.48519	8.22422	7.22882	7.51135	7.22882	8.03013	7.71878	7.22882	7.24585	7.22882	7.22882	11.0038	10.9402	10.2209	10.9131	12.0769	12.3998	10.6166	10.5963	11.2284	12.472	13.1351	12.051	12.0926	11.0427	10.6842	11.1854	10.4417	11.0315	8.76532	7.49555	7.22782	7.22882	7.7412	8.96881	9.05458	8.00041	8.14487	9.1797	9.78105	9.53956	8.86026
179	Ac-S-Tn(Thr)-Tn(Thr)-G - 22	10.3943	8.0287	7.62719	8.90664	10.348	9.03822	9.01777	9.09455	7.22882	8.00001	7.85284	8.56375	8.18255	7.43934	7.74032	7.1927	7.80382	12.7399	12.5435	12.1452	12.4457	14.0271	14.3283	13.1789	12.7938	12.8777	14.2073	14.6412	13.7088	13.6777	12.6039	12.2505	12.5975	12.2617	12.702	10.1612	8.70121	7.73499	7.22882	9.39539	10.6957	10.3004	9.70632	9.72649	10.7228	11.3941	11.1833	10.5095
180	Gala3-type1 - 09	14.798	13.349	12.3484	13.3178	14.8699	14.0954	13.6449	13.5814	11.3366	12.2874	12.7699	13.1197	12.1358	11.806	12.028	11.5731	11.7829	13.7301	13.5245	13.4556	13.4482	15.7345	15.3077	14.493	13.7493	13.8947	15.8143	15.659	14.9905	14.6289	13.7204	13.6076	13.7452	13.667	13.7399	12.4444	11.1668	10.0382	8.41114	12.7955	13.5489	13.3724	13.1405	13.0579	13.3846	13.8373	13.6882	13.195
181	2'FucLac (BG-H6) - 07	17.3378	16.2543	15.4624	16.0159	17.432	16.7206	16.3098	16.1978	15.448	15.8711	15.9545	16.0284	14.6825	14.6142	14.8167	14.4745	14.6313	12.8386	12.5151	12.468	12.571	15.4115	14.9141	14.0611	13.3582	12.99	15.3495	15.1379	14.373	13.9404	12.7804	12.6772	12.8287	12.6961	12.8201	13.7559	12.7674	11.6754	10.214	11.4212	13.7733	13.1045	12.4626	11.9945	11.658	13.7582	13.1076	12.312
182	Ac-S-Tn(Thr)-V-G - 04	12.3427	9.4307	10.2955	10.2442	12.1614	9.70991	10.8532	10.6562	7.69243	9.66133	8.40988	10.1971	9.27611	7.3256	9.00766	7.26285	8.85992	9.78951	9.46252	8.0815	9.62931	11.3532	11.8959	9.57724	10.4181	10.2758	11.5218	12.7216	11.0906	11.5343	9.74465	9.13157	10.0723	9.11599	9.96889	8.30603	7.22882	7.24321	7.22882	7.55764	7.86648	8.21731	7.19859	7.93342	8.5364	8.30481	8.68173	7.45933
183	Ac-S-Tn(Thr)-V-G - 22	11.3621	9.70099	9.24804	8.63064	11.1965	9.84384	9.75593	9.14097	7.22882	8.20442	7.78592	8.77448	8.16487	7.28067	7.68395	7.70873	7.98559	10.8778	10.9377	10.7697	10.9799	14.0237	13.8374	13.0233	12.1068	11.2858	14.1995	14.0708	13.236	12.7186	11.1031	10.9433	11.1887	10.8739	11.1447	7.31019	7.91629	7.22882	7.3392	7.99509	8.50751	8.30207	8.25745	8.0746	9.28736	9.57412	9.41317	9.28347
184	Ac-G-V-Tn(Thr)-S-A-G - 04	10.8162	9.27645	8.43433	8.24491	10.4734	9.12507	8.96205	8.34766	7.22882	7.70423	7.5724	8.11849	7.75342	7.22882	7.20928	7.22882	7.22882	10.8906	10.6645	10.5377	10.7164	14.977	14.5282	13.6476	12.7541	11.1702	14.8702	14.5727	13.6445	13.0964	10.8027	10.5335	10.8747	10.4886	10.9419	8.47522	7.61704	7.22882	7.22882	7.20544	8.83637	8.12855	7.71283	7.46109	8.63426	9.23979	9.09682	8.66147
185	Ac-G-V-Tn(Thr)-S-A-G - 21	11.6929	9.51797	9.08913	8.42158	11.3405	10.7058	9.67104	8.55642	7.44825	7.98214	7.53061	8.2983	7.87947	7.22882	7.42438	7.22882	7.62836	12.6058	12.4789	12.3584	12.4673	15.4556	15.2193	14.3111	13.6088	12.7224	15.4743	15.3115	14.4491	14.0388	12.4181	12.1657	12.5083	12.1048	12.5507	10.0427	8.55746	7.41948	7.22882	8.50218	10.1003	9.81221	8.88334	8.98166	10.1008	10.9057	10.7208	9.99649
186	GTSSA-TF(Ser)-TGHATPLPVTD	10.1389	9.0299	8.23149	7.87993	9.77998	9.203	8.6938	8.12716	7.22882	7.22882	7.33219	7.89017	7.58506	7.22882	7.17176	7.22882	7.22882	10.2281	9.97846	9.70349	9.97889	11.4371	12.0957	10.504	10.3358	9.93931	11.6103	12.3357	11.3089	11.2574	9.97567	9.44727	9.9969	9.46176	9.90804	7.28058	7.22882	7.22882	7.22882	7.22882	7.752	7.38943	7.22414	7.22882	7.45962	7.70734	7.85095	7.68135
187	GTSSAS-TF(Thr)-GHATPLPVTD	9.61384	8.95819	8.50825	7.92906	9.30678	9.04155	8.29737	7.70557	7.22882	7.22882	7.31651	7.75288	7.22882	7.22882	7.22882	7.22882	7.22882	8.12569	7.75333	7.64459	8.00957	9.52743	10.0972	8.38631	8.71212	8.25129	8.95722	10.1484	8.73959	9.01166	7.85898	7.22882	8.12811	7.61743	7.96553	7.22882	7.22882	7.22882	7.22882	7.22882	7.22882	7.22882	7.22882	7.22882	7.22882	7.5333	7.22882	7.22882
188	GTSSASTGHA-TF(Thr)-PLPVTD	9.40754	7.25032	7.62064	7.34772	9.02957	7.39618	8.02431	7.55415	7.22882	7.22882	7.22882	7.48646	7.22882	7.22882	7.22882	7.22882	7.22882	8.79035	8.58764	8.41966	8.47804	11.3972	11.0773	9.90333	9.09256	8.55118	10.8681	10.9992	10.1093	9.65035	8.36629	8.27877	8.34643	8.19018	8.35247	7.22882	7.22882	7.22882	7.22882	7.22882	7.22882	7.22882	7.22882	7.22882	7.22882	7.22882	7.22882	7.22882
189	GTSSA-TF(Ser)-TF(Thr)-GHATPLPVTD	9.72221	8.44582	7.58699	7.31337	9.20074	8.59336	7.95081	7.51127	7.22882	7.22882	7.22882	7.45729	7.22882	7.22882	7.22882	7.22882	7.22882	10.3464	10.0513	9.7315	9.92012	12.526	12.596	11.4431	10.7556	9.88737	12.6889	12.7447	11.8344	11.4676	9.76514	9.35814	9.86211	9.62996	9.725	7.22882	7.22882	7.22882	7.22882	7.22882	7.61931	7.22882	7.22882	7.22882	7.45647	8.15516	7.78866	7.72732
190	GTSSASTGHATPLPVTD	10.3039	7.83063	8.52167	8.32216	9.85232	8.15458	8.75905	8.57705	7.22882	7.56964	7.2156	8.22386	7.84116	7.22882	7.30542	7.22882	7.69607	8.80455	8.17617	7.46786	8.22884	9.50729	10.181	7.97331	8.79901	8.66745	9.58578	10.4015	9.15227	9.55042	8.29251	7.32991	8.60131	7.28992	8.37942	7.9416	7.22882	7.22882	7.22882	7.22882	7.22882	7.60176	7.22882	7.29215	7.54302	7.28082	7.48023	7.22882
191	PEG-linker - 06	9.8852	7.46964	7.99154	8.08797	9.4122	7.90493	8.46417	8.22668	7.22882	7.32573	7.22882	7.96531	7.22882	7.22882	7.22882	7.22882	7.22882	8.35564	7.76303	7.30333	7.81139	8.17049	9.06744	7.32671	7.82291	8.28854	7.62169	9.1821	7.77333	8.78207	7.82758	7.35304	7.95003	7.36008	8.03465	8.01235	7.22882	7.22882	7.22882	7.22882	7.22882	7.22882	7.2117	7.18861	7.19495	7.22827	7.32961	7.22882
192	Galilli - 21	17.0785	15.9267	15.1061	15.6687	17.0487	16.3854	15.9961	15.7914	14.1377	14.7293	15.0972	15.4199	14.4425	14.4004	14.5561	14.2427	14.3863	14.6737	14.4702	14.4495	14.4207	16.2971	16.1121	15.5404	14.914	14.7949	16.2793	16.2607	15.757	15.5108	14.5804	14.5774	14.6315	14.5951	14.6777	14.8819	14.0793	12.98	11.7023	12.6068	14.8859	14.2697	13.7398	13.3965	13.3577	14.9835	14.4801	13.7603
193	6'Neu5Ac-LNF V - 12	10.02	7.28633	7.51086	9.33962	10.0141	8.10755	9.15828	9.33844	7.22882	8.90081	7.59072	8.69406	8.08408	7.22882	7.70021	7.22882	8.20878	9.16181	8.74374	7.99433	8.61235	10.034	10.9292	8.79585	9.13518	9.02814	10.1018	11.1896	9.61066	9.78338	8.65168	7.22882	8.95534	7.74641	8.4761	7.22882	7.22882	7.22882	7.22882	7.22882	7.22882	7.22882	7.22882	7.22882	7.39764	7.22882	7.29805	7.22882
194	Fuc, 3'Neu5Ac-LNnH-APD-HSA - 12	9.37851	7.22882	7.30378	7.58752	8.62011	7.22882	9.07119	8.41904	7.22882	8.12631	7.22882	8.22155	7.60145	7.22882	7.40579	7.22882	7.52776	7.54556	7.22882	7.22882	7.78661	7.22882	8.91848	7.43619	7.6735	7.61966	7.74295	9.09466	7.2115	8.26833	7.24395	7.22882	7.8203	7.22882	7.22882	7.22882	7.22882	7.22882	7.22882	7.22882	7.22882	7.22882	7.22882	7.22882	7.22882	7.22882	7.22882	7.22882
195	3'Neu5Ac-3-FL - 07	13.4387	11.97	10.9746	10.2235	13.3378	12.1069	11.4098	10.2639	8.511	9.761	9.45115	10.0553	8.9311	7.98433	8.62436	8.03791	8.63597	8.66413	7.98205	8.06528	8.12954	11.4974	11.0322	9.93309	9.35926	8.29597	11.2205	11.2186	9.9105	9.66352	8.30355	8.1635	8.45113	8.25084	8.23292	7.22882	7.22882	7.22882	7.22882	7.22882	7.48927	7.22882	7.22882	7.22882	7.22882	7.22882	7.22882	7.22882
196	GlcNAc-Man5 - 03	10.953	8.0838	8.76782	9.11987	10.6753	8.35521	10.0863	9.45885	7.22882	8.72706	7.30863	9.12852	8.30535	7.38987	7.91845	7.22882	8.07453	8.67983	8.50807	7.28475	8.87249	8.46413	9.60062	7.98748	8.74681	9.09931	7.63704	10.0062	7.83569	9.11915	8.72946	7.59074	8.77856	7.22882	8.31378	8.55621	7.3392	7.39576	7.22882	7.22882	7.18012	7.6494	7.22882	7.26432	7.58539	7.98338	7.95182	7.21323
197	GlcNAc-Man3 - 02	10.7012	7.90905	8.75397	9.15744	10.4183	8.42171	9.47954	9.23293	7.22882	8.4884	7.22882	8.96513	8.32685	7.22882	7.92104	7.22882	8.02946	8.86996	8.15028	7.22882	8.66505	8.30612	10.0078	7.84384	8.62825	8.712	8.80206	9.57165	7.72754	9.30454	8.73594	7.70437	8.61107	7.44426	8.66152	8.49503	7.22882	7.22882	7.22882	7.22882	7.30782	7.76576	7.22882	7.44346	7.88882	7.55107	8.20085	7.28479
198	LacNAc-Man5 - 02	10.9208	8.65987	9.17971	9.29144	10.6305	9.50119	9.55315	9.32132	7.22882	8.44939	7.72094	9.08931	8.26392	7.40862	7.98564	7.22882	8.03673	9.00787	8.6688	8.28347	8.86696	9.10257	9.87471	8.54519	8.78274	8.76808	8.63648	9.89143	8.18052	9.46019	8.77278	7.93336	8.78868	7.66561	8.74583	8.69495	7.43054	7.5156	7.22882	7.14289	7.57655	7.7669	7.1865	7.39293	7.74567	8.15942	8.14061	7.36512
199	Ac-S-Thr-S-G - 18	11.2771	8.71489	8.99087	8.56971	11.002	9.02287	9.25648	8.75701	7.22882	7.96463	7.22024	8.6453	8.22905	7.22882	7.55744	7.22882	7.84804	11.8238	11.6511	10.6764	11.7613	13.5905	14.0334	12.2797	12.3866	12.06	13.7975	14.2911	12.9988	13.1593	11.6664	10.4249	11.745	10.497	11.7601	8.08836	7.22882	7.22882	7.22882	8.52312	8.15114	8.85881	7.94616	8.61348	9.90439	9.42225	9.90892	8.83545
200	Print Buffer-01	9.40203	7.50737	7.33222	8.58888	9.40977	8.03318	8.67589	8.20939	7.22882	7.71332	7.22882	7.88453	7.21229	7.22882	7.16282	7.22882	7.22882	8.4761	8.2393	7.61746	8.33225	11.1596	12.4016	10.2009	10.3499	7.77783	10.9921	12.1458	9.84592	10.1097	8.01779	7.18281	8.13038	7.22882	7.93565	7.22882	7.22882	7.22882	7.22882	7.41493	7.22882	7.22882	7.22882	7.22882	7.20962	7.22882	7.22882	7.22882
201	3'Neu5Ac-LNnT - 09	11.1297	9.41623	9.55485	10.3049	11.1751	9.99605	10.566	10.5548	8.32094	9.95654	9.0626	10.5393	9.38419	8.09984	9.19977	7.97903	9.30579	9.85347	9.766	9.4023	9.57275	11.6863	12.2483	10.7718	10.1601	8.98842	11.6953	11.8773	10.2434	10.2892	9.1163	8.43849	9.02477	8.6816	9.01524	7.83532	7.26807	7.51089	7.22882	7.14507	7.22882	7.70682	7.17529	7.39843	8.04416	7.90628	8.15631	7.70681
202	Hep-N-acetylated	9.97222	7.54645	8.00634	8.54549	9.65056	7.85267	8.63157	8.65507	7.22882	7.69649	7.22717	8.38536	7.88645	7.22882	7.36787	7.22882	7.78247	8.23532	7.83033	7.22882	8.3933	8.34543	9.24829	7.26743	8.22016	8.2992	8.66141	9.14704	7.91108	8.78091	8.17865	7.29075	8.475	7.48844	8.22547	7.99423	7.43413	7.22882	7.22882	7.22882	7.22827	7.4592	7.22882	7.28821	7.43505	7.42171	7.36137	7.22882
203	Hep-5000 - 01	9.85819	7.67404	7.82656	8.36399	9.52002	7.71929	8.59898	8.63066	7.22882	7.51771	7.23406	8.17333	7.58368	7.22882	7.19557	7.22882	7.61766	8.36503	7.95935	7.22882	8.02336	7.51011	8.85651	7.22882	8.01334	8.70044	7.4469	9.43244	8.88364	9.00591	7.921	7.53739	8.45152	7.63899	7.92575	7.90973	7.22882	7.22882	7.22882	7.20125	7.20753	7.57938	7.22882	7.39109	7.39333	7.4977	7.3156	7.22414
204	Man6 - I - 04	10.1093	7.99245	7.69037	8.05948	9.50611	8.05636	8.31331	8.15725	7.22882	7.3849	7.24385	8.00884	7.76074	7.22882	7.19163	7.22882	7.66521	8.15531	7.76401	7.22882	7.79979	8.68443	8.74531	7.39896	7.90731	8.01647	7.86386	9.00682	8.22959	8.95956	7.86518	7.30542	8.09569	7.22882	7.80532	7.81825	7.22882	7.22882	7.22882	7.22882	7.22882	7.22882	7.22882	7.22882	7.44276	7.22882	7.45023	7.22882
205	3'-sulpho-LeX - 15	10.1879	8.85603	8.1749	7.77889	9.83651	9.01957	8.37322	7.83943	7.22882	7.22882	7.22882	7.40325	7.22882	7.22882	7.22882	7.22882	7.22882	9.66661	9.42659	9.16666	9.3682	11.8539	12.04	10.6304	10.1512	9.09469	11.8949	12.2039	11.0816	10.924	9.30942	8.76114	9.42745	9.07467	9.13776	7.22882	7.22882	7.22882	7.22882	7.22882	7.34588	7.22882	7.22882	7.22882	7.22882	7.34883	7.22882	7.22882
206	Hya9 - 03	13.6227	12.3971	11.4036	8.54787	13.3485	12.1758	11.1585	8.65467	7.7601	8.14906	8.3007	8.55286	7.98125	7.71297	8.06879	7.69352	7.8206	13.3139	13.1349	13.0125	13.0631	15.2461	14.8963	14.2202	13.551	13.2966	15.3818	15.2889	14.5994	14.2735	13.2926	13.0119	13.2547	13.1429	13.292	13.3264	12.6076	11.562	10.233	10.8035	13.7605	13.1432	12.4062	11.7883	11.4581	13.6034	13.0357	12.1326
207	3'-sulpho-LeA - 15	11.0985	9.25816	8.27106	7.4092	10.866	9.43429	8.67775	7.40121	7.22882	7.22882	7.22882	7.43751	7.22882	7.22882	7.22882	7.22882	7.38987	12.1904	12.1566	11.9393	11.9932	13.418	12.8143	11.719	10.9547	12.143	13.6723	13.4832	12.7401	12.567	12.138	11.8758	12.1253	11.9207	12.0932	7.22882	7.22882	7.22882	7.22882	9.08725	8.90846	9.19928	9.06012	9.1095	10.1935	10.2412	10.3819	10.1995
208	Gala1-2Gal - 13	17.8724	16.8956	16.4299	16.5562	17.862	17.0721	16.9357	16.7964	15.134	16.0521	15.9447	16.5499	15.4242	14.9214	15.4158	14.6993	15.2802	14.0272	13.7195	13.5395	13.8138	15.3136	15.5304	14.4381	14.0953	14.1437	15.5049	15.7121	14.7476	14.7864	13.9445	13.552	13.9646	13.6542	13.9474	15.5094	14.374	13.6575	12.037	12.027	14.8833	14.5405	13.4455	13.135	12.3804	14.9657	14.4602	13.2069
209	6'-sulpho-LeX - 08	10.6063	8.40752	8.91483	7.88511	10.7657	8.02851	9.02938	8.05111	7.22882	7.3344	7.22882	8.05501	7.80623	7.22882	7.24204	7.22882	7.60958	10.4433	10.1386	10.1128	10.0759	12.1805	11.9215	11.0888	10.3001	10.4497	12.3188	12.17	11.6799	11.2926	10.3867	10.0711	10.5124	10.2257	10.3454	7.22882	7.22882	7.22882	7.22882	7.22882	7.58975	7.42334	7.22882	7.22882	8.21039	7.75001	8.25574	8.28512
210	Hya8 - 03	17.3857	15.6399	16.1152	15.3119	17.3154	15.7567	16.3411	15.7488	13.0571	14.8312	14.1723	15.5268	14.3335	13.1414	14.1773	12.9064	14.1205	12.5519	11.9379	11.7332	12.3313	14.338	14.7989	13.4754	13.3768	12.6958	14.5672	15.0239	13.7709	13.8289	12.6274	11.8844	12.6329	11.9883	12.5614	14.3924	12.5675	12.4089	10.0218	11.4202	13.2627	13.5648	11.7907	12.2735	11.8121	13.2744	13.4934	11.8798
211	6'-sulpho-LeA - 16	13.4215	11.7566	10.9252	10.791	13.3593	12.2307	11.6427	10.7026	9.21367	9.97403	10.0242	10.4219	9.55575	8.77428	9.30656	9.18296	9.22887	13.3857	13.3587	13.2573	13.2944	14.4018	14.0015	13.229	12.3673	13.3874	14.6332	14.5608	13.9934	13.7845	13.2294	13.0747	13.2073	13.0734	13.1705	7.41473	7.22882	7.22882	7.22882	10.664	10.746	10.9067	10.7574	10.796	11.6644	11.6549	11.7783	11.4633
212	MSMFLNH I - 11	10.0429	7.34045	8.41182	7.44411	9.44948	7.25038	8.26344	7.71559	7.22882	7.22882	7.22882	7.77669	7.38987	7.22882	7.22882	7.22882	7.22882	9.08283	8.92564	7.95981	8.61791	9.96117	10.5045	8.86307	8.99256	8.90753	10.0761	10.6463	9.22815	9.79042	8.55468	7.7479	8.87963	8.13053	8.69176	7.22882	7.22882	7.22882	7.22882	7.22882	7.22882	7.22882	7.22882	7.22882	7.22882	7.22882	7.22882	7.22882
213	A-LeB hexa - 06	11.1335	8.28027	8.89501	10.962	11.8046	10.3774	11.169	11.3108	10.4692	11.381	10.3902	11.3582	10.0495	8.86671	9.76851	8.47821	9.70015	10.2202	10.1615	9.19477	10.1768	8.9934	9.98683	7.89237	8.59146	10.5693	9.96135	11.2403	9.83846	10.8233	10.2677	9.21515	10.3591	9.2775	10.1848	8.13224	7.22882	7.23864	7.22882	8.28712	7.96221	8.70016	7.80564	8.33305	9.2795	8.8034	9.21863	8.16251
214	Hybrid-M5N4B - 03	10.5871	8.71274	8.9238	8.54707	10.1472	8.64318	9.1223	8.748	7.22882	7.72241	7.22882	8.43209	8.03262	7.22882	7.38868	7.22882	7.77526	9.0455	8.78811	8.2844	8.93177	9.25309	10.0223	8.88791	9.17646	9.16267	9.05066	10.245	8.92596	9.66264	9.04124	7.94578	9.02156	8.19407	8.91493	8.39584	7.39322	7.49874	7.22882	7.20279	7.40209	7.85743	7.22882	7.45758	8.02199	8.01924	8.15412	7.33676
215	MSMFLnNH - 09	8.62326	7.35479	7.44507	10.6185	10.4118	9.86787	10.3233	11.1043	8.46085	9.8392	9.8441	10.7077	9.45185	8.19428	8.99941	8.19032	8.86273	9.10341	8.80442	8.62195	8.85011	11.5497	11.889	10.3634	10.0508	8.87767	11.5987	12.0728	10.9401	10.6561	8.75205	8.0654	8.45698	8.43609	8.49701	7.22882	7.22882	7.22882	7.22882	7.22882	7.22882	7.22882	7.22882	7.22882	7.22882	7.35762	7.22882	7.22882
216	iLNO - 06	9.80185	7.87284	8.11457	7.5701	9.20883	7.63594	8.34751	7.99267	7.22882	7.22882	7.22882	7.83379	7.22882	7.22882	7.22882	7.22882	7.22882	9.99124	9.82757	9.3326	9.79569	9.91025	10.7099	9.05648	9.15821	10.0522	10.2527	11.1982	10.2488	10.7346	9.81059	9.2647	9.86765	9.5769	9.75317	8.19215	7.55073	7.36099	7.22882	7.18861	8.26527	8.1369	7.68795	7.34247	8.25387	8.66713	8.52399	8.26715
217	MFLNH I - 11	9.21586	7.35826	7.73102	7.22882	8.42733	7.22882	7.32763	7.22882	7.22882	7.22882	7.22882	7.22882	7.22882	7.22882	7.22882	7.22882	7.22882	7.9741	7.9881	7.60424	7.4345	12.2567	11.8989	11.0255	10.298	7.45455	12.32	12.2552	11.5205	10.769	7.24498	7.61766	8.30866	7.74115	7.52805	7.22882	7.22882	7.22882	7.22882	7.22882	7.22882	7.22882	7.22882	7.22882	7.22882	7.22882	7.22882	7.22882
218	alphaGal-6-deoxy - 11	14.5398	13.072	12.0734	12.65	14.5118	13.6493	13.1563	12.9132	10.9539	11.678	12.1101	12.4999	11.5961	11.4908	11.4838	10.9201	11.0771	13.9016	13.6719	13.6787	13.63	15.8994	15.4296	14.6396	13.8181	14.0374	15.85	15.6444	15.0616	14.7051	13.6353	13.7333	13.8122	13.8191	13.8408	11.3797	10.0755	9.03182	7.92195	11.3223	12.4071	12.0733	11.9903	11.8222	12.5819	12.9942	12.7653	12.2538
219	MFLNH III - 14	9.03875	7.25989	7.5419	7.22882	8.36042	7.22882	7.66787	7.22321	7.22882	7.22882	7.22882	7.22882	7.22882	7.22882	7.22882	7.22882	7.22882	11.554	11.3604	11.1373	11.2904	14.002	14.0336	12.9105	12.3077	11.7724	14.1304	14.1203	13.2314	12.8631	11.4361	11.1199	11.5336	11.2492	11.5293	7.22882	7.22882	7.22882	7.22882	8.0279	8.21996	8.28814	8.05215	8.13961	9.4722	9.49008	9.61575	9.27275
220	TFiLNO(1-2,1-2,1-3) - 04	10.076	8.39618	8.07261	8.13468	9.60928	8.30513	8.27184	7.97773	7.22882	7.22882	7.22882	7.89743	7.22882	7.22882	7.22882	7.22882	7.57955	8.96375	8.55652	8.18539	8.45692	8.91112	9.61167	8.07744	8.13738	8.83141	8.49184	9.87368	8.111	9.46828	8.28814	7.22882	8.84563	8.14888	8.62087	7.49555	7.22882	7.22882	7.22882	7.22882	7.22882	7.36055	7.22882	7.22882	7.22882	7.22882	7.32819	7.22882
221	LeC (dimeric)-Sp - 16	16.2434	14.796	14.1757	16.1591	16.7548	15.9752	16.1296	16.129	11.9796	14.3099	14.6798	15.6879	14.6777	14.1761	14.6238	13.8773	14.5516	13.6977	13.6265	13.4034	13.5164	16.0141	16.1099	15.2067	14.6415	13.8327	16.1577	16.1922	15.2892	14.9695	13.7336	13.4833	13.7306	13.466	13.6818	14.5571	13.3389	12.7142	10.8272	13.5221	14.6224	14.4918	13.8498	13.8027	13.6415	14.8668	14.5854	13.8096
222	3'Neu5Ac(9Ac)-LacNAc-Sp - 04	11.5887	9.6476	9.48848	9.64785	11.82	10.1293	10.1691	9.7125	7.28401	8.58415	8.20952	9.36952	8.55042	7.20928	8.09534	7.39727	8.25645	10.3407	10.8803	9.15322	10.326	12.03	12.6418	10.8864	11.0204	10.4918	12.1567	12.7051	11.1183	11.5607	10.3067	9.299	10.516	9.1051	10.3597	8.33872	7.22882	7.32235	7.22882	9.47446	9.20003	9.94842	8.66082	9.8059	10.1901	9.35594	10.1889	9.13464
223	Bdi-g - 06	12.8219	10.4799	10.0241	10.599	12.9235	11.3739	11.1833	10.5515	9.48638	10.1787	9.55456	10.3461	9.40483	8.56404	9.1868	8.39279	9.00041	11.4727	11.3431	10.8889	11.3015	13.3274	13.5933	11.6629	11.3505	11.4536	13.5806	13.714	12.206	12.3968	11.2893	10.5157	11.3002	10.5873	11.3754	8.68464	7.30999	7.22882	7.22882	8.282	8.65327	8.8446	8.05911	8.6599	9.71281	9.51034	9.81437	9.05755
224	Lac-C5 - 05	16.4377	15.286	14.4535	14.6994	16.3015	15.6275	15.1823	15.0056	12.1164	13.4966	14.2062	14.5775	13.6288	13.4487	13.6332	13.3348	13.3908	14.309	14.2274	14.2127	14.2533	16.22	16.0819	15.5219	14.7648	14.3855	16.2609	16.1776	15.6577	15.2711	14.2906	14.1942	14.268	14.2038	14.2662	13.5928	12.6132	11.4736	9.94037	12.5391	13.7053	13.3738	12.9263	12.8807	13.3281	14.1397	13.9045	13.3958
225	Mana1-6Man-a - 04	14.9272	13.5336	12.4948	13.9256	15.1878	14.5262	14.1627	13.8786	13.1848	13.587	13.6506	13.7151	12.411	11.8572	12.1812	11.9746	11.8458	10.5665	10.3732	10.3522	10.4666	12.8303	12.5279	11.6241	10.8042	10.7033	12.9134	12.8553	12.0796	11.6855	10.4712	10.2067	10.5611	10.2977	10.6128	7.22882	7.22882	7.22882	7.22882	7.37631	7.47005	7.73817	7.43813	7.59164	9.09117	8.40097	8.82448	9.03911
226	B tetra type 1-Sp - 16	14.0414	11.9363	11.6131	15.2016	15.5283	14.7279	15.1862	15.4283	14.1805	15.0777	14.6135	15.2398	13.9633	13.3122	13.9089	12.959	13.7837	12.5927	12.5301	11.9594	12.49	13.7281	14.068	12.2697	12.2785	12.6966	13.8868	14.4002	13.1871	13.373	12.5508	11.8284	12.6535	12.0143	12.4972	9.48504	7.83912	7.29248	7.22882	13.2497	12.7791	13.5462	12.7377	13.3451	13.5174	12.9564	13.5672	12.5633
227	LacNAc-Sp - 06	13.6324	12.2219	11.1058	11.3899	13.6358	12.7986	12.117	11.6751	10.3545	11.0015	11.32	11.4109	9.97057	9.50714	9.79087	9.32723	9.50156	10.7181	10.4999	10.6484	10.474	13.021	12.5888	11.8054	10.8266	10.8462	13.0036	12.8038	12.2979	11.7744	10.6476	10.5964	10.5685	10.702	10.6442	7.22882	7.22882	7.22882	7.22882	9.81994	10.271	10.0954	10.0889	9.97787	10.371	10.5379	10.5155	10.1554
228	LNT-2-Sp - 15	14.721	13.1086	12.4356	13.6557	14.7784	13.8064	13.8699	13.6711	9.27595	10.8205	11.61	12.8758	12.3351	11.5744	12.0955	11.4139	11.8585	14.0101	13.9405	13.822	13.9282	15.9362	16.1901	15.514	14.9288	14.0507	16.1459	16.1817	15.6002	15.1772	13.9136	13.7128	13.8223	13.7703	13.8458	13.4232	11.3413	11.6356	8.73037	12.78	13.3724	13.2706	12.8783	12.9706	13.4894	13.8175	13.8072	13.18
229	GD1a-Sp - 05	8.94389	7.22882	7.2182	7.22882	8.35044	7.30416	7.22882	7.2887	7.22882	7.22882	7.22882	7.22882	7.22882	7.22882	7.22882	7.22882	7.22882	10.8867	10.8761	10.9511	10.7564	12.6577	12.2544	11.5181	10.3431	10.7787	12.8223	12.6635	12.079	11.5123	10.587	10.6254	10.7501	10.6614	10.5604	7.22882	7.22882	7.22882	7.22882	7.22882	7.22882	7.22882	7.22882	7.22882	8.71271	8.769	8.7731	8.64221
230	6'Neu5Gc-LacNAc-Sp - 05	10.1246	8.74141	8.34791	7.90686	9.7336	8.97419	8.54943	8.06019	7.22882	7.22882	7.4395	7.97082	7.39301	7.22882	7.16884	7.22882	7.22882	9.55408	9.5127	9.25401	9.46084	11.9525	11.7055	10.7247	10.0763	9.6627	12.0962	12.0311	11.2866	10.9456	9.48215	9.29717	9.73066	9.52321	9.55818	7.48564	7.30774	7.22882	7.22882	7.22882	7.54681	7.60214	7.17799	7.22882	7.81018	7.51135	8.24314	7.3547
231	SSEA-4-Sp - 05	14.7092	13.5307	12.4505	14.5565	15.2404	14.9373	14.5722	14.9367	13.2282	13.9972	14.456	14.5956	13.3734	13.2048	13.441	13.1667	13.235	13.9269	13.7395	13.729	13.6843	15.8688	15.4342	14.8046	14.0043	14.0288	15.8758	15.6882	15.1134	14.7256	13.9337	13.7359	13.922	13.8357	13.9224	14.5222	13.9867	12.7763	11.6778	11.6289	14.3219	13.6367	13.0724	12.4884	12.3298	14.4936	13.9079	13.2938
232	3'Neu5Ac(9Ac)-LacNAc-Sp - 10	12.5628	10.674	9.65856	11.2574	12.7942	11.7852	11.4354	11.2063	8.86779	10.045	10.1671	10.7742	9.58632	8.63911	9.16481	8.58991	9.15208	11.2168	10.9493	10.7401	10.8799	13.4408	13.2984	12.3424	11.6917	11.2497	13.6051	13.5287	12.6962	12.383	10.952	10.6239	11.0788	10.7611	11.0594	7.69836	7.22882	7.22882	7.22882	10.4996	10.6047	10.875	10.5907	10.756	11.1059	10.9805	11.07	10.5585
233	3'Neu5Ac(9Ac)-LeC-Sp - 12	16.8138	15.6552	14.7621	16.6457	17.2921	16.8739	16.5919	16.6936	12.9152	14.6933	15.8911	16.2847	15.2304	15.0473	15.2472	14.9744	15.131	13.7887	13.7353	13.5646	13.603	16.5181	16.316	15.5658	14.793	13.8945	16.5302	16.4385	15.6232	15.1655	13.7758	13.6457	13.7684	13.6333	13.7535	15.1209	14.3549	13.4243	12.245	13.9127	15.3514	14.9056	14.5166	14.2557	13.978	15.4153	14.989	14.468
234	LDN-Sp - 14	14.4396	12.4697	11.9993	12.1183	14.1693	12.7437	12.7535	12.5739	9.36487	10.5364	10.5611	11.8683	11.3011	10.4518	11.0562	9.99858	10.8794	13.8802	13.8038	13.2109	13.7743	14.9345	15.4344	14.3125	14.3807	14.255	15.1539	15.7046	14.6263	15.0124	13.9609	13.1365	14.0635	13.4863	14.0479	10.1627	8.38579	8.20026	7.22882	11.1618	10.9584	11.6515	10.8889	11.4008	12.2964	12.1121	12.4461	11.581
235	B tetra type 2-Sp - 07	12.2284	10.6745	9.59623	14.8514	15.056	14.8248	14.8161	15.0387	14.4408	14.7559	14.8543	14.8946	13.5511	13.3737	13.5494	13.1991	13.3054	12.4089	12.372	12.1686	12.3003	14.1025	13.8908	12.9246	12.1042	12.5704	14.3432	14.1997	13.5619	13.2695	12.3911	12.2777	12.4442	12.2121	12.4383	9.23579	7.54542	7.22882	7.34159	13.2555	13.4462	13.5126	13.3456	13.4221	13.5439	13.5323	13.6124	13.2439
236	GD1a-Sp - 10	9.85035	7.69075	7.50624	7.5419	9.88401	7.68088	8.03893	7.90609	7.22882	7.22882	7.22882	7.63104	7.22882	7.22882	7.22882	7.22882	7.22882	11.4024	11.5647	11.148	11.3506	12.654	12.8802	12.0246	11.2176	11.2742	13.0853	13.1076	12.3719	12.1281	11.0867	10.7698	10.9989	11.0016	11.0893	7.43637	7.22882	7.34874	7.22882	7.74123	8.02709	8.16205	7.8664	7.86862	9.24769	9.32505	9.48225	9.06675
237	Ac-S-Ser(GlcNAcb)-S-G - 24	13.0839	11.4304	10.2099	9.65712	12.7252	11.7094	10.7759	9.66411	7.34076	8.2473	8.60222	9.09784	9.01015	8.23507	8.71776	8.78303	8.50074	13.4979	13.4292	13.4589	13.4379	15.9022	15.7715	15.385	14.6476	13.674	15.8853	15.8336	15.3766	14.9355	13.4497	13.2241	13.4168	13.2952	13.4767	9.45061	8.06765	7.28556	7.22882	10.0542	10.6153	10.4993	10.2364	10.2784	11.5289	11.6329	11.668	11.2482
238	LacNAc-Sp - 15	14.1086	12.2986	11.6823	11.9857	14.0754	12.8301	12.7123	12.186	10.4699	11.4943	11.2777	11.9356	10.6565	9.76628	10.3691	9.49511	10.0599	11.2818	11.1945	10.88	11.2735	13.127	13.2308	12.0609	11.5063	11.5417	13.178	13.4723	12.4201	12.4033	11.4015	10.7107	11.2536	10.9779	11.3672	8.65621	7.7684	7.22882	7.22882	10.3321	10.2702	10.5689	10.114	10.4397	10.9202	10.7911	11.0336	10.2284
239	LeC (dimeric)-Sp - 06	15.4927	13.9932	13.3624	15.1683	15.9066	15.1632	15.2331	15.1803	11.1335	13.4039	13.5625	14.7078	13.7174	13.0163	13.5685	12.6908	13.4417	13.1929	13.3217	13.1747	13.2198	15.7761	15.775	14.886	14.1363	13.3711	15.839	15.8169	14.9956	14.5591	13.2965	13.1445	13.2784	13.2104	13.2062	13.8133	12.5428	11.5721	9.84235	12.8594	13.9543	13.7909	13.2571	13.1685	13.1827	14.235	13.9689	13.1405
240	Lac-C5 - 14	16.1237	14.7838	14.2819	14.3739	15.933	14.8889	14.8312	14.71	11.1418	12.8939	13.3135	14.1426	13.4464	12.9549	13.3537	12.6163	13.2448	14.2525	14.1624	13.9958	14.188	15.6525	15.9098	15.1322	14.7045	14.3427	15.6948	15.9279	15.1613	15.0363	14.2436	13.7313	14.2132	13.9038	14.1008	13.1667	11.8394	10.9348	8.9385	12.0631	12.7504	12.9419	12.1581	12.26	12.9661	13.4733	13.45	12.6002
241	SSEA-4-Sp - 12	15.0889	13.5144	12.9483	14.8117	15.5441	14.7629	14.867	15.1582	12.9344	14.0499	14.239	14.7816	13.6548	13.3285	13.5881	13.0754	13.4906	14.1661	14.1297	13.8766	14.0757	15.7462	15.7261	14.8342	14.3619	14.356	15.848	15.8609	15.1528	14.965	14.2188	13.8715	14.174	14.011	14.16	14.6205	13.5547	12.7285	11.2325	11.888	14.1673	13.8116	13.0292	12.6753	12.6987	14.5479	14.0834	13.107
242	Bdi-g - 16	14.6367	12.4568	12.3434	12.8906	14.7071	13.0694	13.3604	13.0757	10.7824	12.0801	11.3956	12.6773	11.7496	10.8668	11.669	10.4047	11.4701	13.458	13.3335	12.6539	13.2558	14.5424	15.1605	13.5098	13.6219	13.6339	14.7309	15.2844	13.9285	14.3698	13.3677	12.3784	13.4045	12.548	13.2358	11.3601	9.35746	8.68004	7.22882	10.7162	10.9165	11.4161	10.249	10.8946	11.8769	11.6417	12.1545	11.0824
243	A tetra type 1-Sp - 15	14.7131	13.0644	12.4413	14.4402	15.2715	14.4754	14.5356	14.5561	13.9299	14.446	14.1603	14.3672	13.1586	12.8503	13.1871	12.5083	12.9806	12.4488	12.3372	11.9119	12.2856	12.9251	13.1637	11.3681	11.1553	12.8096	13.4243	14.0151	13.1713	13.1865	12.5414	12.3239	12.6916	12.2351	12.7141	7.65863	7.42737	7.22882	7.22882	10.3164	10.4426	10.7055	10.1799	10.6201	11.2763	11.0595	11.3694	10.7161
244	Forssman Tetra-BSA - 05	14.5535	11.8847	12.2741	11.8978	14.1544	11.9822	12.8098	12.4374	8.15958	9.87272	9.86821	11.5935	11.4772	9.97863	11.0714	9.69219	11.0338	14.0432	14.0467	13.196	13.9955	14.754	15.6723	13.9665	14.4696	14.4574	15.0409	15.8696	14.728	15.1575	14.1411	13.2228	14.3419	13.38	14.103	11.4044	9.21552	9.03448	7.22882	10.6396	10.6619	11.3782	10.1575	10.8602	12.1806	11.8416	12.4019	11.293
245	BSA - C5 (Alkyne) - 10	10.5879	8.15924	8.11081	8.26374	9.89535	8.30686	8.52364	8.62852	7.22882	7.46385	7.30039	8.24677	7.84163	7.22882	7.26285	7.22882	7.71628	9.47267	9.35991	8.28069	9.33722	9.58325	10.4353	8.5606	9.09279	9.83112	9.65698	10.7087	9.31724	10.5916	9.24853	7.78374	9.5757	8.22895	9.35224	8.69157	7.3053	7.2975	7.22882	7.36324	7.36886	7.95064	7.22882	7.67254	8.37456	8.02106	8.20619	7.40937
247	CT/Sda-Sp - 13	11.7103	10.1712	9.07176	7.30416	11.4627	10.3111	9.09735	7.22882	7.22882	7.22882	7.22882	7.22882	7.22882	7.22882	7.22882	7.22882	7.22882	11.6589	11.5685	11.5408	11.5105	12.8725	12.5178	11.8218	11.0938	11.7196	13.0614	13.1029	12.4292	12.2701	11.5227	11.3934	11.4848	11.3945	11.5958	9.6483	8.62564	7.38855	7.32235	8.66469	10.2339	9.69742	9.21892	8.98731	9.99138	10.9323	10.6117	10.2224
248	A tetra type 2-Sp - 17	14.4184	13.0105	12.1907	14.3962	15.1804	14.6914	14.5244	14.5179	14.2438	14.3603	14.4068	14.4071	13.0637	13.0398	13.1165	12.7512	12.8599	13.2356	13.2436	13.1174	13.2035	14.4278	14.2328	13.3187	12.4589	13.4451	14.783	14.7381	14.2788	13.9425	13.2918	13.2617	13.3562	13.1631	13.3273	7.22882	7.22882	7.22882	7.22882	11.7847	12.0153	12.0452	11.8952	12.0033	12.4941	12.4378	12.492	12.1196
249	6'Neu5Ac-LacNAc (dimeric)-Sp - 13	15.6694	14.3722	13.5164	14.591	15.9318	15.2569	14.8658	14.335	13.3635	13.8116	14.0542	14.067	12.6555	12.2186	12.5168	12.2062	12.3583	10.8009	10.4559	10.3943	10.6767	12.5197	12.5017	11.5611	11.0063	10.9583	12.486	12.5753	11.9121	11.7431	10.7595	10.0982	10.7158	10.3977	10.8067	7.88301	7.34886	7.22882	7.22882	9.34009	9.68001	9.69497	9.45924	9.50433	9.8682	9.83049	9.99173	9.58207
250	GM3(Gc)-Sp - 14	12.3587	10.7115	9.90138	9.38442	12.1813	11.1233	10.4413	9.42795	7.78597	8.57076	8.79387	9.12705	8.32314	7.48812	8.04222	8.03274	7.91851	12.4418	12.4146	12.3538	12.4025	14.2898	14.0633	13.2931	12.4792	12.5574	14.3971	14.266	13.6154	13.31	12.4498	12.1885	12.3617	12.233	12.3845	10.3645	8.91949	7.89617	7.22882	9.69657	10.6894	10.4488	9.98992	9.95584	10.9718	11.4709	11.346	10.9385
251	3'KDN-LacNAc-Sp - 05	12.3759	10.7623	9.63268	10.8141	12.4598	11.7607	11.2387	11.0899	8.88007	9.6612	10.224	10.6074	9.64335	9.12101	9.42619	9.21221	9.17517	13.0442	13.0164	12.9638	12.909	15.7084	15.319	14.5234	13.6644	13.1093	15.7439	15.4208	14.6646	14.1333	13.0904	12.9098	12.9687	12.9115	12.9166	10.9102	9.6641	8.4275	7.32815	11.1152	11.8825	11.6559	11.3709	11.3334	12.0584	12.5767	12.4425	12.0827
252	GNLacNAc-Sp - 06	15.5799	14.1263	13.3666	14.2823	15.7974	14.9216	14.6583	14.2999	12.3788	13.371	13.4919	13.9798	12.7426	12.1053	12.4919	11.8306	12.253	11.2798	11.0119	10.807	11.1576	13.9147	14.1924	13.0517	12.7955	11.6372	14.01	14.4819	13.6153	13.4013	11.3146	10.8157	11.3923	11.0144	11.3242	9.79356	8.37455	7.63743	7.22882	9.70081	10.5563	10.3674	9.95712	9.95874	10.3104	10.7079	10.6015	9.90497
253	2'F-A type 2-Sp - 05	12.2406	10.471	9.33793	13.0974	13.5955	13.2738	13.0778	13.2313	12.8476	13.1484	13.1164	13.1516	11.667	11.5777	11.7662	11.2111	11.3802	11.3066	11.1321	11.1768	11.1084	12.3636	11.9276	10.9779	9.913	11.4821	13.0376	12.8889	12.3341	11.9995	11.2404	11.2408	11.3041	11.2639	11.3094	7.22882	7.22882	7.22882	7.22882	9.61123	9.84152	9.84569	9.75172	9.80528	10.3694	10.405	10.4981	9.9763
254	Gb4 tetra (P1 tetra)-Sp - 15	15.124	13.7414	12.9581	13.504	14.993	14.0957	13.8732	13.8655	10.4021	11.8121	12.4934	13.2528	12.4813	11.8327	12.274	11.7383	12.1077	14.4355	14.4301	14.3292	14.3636	16.1369	16.04	15.356	14.7447	14.6503	16.1715	16.1062	15.5429	15.2938	14.4552	14.1903	14.4415	14.2573	14.4078	14.485	13.4253	12.5987	11.1088	12.1317	14.0811	13.6847	12.9036	12.7342	12.9596	14.4081	14.092	13.2756
255	GNLacNAc-Sp - 16	16.5891	15.3544	14.4134	15.6317	16.9283	16.2396	15.9384	15.6286	13.9784	14.7142	15.0809	15.3063	14.0273	13.7807	14.0258	13.6971	13.7953	12.3675	12.1986	12.1518	12.2958	15.6091	15.514	14.8582	14.2064	12.7963	15.6785	15.5632	14.9427	14.4064	12.3904	12.2176	12.4529	12.2837	12.517	11.7306	10.399	9.31495	7.86145	10.9036	12.181	11.86	11.4149	11.3277	11.3992	12.2259	12.0518	11.3403
256	3'Neu5Gc-LacNAc-Sp - 06	12.3162	10.5865	9.38598	10.3374	12.5141	11.5702	10.9435	10.6981	8.66951	9.60155	10.0171	10.2702	8.83392	8.21	8.5081	8.33319	8.35149	9.48372	9.51635	9.56064	9.52367	12.3583	11.8759	11.048	10.2018	9.55944	12.2625	12.0632	11.3288	10.7294	9.2716	9.31157	9.43522	9.46713	9.42157	7.22882	7.22882	7.22882	7.22882	9.76037	9.87378	9.96393	9.936	10.0166	10.2144	10.1996	10.2193	9.95373
257	GT3-Sp - 03	10.6514	8.85595	7.93678	7.72265	10.4275	9.45692	8.4238	7.69257	7.22882	7.22882	7.30127	7.41948	7.22882	7.22882	7.22882	7.22882	7.22882	11.7531	11.6033	11.6463	11.4823	13.1549	12.9334	12.3173	11.5239	11.8592	13.3799	13.4174	13.0146	12.6209	11.4775	11.4569	11.4993	11.5716	11.5811	7.22882	7.3344	7.22882	7.22882	7.97399	8.97168	8.53064	8.39853	8.07566	9.66456	10.0715	9.84105	9.58447
258	Glc-a - 05	10.5254	9.07567	8.2191	8.90759	10.2829	9.28232	9.05603	9.21401	7.6982	8.24817	8.58921	8.78243	8.46866	8.17504	8.16122	8.0432	8.00034	13.212	13.0653	11.875	12.9296	12.5887	14.1708	12.144	12.5855	13.6811	14.0995	14.6732	14.1076	14.0272	13.1672	12.9605	13.2578	13.122	13.4019	7.79079	7.52243	7.22882	7.22882	9.4352	9.68359	9.68957	9.66886	9.70545	11.1331	11.0299	10.9946	10.5945
259	LeC-Sp - 15	16.8025	15.4507	14.7297	16.2164	17.0406	16.3688	16.2434	16.2757	11.3485	13.8601	14.7781	15.7281	14.8566	14.3715	14.8051	14.2696	14.6783	14.0494	13.8949	13.7558	13.8494	16.3814	16.3838	15.639	15.0482	14.1935	16.4433	16.4323	15.6948	15.3262	14.0041	13.8603	13.9242	13.8813	13.9895	14.9118	13.8905	13.0838	11.4722	13.6971	14.9798	14.5787	14.1909	13.9914	13.8532	15.0983	14.7963	14.1542
260	Triazole linker - 43	14.9828	13.6931	12.8206	14.5001	15.3229	14.8401	14.5425	14.6314	13.8148	14.207	14.2653	14.3234	12.9989	12.921	13.0372	12.7869	12.9055	13.4283	13.229	13.1495	13.1891	14.3649	14.1784	13.5929	12.9594	13.389	14.3273	14.4432	13.9416	13.8615	13.1969	12.8834	13.199	13.0583	13.2532	13.7685	12.971	11.8887	10.5902	10.8167	13.6806	12.9917	12.2171	11.6829	11.477	13.9658	13.2445	12.466
261	LDN-Sp - 05	14.1063	12.5512	11.6783	11.8533	13.9646	13.0706	12.6185	12.3576	9.58229	10.5598	11.245	11.7603	10.8858	10.3965	10.7142	10.2198	10.3264	13.4446	13.3434	13.2939	13.4226	15.2082	15.1991	14.5794	13.879	13.846	15.4302	15.446	15.0165	14.6871	13.5908	13.3763	13.6014	13.4607	13.6786	9.23383	8.08513	7.25907	7.22882	10.6839	10.9485	11.0347	10.7397	10.978	11.8538	11.8085	11.9804	11.4941
262	Fuc-GM1a - 08	10.1772	7.61129	7.64683	8.57939	10.1302	9.14718	8.89358	8.29049	7.22882	7.4316	7.21792	7.8321	7.15677	7.22882	7.19664	7.22882	7.22882	9.62678	9.50975	8.73621	9.54685	12.4532	12.8712	11.4388	11.0545	9.3835	12.6177	12.734	11.3463	11.2429	9.6055	8.2882	9.51932	8.55232	9.4719	7.22882	7.22882	7.22882	7.22882	7.22882	7.22882	7.22882	7.22882	7.22882	7.78035	7.22882	7.73381	7.22882
263	3'KDN-LeC-Sp - 04	16.0897	14.3182	14.0566	15.3607	16.3185	15.0658	15.5743	15.3647	10.0833	12.4163	12.8957	14.7054	14.0489	12.9511	13.8069	12.8419	13.7681	13.8087	13.8406	13.5267	13.788	15.9688	16.2222	15.3677	14.8524	13.9787	16.0055	16.212	15.425	15.1756	13.8726	13.4964	13.8962	13.5681	13.7971	14.2433	12.7099	12.1482	10.1518	13.176	14.0082	14.1501	13.3019	13.4894	13.5939	14.3363	14.3077	13.4388
264	Man1 - 04	11.3424	8.42941	9.03345	8.57145	11.0279	8.67168	9.53738	9.0196	7.22882	7.77609	7.37281	8.55438	8.14827	7.22882	7.87125	7.22882	7.78466	10.847	10.8278	8.91176	10.8269	11.5799	13.4884	10.0344	11.9417	11.2831	11.6694	13.77	10.9295	12.6343	10.9927	8.94936	11.0055	8.54129	10.9202	9.36617	7.67769	7.26422	7.22882	8.92305	7.91338	9.45093	7.40937	9.16229	9.70852	8.56824	10.0295	7.83009
265	A tetra type 1-Sp - 05	14.3449	12.6408	11.8897	13.9995	14.9378	14.0786	14.1217	14.1307	13.4024	14.0578	13.72	14.0242	12.5252	12.3036	12.6465	11.8281	12.3345	11.6292	11.6043	11.2482	11.5547	12.003	12.1414	10.4699	10.3365	12.1053	12.8051	13.1313	12.4719	12.5283	11.7128	11.5035	11.8683	11.5225	11.9305	7.23012	7.39552	7.22882	7.22882	9.40793	9.51383	9.87331	9.25262	9.76016	10.3535	10.3132	10.5373	9.65776
267	2'F-B type 2-Sp - 15	12.4358	10.5951	9.66701	13.8104	14.1986	13.8791	13.7691	14.1489	13.4722	13.9156	13.7923	13.9755	12.5355	12.4035	12.5652	12.0587	12.2916	11.6518	11.6295	11.561	11.591	13.919	13.491	12.4034	11.6465	11.8607	14.1133	13.8774	13.0649	12.6985	11.4979	11.2909	11.5778	11.3775	11.5435	7.6059	7.33531	7.22882	7.22882	11.2352	11.2957	11.5246	11.2875	11.4174	11.7104	11.7129	11.794	11.1282
268	3'KDN-LeC-Sp - 12	16.8081	15.3652	14.7128	16.4194	17.1364	16.233	16.4508	16.4445	10.9035	13.6499	14.4067	15.8965	15.0015	14.4298	14.9952	14.4662	14.8727	13.9727	14.1033	13.9486	14.008	16.3259	16.4788	15.7703	15.165	14.2362	16.421	16.5054	15.8305	15.4521	14.1908	13.9638	14.114	14.0208	14.0544	15.1101	14.0186	13.3447	11.8107	13.8049	15.0005	14.817	14.2621	14.0853	13.9569	15.1137	14.9228	14.267
269	B tetra type 2-Sp - 20	13.092	10.7917	10.4907	15.3188	15.5062	14.9402	15.1981	15.5654	14.404	15.1369	14.7776	15.2335	13.9866	13.6529	14.0099	13.3789	13.8006	12.9434	12.9401	12.6022	12.8231	14.3832	14.6353	13.1759	13.1646	13.2805	14.6849	14.8471	13.8191	13.9123	12.8323	12.6485	12.9872	12.6609	12.9278	10.4171	8.63548	7.98462	7.22882	13.7454	13.7635	14.0461	13.6641	13.9231	13.989	13.8513	14.1094	13.4301
270	Galb1-4Gal	12.2339	10.4991	9.58927	11.5981	12.7253	12.0484	11.7637	11.9954	9.67253	10.9103	11.0725	11.5319	10.6169	10.1035	10.4791	9.85341	10.1325	13.0386	13.0599	12.9802	12.917	15.1972	14.8016	14.0367	13.329	13.4177	15.2306	15.0741	14.4575	14.1178	13.0601	13.034	13.1744	13.0997	13.2148	10.0952	8.9068	8.13582	7.22882	10.0634	10.8054	10.6497	10.3688	10.4517	11.41	11.7401	11.6595	11.1722
271	GD3-Sp - 04	10.4438	8.30253	8.44576	8.65119	10.1066	8.29769	8.90558	8.66736	7.49222	7.43034	7.55322	8.22636	7.23056	7.22882	7.13938	7.22882	7.22882	9.59177	9.18521	7.75782	9.20731	10.4496	11.9623	9.41991	10.7303	9.71315	10.6756	12.2731	9.82705	11.2853	9.42522	7.22882	9.34555	8.12882	9.49279	8.3056	11.1179	7.3752	8.49468	7.28623	8.1125	7.93227	7.73184	7.67707	8.10394	8.49501	8.36814	7.22882
272	3'KDN-LacNAc-Sp - 12	13.0876	11.1299	10.3282	11.6216	13.1719	12.0442	11.8886	11.9088	8.79599	10.2147	10.4527	11.3074	10.34	9.61064	10.0802	9.38606	9.85071	13.1901	13.1552	13.0267	13.0131	15.7213	15.4382	14.5396	13.9023	13.3313	15.8376	15.607	14.7738	14.3381	13.2351	13.0769	13.1364	13.0926	13.1265	11.3214	9.86689	9.09348	7.75148	11.501	12.2496	12.0924	11.7649	11.7592	12.316	12.8285	12.7523	12.2332
273	3'Neu5Ac-LacNAc-Sp - 05	12.0927	10.2659	9.31633	10.1244	12.1846	11.3262	10.7042	10.3706	8.37477	9.27078	9.66074	9.96756	8.76864	8.14049	8.4159	7.98198	8.3344	10.4444	10.2469	9.86779	10.2655	12.4685	12.2403	11.104	10.8636	10.5097	12.3557	12.4481	11.4803	11.5002	10.205	9.69919	10.2798	9.8268	10.3196	7.22882	7.22882	7.22882	7.22882	9.81057	9.86818	10.0032	9.98198	10.0365	10.4165	10.1998	10.3193	9.77833
274	6'Neu5Ac-LDN-Sp - 13	11.2123	9.37144	8.3432	10.1792	11.5683	10.6073	10.5058	10.2752	7.83487	8.81419	9.23894	9.80306	8.86795	8.13214	8.5854	8.36611	8.33996	12.733	12.7114	12.5978	12.7167	14.4286	14.4062	13.6695	12.8537	12.8626	14.7226	14.618	14.1224	13.7524	12.7581	12.5577	12.7679	12.6772	12.8075	7.22882	7.22882	7.22882	7.22882	9.18888	9.29667	9.46182	9.28149	9.428	10.6604	10.6989	10.7371	10.6167
275	Man-a - 05	8.38126	7.33493	7.22882	7.22882	7.27398	7.714	7.2182	7.22882	7.22882	7.22882	7.22882	7.22882	7.22882	7.22882	7.22882	7.22882	7.22882	9.84809	9.71605	9.66831	9.81275	12.5299	12.3216	11.2364	10.3674	9.90193	12.2997	12.1756	11.4981	11.1497	9.96473	9.34082	9.71083	9.649	9.96153	7.22882	7.22882	7.22882	7.22882	7.22882	7.48619	7.22882	7.22882	7.22882	7.86614	7.22882	7.6634	7.43447
276	B tetra type 1-Sp - 04	12.9916	10.1706	10.2963	14.5152	14.8306	13.1123	14.5544	14.6823	12.3094	14.368	12.7339	14.5148	13.145	11.683	13.1268	11.006	12.8748	11.4391	11.4469	10.1865	11.4746	11.6385	12.8529	9.80527	10.9356	11.7277	11.7929	13.3211	11.174	12.3426	11.4534	10.9406	11.5186	10.039	11.5039	7.4411	7.41155	7.22882	7.22882	12.13	11.5757	12.4682	10.3874	12.3995	12.4819	11.028	12.5712	10.4996
277	A tetra type 2-Sp - 07	12.9553	11.1142	10.0653	13.4685	14.1217	13.6831	13.5197	13.7026	13.3097	13.6055	13.4716	13.6225	12.2699	12.0954	12.2869	11.6958	11.9152	12.0289	12.0504	11.9882	12.0098	12.9664	12.9702	11.6017	10.878	12.5774	13.7108	13.8416	13.2619	13.018	12.2211	12.1377	12.3327	12.0911	12.2717	7.52205	7.22882	7.22882	7.22882	10.1006	10.1537	10.3838	10.0192	10.3346	11.0643	10.9863	11.1006	10.3919
278	LNT-Sp - 06	15.5826	14.0502	13.4335	14.4972	15.8575	14.9071	14.8794	14.4457	12.5706	13.968	13.5908	14.2709	12.8682	11.9982	12.6574	11.7076	12.4038	10.0658	9.88275	9.73712	10.0427	11.4262	11.6719	10.296	10.0074	10.5406	11.4021	12.0545	11.0327	11.1925	10.072	9.53062	10.1081	9.75881	10.2198	8.26686	7.4675	7.22882	7.22882	9.11764	9.34503	9.42754	9.11169	9.28182	9.48032	9.59639	9.66211	9.01239
279	LeC-Sp - 07	16.139	14.4499	14.0581	15.3367	16.3405	15.3269	15.5479	15.4065	10.437	13.0754	13.3543	14.8723	13.9761	13.1985	13.8516	12.9454	13.6889	13.5031	13.6513	13.5137	13.5534	16.0882	16.1714	15.3475	14.7207	13.7741	16.1742	16.1653	15.407	14.9892	13.6545	13.458	13.6241	13.407	13.609	14.1561	12.6629	12.0798	10.2243	13.2514	14.2436	14.0919	13.4411	13.5161	13.5286	14.5481	14.3205	13.5704
280	GQ2-Sp - 06	11.5351	9.60954	9.18293	9.19722	11.0477	9.97199	9.79119	9.38701	7.94812	8.16556	8.58747	8.84972	8.67968	7.79307	8.34309	8.33119	8.25957	13.6489	13.5276	12.4083	13.5037	12.4844	13.1491	11.5046	11.8894	13.98	12.8092	13.9132	12.8088	13.9452	13.608	12.1092	13.5822	12.5574	13.749	10.7352	11.3828	9.07579	9.83854	9.71231	9.88397	10.2479	9.31325	10.0107	11.1933	10.7155	11.3264	10.3631
281	3'Neu5Ac-LeC-Sp - 12	16.9026	15.7863	14.7986	16.6368	17.3972	16.9626	16.7298	16.746	13.1482	15.0397	16.0133	16.371	15.2245	15.1522	15.2727	15.0122	15.0827	13.4144	13.6257	13.5274	13.5103	16.5233	16.304	15.585	14.7744	13.69	16.5147	16.3411	15.5842	15.0397	13.5974	13.4605	13.5134	13.4624	13.4635	15.2597	14.4802	13.4831	12.4089	13.8404	15.3778	14.8896	14.4728	14.1822	13.8966	15.4717	14.9801	14.3997
282	GM3-Sp - 11	12.371	10.5305	9.86313	8.99965	12.0199	10.834	10.1646	9.40578	7.22882	8.07199	8.26975	8.91432	8.39042	7.59737	8.03539	7.68381	8.07193	12.4065	12.4224	12.323	12.2775	14.2274	13.9475	13.1614	12.5448	12.5917	14.3771	14.2632	13.6581	13.3284	12.3394	12.2615	12.4122	12.2746	12.3626	11.188	9.59582	8.96913	7.32959	9.55017	11.1451	10.8393	10.093	10.0497	10.8787	11.6239	11.4802	10.7596
283	R-Tn(Ser)-Tn-hydroxyethylamide - 36	14.2198	12.7663	11.7485	12.7812	14.1872	13.527	13.0481	12.6614	9.59059	10.6779	11.2741	11.9456	11.2987	10.8543	11.0878	10.6855	10.8535	14.1324	14.017	14.0259	13.9538	15.9158	15.7916	15.2408	14.5486	14.2701	15.9215	15.9028	15.401	15.0399	14.0138	13.9379	14.0501	14.0176	14.0845	10.2288	8.74208	7.48292	7.22882	11.4898	11.9579	11.9011	11.8026	11.7136	12.5855	12.8168	12.704	12.4249
284	3'Neu5Ac-LeC-Sp - 05	16.543	15.4034	14.5005	16.2355	16.9448	16.4873	16.2289	16.2762	12.2372	14.3654	15.3393	15.8606	14.7844	14.5311	14.7696	14.4706	14.6372	13.538	13.5028	13.4938	13.3805	16.4312	16.1855	15.4403	14.7104	13.6762	16.4162	16.271	15.4754	14.9475	13.5815	13.4534	13.472	13.4835	13.4654	14.7811	13.922	12.9307	11.6745	13.6117	15.0286	14.5377	14.2453	13.9046	13.6916	15.1325	14.6562	14.1443
285	GM3-Sp - 04	11.4167	9.4322	8.99467	8.49529	11.0302	9.57329	9.23048	8.78711	7.22882	7.49787	7.58255	8.23893	7.96478	7.22882	7.2981	7.15677	7.64163	11.9425	11.8881	11.2352	11.737	13.0517	13.4903	11.9338	12.0917	12.2064	13.4416	13.9463	12.7608	13.0217	11.8005	11.2105	12.0373	11.3065	11.9714	10.2189	7.90153	8.04228	7.22882	8.87534	9.46388	9.96664	8.66751	9.3217	10.2632	10.2571	10.638	9.36089
286	3'GN-LacNAc (dimeric)-Sp - 14	15.8678	14.6154	13.7171	15.3796	16.3259	15.8354	15.4898	15.5141	14.4255	15.0279	15.1107	15.2242	13.8586	13.6579	13.7853	13.4685	13.5752	11.238	10.8486	10.8786	10.9771	14.1741	13.9629	13.3328	12.6447	11.4115	14.3545	14.3149	13.6169	13.1688	10.9399	10.8078	11.1216	10.9905	11.1603	10.1067	8.67064	7.7132	7.22882	9.62442	10.7524	10.4603	10.1264	9.95581	10.1442	10.9988	10.6173	9.95831
287	LNT-2-Sp - 06	13.7009	11.5945	11.1171	12.1221	13.7569	12.4227	12.6109	12.5167	9.08521	10.192	10.5381	11.7489	11.1286	10.0277	10.9122	9.96193	10.5296	13.3052	13.3234	13.0091	13.334	15.4432	15.6779	14.818	14.3832	13.4971	15.5593	15.7719	15.1004	14.7907	13.2576	12.9548	13.3313	12.9364	13.3648	11.5307	9.7583	8.91467	7.47478	11.8204	12.1159	12.3609	11.5694	12.0964	12.6828	12.7291	12.9653	12.1901
288	GT2-Sp - 08	10.307	8.68321	7.79851	8.48371	10.1035	9.28	9.04201	8.85909	7.22882	7.3568	7.83129	8.46315	8.14823	7.16884	7.92563	7.77913	7.92155	13.4377	13.2495	13.2087	13.3634	12.1919	12.1058	11.2358	10.5379	13.7951	13.035	13.5227	13.6619	13.717	13.5696	13.042	13.4569	13.2892	13.6428	7.66246	7.48822	7.22882	7.22882	8.76009	9.03704	9.07143	8.72997	8.92543	10.6074	10.5079	10.718	10.1866
289	Forssman Tetra-BSA - 13	16.8254	15.5017	14.8488	14.9257	16.4595	15.5514	15.4153	14.9938	9.11261	10.8696	11.9574	13.6449	13.9422	13.327	13.8174	13.4074	13.7311	15.3707	15.3547	15.2615	15.3502	16.5645	16.6519	16.3246	16.0748	15.4673	16.6051	16.6906	16.4099	16.2775	15.4702	15.2955	15.441	15.2629	15.3969	14.1379	12.9043	12.1228	10.3817	12.6085	13.7307	13.6004	12.8891	12.9922	13.697	14.3545	14.2633	13.807
290	alpha-Gal tetra - 17	15.2102	12.6966	12.9163	13.2684	15.1445	13.5067	13.8459	13.4713	10.6404	11.9291	11.9269	12.9719	12.1875	11.4328	12.163	11.0222	11.8236	14.3116	14.3587	13.7961	14.3014	15.7209	15.8741	14.0134	14.3009	14.5895	15.935	16.063	15.2389	15.1962	14.3546	13.964	14.4592	13.849	14.3764	12.1188	9.63243	9.07016	7.29645	12.1181	12.1438	12.7967	11.629	12.4643	13.2413	12.9133	13.4228	12.4117
291	Gb5/SSEA3 - 04	10.9309	8.4858	8.62171	10.8429	11.5552	10.0783	11.1665	11.4806	8.83371	10.274	9.77857	11.1355	10.3564	8.79634	10.0203	8.64328	9.82824	12.4537	12.4239	11.0001	12.4932	12.4854	14.3236	11.4889	12.819	12.9201	13.0981	14.4367	12.6641	13.6678	12.5535	10.7471	12.5333	10.9892	12.5432	9.70306	7.66699	7.60198	7.22882	9.29434	8.72142	9.78316	8.35997	9.50805	10.7284	9.83813	10.8154	9.34737
292	3'Neu5Ac-LacNAc-Sp - 10	12.7302	10.8471	9.79654	10.7988	12.8259	11.8428	11.3863	10.7223	8.71467	9.6911	9.93651	10.3195	8.99755	8.35193	8.86272	8.29606	8.71614	10.4707	10.4949	10.3481	10.4758	12.6864	12.5071	11.5256	10.8577	10.4203	12.5977	12.5301	11.751	11.3993	10.3126	9.91529	10.2522	10.1057	10.3889	7.22882	7.59591	7.22882	7.22882	9.98825	10.0416	10.0973	10.0208	10.2112	10.488	10.4413	10.4951	10.005
293	Globo H - 10	11.2677	9.05181	8.26756	10.134	11.5908	10.4253	10.5566	10.5312	8.43117	9.61086	9.50843	10.2619	9.39142	9.01954	9.30495	8.72335	9.17893	13.0927	13.2074	12.7285	13.1012	14.7351	15.0394	13.8063	13.5096	13.3828	14.9257	15.13	14.0999	14.1886	13.1406	12.423	13.1564	12.7096	13.068	11.2203	9.83468	8.73586	7.2156	9.87424	10.9776	10.8806	10.0559	10.123	11.165	11.8578	11.7259	10.91
294	Globo A - 09	15.9876	14.4367	13.8905	14.0562	15.9478	14.7442	14.6765	14.3342	13.1408	13.9888	13.5072	14.1384	12.9375	12.3998	12.9509	11.9652	12.7677	13.3477	13.2164	12.6889	13.2667	14.5076	14.7923	13.4104	13.1713	13.6585	14.6867	15.0436	13.9413	14.1818	13.3188	12.4343	13.4546	12.7172	13.363	10.858	9.1599	8.58658	7.22882	10.9274	11.146	11.6535	10.6785	11.2067	11.8841	11.8505	12.2701	11.1902
295	GT2-Sp - 03	9.85884	8.21256	7.61278	7.22882	9.3819	8.67888	7.90605	7.2642	7.22882	7.22882	7.22486	7.25067	7.22882	7.22882	7.22882	7.22882	7.22882	12.4869	12.3087	12.3794	12.3571	11.9896	11.5943	10.7227	10.0236	13.1281	12.3997	12.8202	12.8701	12.988	12.4092	12.0391	12.5609	12.4746	12.7442	7.22882	7.31019	7.22882	7.22882	7.31947	7.99245	7.94797	7.76618	7.7065	9.76364	9.46138	9.61668	9.03668
296	3'Neu5Gc-LacNAc-Sp - 10	13.0168	11.359	10.2923	11.324	13.1317	12.3909	11.7429	11.3992	9.38269	10.3105	10.7319	10.983	9.61373	8.9074	9.25202	8.9016	9.11764	10.3566	10.0808	9.98919	10.0821	12.8458	12.4879	11.4738	10.6886	10.1826	12.7169	12.604	11.7833	11.3705	10.0575	9.72716	10.1248	9.89914	10.0746	7.32477	7.22882	7.22882	7.22882	10.1445	10.4285	10.4557	10.4169	10.3908	10.7118	10.6698	10.6755	10.214
297	3'Neu5Ac-LacNAc (dimeric)-Sp - 13	15.2721	14.4453	13.6993	14.8033	15.6919	15.2589	14.835	14.6338	13.5892	12.9916	14.2228	14.0679	11.5542	12.4521	12.4945	12.3862	11.384	9.76473	9.42613	9.30302	9.65067	12.2136	11.6872	10.8353	10.1432	9.58594	12.0445	12.5344	11.0729	10.6832	9.4633	9.07313	8.3564	9.46468	9.47825	7.80791	7.30039	7.22882	7.22882	9.12062	9.50912	8.8405	9.46073	9.02099	8.7849	9.84982	9.74699	9.43691
298	CT/Sda-Sp - 05	11.1169	9.36293	7.98535	7.22882	10.9341	9.37497	7.68148	7.22882	7.22882	13.9982	7.22882	7.22882	7.22882	7.22882	7.22882	7.22882	7.22882	11.1251	11.2084	11.088	10.9552	12.5042	12.2594	11.3	10.561	11.2135	12.6586	14.7547	12.0943	11.8271	10.6567	10.9859	9.82495	11.0242	10.9531	12.7701	7.52741	7.26422	7.22882	7.59936	9.31982	8.07636	8.44967	7.96689	8.72197	10.2375	9.785	9.5073
299	Ac-S-Ser(GlcNAca)-S-G - 07	16.0634	14.5548	14.1575	16.1576	16.702	15.7155	15.8454	16.2301	13.7218	13.8321	14.9579	15.2927	13.4135	14.1331	14.6368	13.8804	13.1784	12.4312	12.433	11.9306	12.1492	15.2555	15.4151	14.1984	14.0368	12.9318	15.318	14.7486	14.5263	14.1433	12.3031	12.2798	11.4308	12.3558	12.5342	12.5931	11.7603	11.2839	8.74803	11.1874	12.9325	11.9391	12.0738	11.75	11.0362	13.106	12.996	11.8753
300	TFiLNO(1-2,1-2,1-4) - 06	7.22882	7.22882	7.22882	7.22882	7.22882	7.22882	7.22882	7.22882	7.22882	7.22882	7.22882	7.22882	7.22882	7.22882	7.22882	7.22882	7.22882	7.22882	7.22882	7.22882	7.22882	7.99844	7.79521	7.32576	7.29008	7.22882	7.87509	12.6707	7.78392	7.22882	7.22882	7.22882	7.22882	7.22882	7.22882	7.22882	7.22882	7.22882	7.22882	7.22882	7.65981	7.22882	7.22882	7.22882	7.22882	7.22882	7.22882	7.22882
301	GD3-Sp - 08	9.68922	8.3167	7.39077	7.22882	10.1002	9.05883	8.52294	7.51449	7.22882	13.157	7.28649	7.34305	7.22882	7.22882	7.22882	7.22882	7.22882	9.32252	9.61055	9.34298	9.37135	13.6304	13.7594	12.7993	11.7485	9.47498	13.6649	12.9097	12.9921	12.2723	9.29683	9.05082	8.45833	9.40318	9.45169	7.22882	7.22255	7.22882	7.22882	7.22882	7.67702	7.27485	7.24261	7.22882	7.46808	8.28903	8.12768	7.63527
302	LNT-Sp - 15	16.3567	15.0698	14.2288	15.5557	16.7341	16.1601	15.8268	15.5036	14.7626	15.1898	15.2984	15.3569	13.9355	13.6735	13.8865	13.5606	13.6528	11.2496	10.8306	10.9875	11.0942	13.0929	12.9649	12.0533	11.3231	11.5006	13.3015	13.2581	12.6859	12.3636	11.1823	10.8948	11.192	11.1144	11.3025	8.51447	7.6596	7.22882	7.22882	10.0135	10.5725	10.4381	10.2495	10.2249	10.3386	10.6123	10.5403	10.0927
303	3'Neu5Gc-LeC-Sp - 12	16.6868	15.2661	14.6066	16.3153	17.0887	16.2455	16.4461	16.4047	11.8676	14.5123	14.9501	15.975	14.9785	14.412	14.934	14.2764	14.8204	13.3933	13.5108	13.325	13.4602	16.2192	16.1867	15.4345	14.6874	13.6393	16.2754	16.2453	15.4283	14.9623	13.5779	13.3839	13.5824	13.4187	13.4849	14.9084	13.7261	13.0992	11.4863	13.6642	14.9054	14.7151	14.1149	14.0089	13.781	15.0049	14.7224	14.0347
304	GQ2-Sp - 03	9.95944	7.86623	7.44014	7.22882	9.13236	7.70114	7.63678	7.36816	7.22882	7.22882	7.22882	7.22882	7.22882	7.22882	7.22882	7.22882	7.22882	12.8807	12.658	12.7753	12.7567	11.5392	11.4662	10.4329	10.0581	13.3663	12.2491	12.8177	13.0628	13.2315	12.9353	12.3936	12.865	12.8423	13.0985	7.44084	7.22882	7.22882	7.22882	8.22291	7.97894	8.5616	8.18825	8.51741	10.1689	9.73585	10.1144	9.51907
305	Gb5/SSEA3 - 12	12.7751	9.85087	10.07	11.7634	12.7592	10.6149	12.3164	12.4358	8.60704	10.523	9.76451	11.8894	11.4003	9.77249	11.1331	9.25683	11.2881	13.5145	13.8008	12.6303	13.7042	13.3522	15.1141	12.7791	13.7309	13.9966	14.0547	15.1394	13.4922	14.5006	13.7052	12.0572	13.8783	12.1184	13.652	11.9513	10.1819	9.83744	7.80032	10.5763	10.14	11.4231	9.42177	10.948	11.7916	11.4453	12.2003	10.6446
306	Ac-S-Ser(GlcNAcb)-S-G - 07	10.441	8.03868	8.50349	8.22385	9.95712	8.07122	8.69858	8.56771	7.22882	7.39559	7.28206	8.16248	7.92994	7.22882	7.25154	7.22882	7.85504	11.282	10.8919	9.35307	10.9231	11.8089	12.7268	10.4431	11.1408	11.4307	12.0104	13.2565	11.5485	12.3619	10.8873	9.86798	10.9888	9.56539	11.2095	8.45397	7.22882	7.24385	7.22882	7.88449	7.78759	8.43968	7.20906	8.20566	9.36131	8.58255	9.30919	7.87064
307	LacNAc (dimeric)-Sp - 16	16.3347	15.1181	14.1468	15.7265	16.8346	16.3176	15.9922	15.7986	15.1018	15.5136	15.619	15.6736	14.1925	13.9488	14.1916	13.7177	13.9314	10.6304	10.4453	10.3847	10.5837	12.9211	12.5676	11.5744	10.9887	10.76	12.6894	12.6877	11.8802	11.6127	10.5274	10.098	10.6066	10.3417	10.5769	8.51907	7.55266	7.22882	7.22882	9.92953	10.4337	10.3942	10.1098	10.1893	10.0715	10.4042	10.4286	9.76203
308	3'Neu5Ac-LacNAc (dimeric)-Sp - 06	15.3972	14.19	13.117	13.924	15.587	14.9653	14.4286	13.9594	12.9035	13.4281	13.7244	13.7498	12.3173	11.9305	12.1466	11.7915	11.9541	9.38942	9.47718	9.42714	9.27451	11.9493	11.5461	10.5531	9.81293	9.40538	11.6032	11.596	10.6927	10.4148	9.26031	9.12807	9.55308	9.22112	9.45841	7.22882	7.22882	7.22882	7.22882	8.83816	9.17914	9.27745	9.09044	9.11466	9.37338	9.62969	9.5093	9.07474
309	alpha-Gal tetra - 04	11.9937	9.52162	9.25108	9.93342	12.1344	10.4241	10.7858	10.4937	8.78719	9.92613	9.14094	10.1861	9.22198	8.25711	9.12513	7.72983	8.64621	11.5098	11.2952	10.5609	11.4308	13.1257	13.1749	10.5001	10.8705	12.2945	13.7734	14.0907	12.4558	12.8635	11.6354	10.828	11.9766	10.9336	11.8548	8.67573	7.26357	7.22882	7.22882	8.56001	8.71912	9.20449	8.06829	8.97944	10.1122	9.69665	10.2377	8.93821
310	3'Neu5Ac(9Ac)-LeC-Sp - 05	16.3413	15.1879	14.3276	15.9785	16.7461	16.3896	16.0548	16.1225	12.5515	14.2358	15.3062	15.6831	14.6097	14.3941	14.6441	14.3303	14.4381	13.46	13.4463	13.3395	13.3364	16.4012	16.1229	15.3387	14.5892	13.6785	16.3739	16.1972	15.4312	14.9147	13.5017	13.4032	13.4615	13.3737	13.432	14.5715	13.7026	12.7086	11.5093	13.4977	14.8728	14.409	14.0759	13.7816	13.6364	14.9541	14.5845	14.0573
311	LacNAc (dimeric)-Sp - 06	15.7833	14.1741	13.521	14.7735	16.0297	15.1475	15.0219	14.8725	13.4759	14.3769	14.2822	14.6594	13.1562	12.7089	13.1552	12.3595	12.8433	10.2757	10.2549	9.77644	10.2566	11.9289	12.1131	10.6724	10.6843	10.6227	12.0395	12.3323	11.2504	11.4387	10.1926	9.95025	10.4595	10.1359	10.4698	8.73713	7.92605	7.2156	7.22882	9.45812	9.91038	10.1066	9.69179	9.82579	9.93181	10.1054	10.2912	9.32034
312	GM2-Sp - 07	10.719	8.52561	8.01942	7.87346	10.6139	9.11181	8.75514	8.1787	7.22882	7.332	7.22882	7.82011	7.22882	7.22882	7.22882	7.22882	7.22882	10.6912	10.4685	10.3341	10.3849	14.0605	13.6805	12.9314	12.2355	10.7689	14.0527	13.973	13.1506	12.7483	10.2904	9.84062	10.428	10.1212	10.3931	7.22882	7.22882	7.22882	7.22882	7.38557	7.22882	7.93366	7.23443	7.48368	8.6552	8.69147	8.86132	7.94544
313	MFiLNO(1-3) - 09	9.96201	7.42196	7.57311	7.51193	9.56095	7.90503	8.22821	7.82011	7.22882	7.25797	7.22882	7.74002	7.73868	7.22882	7.16483	7.22882	7.60416	10.9772	10.8907	9.58769	10.9841	10.3833	12.632	10.1712	11.0609	11.0868	10.9007	12.7135	10.6123	11.817	10.9687	9.29004	10.9976	9.33658	10.9487	7.64107	8.6053	7.22882	7.22882	8.2559	7.46418	8.59214	7.30197	8.35679	9.35753	8.47414	9.41095	8.32638
314	GD2-Sp - 04	8.96042	8.39675	7.46073	7.22882	8.16314	8.44946	7.2706	7.22882	7.22882	7.22882	7.22882	7.22882	7.22882	7.22882	7.22882	7.6378	7.22882	9.76283	9.70483	9.56836	9.80143	12.1919	11.9537	10.9632	10.0662	10.2196	12.1296	11.9681	11.3599	11.0037	9.85494	9.25166	9.76961	9.65711	10.0134	7.22882	7.97934	7.22882	7.22882	7.22882	7.3547	7.22882	7.22882	7.22882	7.28676	7.79092	7.66975	7.56426
315	6'Neu5Ac-LacNAc (dimeric)-Sp - 05	15.1642	13.6546	12.8765	13.8169	15.4188	14.4905	14.2498	13.6643	11.9067	12.9624	13.0243	13.3698	11.9727	11.2496	11.8217	11.1883	11.5792	10.1703	9.98596	9.91614	10.1414	11.9881	12.0727	11.0024	10.4185	10.1119	11.9137	12.2005	11.5227	11.387	10.252	9.97907	10.1725	10.1988	10.4511	7.9968	7.90746	7.22882	7.27309	8.90552	9.27653	9.24682	9.20797	9.21878	9.48717	9.57595	9.61501	9.2361
316	3'Neu5Gc-LeC-Sp - 05	16.5836	15.4671	14.5173	16.2912	17.0178	16.5507	16.3834	16.369	13.0477	14.8198	15.6635	16.0365	14.8886	14.7148	14.8907	14.5698	14.6994	13.3167	13.3628	13.246	13.2844	16.4192	16.1592	15.4505	14.6181	13.5059	16.4048	16.1715	15.4826	14.8413	13.3924	13.3121	13.3265	13.3081	13.2918	14.8223	14.0139	13.014	11.9319	13.6077	15.0782	14.627	14.2397	13.9529	13.722	15.1382	14.6927	14.1088
317	DFLNnH, LeA/LeA - 10	8.76853	7.49132	7.80067	7.22882	8.65887	7.52325	7.61797	7.22882	7.22882	7.22882	7.22882	7.22882	7.22882	7.22882	7.22882	7.22882	7.22882	8.88145	9.21587	8.26522	9.0611	10.5815	11.5502	9.42829	9.9186	8.60958	10.5543	12.7267	9.6378	10.4553	8.95103	7.59074	7.94344	7.7637	9.02338	7.25907	7.22882	7.22882	7.22882	7.3337	7.22882	7.20962	7.22882	7.22882	7.62016	7.42891	8.19915	7.22882
318	GD1b - 05	7.22882	7.63722	7.22882	7.22882	7.22882	7.25937	7.22882	7.22882	7.22882	7.22882	7.22882	7.22882	7.22882	7.22882	7.22882	7.22882	7.22882	9.84573	9.47475	9.42862	9.88771	12.6543	13.1644	11.9829	11.6917	9.68985	12.5235	12.9226	11.7296	11.5208	9.34406	8.63266	8.23527	9.23946	9.5032	7.22882	7.22882	7.22882	7.22882	7.22882	7.22882	7.22882	7.22882	7.22882	7.22882	7.36637	7.36272	7.22882
319	6'Neu5Ac-LacNAc-Sp - 11	8.82431	7.82481	7.44172	7.22882	8.82118	8.05868	7.69863	7.32489	7.22882	7.22882	7.22882	7.22882	7.22882	7.22882	7.22882	7.22882	7.22882	9.79418	9.86885	9.61293	9.72596	12.3367	12.4499	11.1535	10.8601	9.97038	12.2905	11.5092	11.4794	11.1191	9.4031	9.26518	8.53421	9.53042	9.6073	7.22882	7.91616	7.22882	7.22882	7.22882	7.36346	7.22882	7.22882	7.22882	7.56418	7.73617	7.87923	7.52321
320	3'GN-LacNAc (dimeric)-Sp - 06	16.0111	14.4599	13.8192	15.8409	16.6542	15.7596	15.9847	15.8219	14.543	15.4068	15.218	15.6918	14.3743	13.7677	14.2466	13.5756	14.0504	11.3989	11.029	10.7517	11.2345	13.5615	14.1727	12.7963	12.8296	11.4602	13.7191	14.3436	13.1174	13.1656	11.2111	10.5274	11.3413	10.7616	11.3531	10.4864	8.71115	7.96122	7.22882	9.84308	10.6043	10.6652	9.92895	10.2159	10.1078	10.547	10.5363	9.79958
321	Man1 - 12	14.3844	12.7119	11.7463	11.2967	14.1225	12.9633	12.3927	11.5234	8.03219	9.11606	9.60862	10.5174	11.9889	11.6026	11.9959	11.5389	11.8458	13.7698	13.8581	13.7285	13.7878	16.036	16.1661	15.7298	15.318	14.0667	16.1891	16.2009	15.7216	15.4743	13.6907	13.5357	13.8519	13.6444	13.8766	12.225	10.5452	9.69966	8.24791	11.6683	12.4977	12.4956	12.0312	12.1247	12.6879	13.0878	13.1027	12.226
322	GM3(Gc)-Sp - 05	11.2924	9.3959	8.69119	8.71231	11.1193	10.0258	9.49231	8.95884	7.27809	8.22252	8.02886	8.72149	9.51047	9.41804	9.75469	9.32798	9.47275	11.827	11.9297	11.9476	11.7575	13.6316	13.3249	12.5693	11.9174	12.1197	13.8279	13.7607	13.2854	12.9097	11.7816	11.8008	11.9484	11.8759	11.9224	8.58021	7.87534	7.36058	7.22882	8.75879	9.67982	9.40304	9.12576	8.99696	10.2358	10.6879	10.5399	10.1401
323	LDN-Sp - 05	9.20901	7.27316	7.23841	7.3207	8.69713	7.88948	7.50864	7.38684	7.22882	7.22882	7.22882	7.22882	7.22882	7.22882	7.22882	7.22882	7.22882	9.69307	9.225	9.25855	9.06515	12.3099	11.9193	11.0935	10.2807	9.50032	12.3825	12.2211	11.4912	11.0389	9.21302	9.09028	9.32256	9.13919	9.59232	7.22882	7.22882	7.22882	7.22882	7.22882	7.22882	7.22882	7.22882	7.22882	7.22882	7.22882	7.22882	7.22882
324	6'Neu5Ac-LDN-Sp - 05	10.293	8.60008	7.77902	8.94596	10.3932	9.54954	9.1865	9.11988	7.32928	8.08435	8.35725	8.75487	10.6227	10.8402	10.8477	10.6354	10.6656	12.5373	12.3936	12.4205	12.3031	13.7441	13.5331	12.9795	12.476	12.7314	14.0518	14.1097	13.6278	13.3468	12.4712	12.4783	12.5794	12.5584	12.5858	7.22882	7.26581	7.22882	7.2605	8.42439	8.55176	8.57439	8.564	8.5117	9.85814	9.95816	9.94415	9.796
325	GT3-Sp - 07	10.3063	8.34807	7.83023	8.23816	10.2727	9.11227	8.82134	8.8516	7.25003	7.41341	7.49414	8.5717	7.53042	8.06253	7.58383	7.91077	8.01029	11.463	11.3083	11.2425	11.2843	12.7929	12.6793	11.8329	11.2214	11.9323	13.3381	13.5243	12.9644	12.7882	11.4077	11.2916	11.6228	11.4612	11.6311	7.87383	7.22882	7.22882	7.22882	8.0334	8.61561	8.64047	8.37905	8.29136	9.65717	9.91218	9.76373	9.25684
327	3'Neu5Ac-LDN-Sp - 11	12.7884	11.125	10.2041	11.1216	12.9452	12.0121	11.6772	11.4808	8.41102	9.68101	10.4862	10.8303	9.928	9.74046	9.98338	9.63661	9.65183	11.6543	11.6731	11.6175	11.7591	15.8366	15.4553	14.6442	13.873	11.7618	15.7753	15.4461	14.6211	13.8503	11.6264	11.5335	11.6226	11.6309	11.5797	10.9008	9.94232	8.7342	7.42378	12.6706	13.0615	12.9745	12.892	12.8113	12.9024	13.2042	13.128	12.769
328	3'GN type1-Sp - 04	15.8651	14.6276	13.803	15.6657	16.3764	15.9778	15.7926	15.775	12.6633	14.2056	15.0921	15.3731	14.2797	14.0516	14.2598	13.9768	14.0162	13.3068	13.3722	13.2307	13.354	16.2236	15.9307	15.1321	14.4236	13.3965	16.1984	15.9501	15.2249	14.704	13.3482	13.2344	13.3107	13.2185	13.2945	14.2062	13.2894	12.2013	10.9335	13.1653	14.5626	14.0972	13.7782	13.5305	13.4088	14.6812	14.2932	13.8036
329	DFLNHc, LacNAc/LeB - 08	10.9834	8.78008	9.24685	8.56517	10.5514	8.86399	9.28642	9.02567	7.22882	7.3542	7.22882	8.06253	8.23495	7.86444	8.11602	7.16483	8.08281	10.0743	9.92153	8.93182	9.95607	10.9348	11.976	10.0461	10.585	10.1777	11.2937	12.0016	10.3959	11.0551	10.0949	9.06803	9.93405	8.69596	10.1499	9.93342	8.84567	8.77297	7.25636	7.83915	8.91495	9.32697	7.4148	8.38093	8.64278	9.32985	9.57358	8.30448
330	GD2-Sp - 10	11.0741	9.80482	9.23385	7.52691	10.698	9.69157	8.91073	8.17958	7.22882	7.22882	7.22882	7.21792	7.62034	8.03262	7.82733	7.68614	7.22882	9.68358	9.64815	9.60656	9.61245	12.1658	11.9754	11.0083	10.5352	9.82711	12.2282	12.0743	11.2392	10.8005	9.73805	9.75585	9.69118	9.90133	9.86108	10.3145	9.59207	8.93785	7.90542	7.3837	10.3418	9.68575	8.84194	8.27506	8.29073	10.428	9.86112	9.09442
331	3'Neu5Ac-LDN-Sp - 05	12.0485	10.2172	9.16198	10.4125	12.2048	11.0727	10.8136	10.6519	8.01673	9.11744	9.44363	10.2299	9.4688	9.19134	9.43085	8.89967	9.06226	11.4332	11.5552	11.4615	11.523	15.4088	15.285	14.3952	13.7504	11.551	15.5126	15.3144	14.4326	13.8541	11.5195	11.346	11.4805	11.4405	11.4338	10.3124	8.93871	8.06414	7.22882	11.7912	12.0539	12.2793	11.8603	12.089	12.3316	12.3655	12.5157	11.7228
332	BSA - C5 (Alkyne) - 23	11.4438	9.95215	9.61155	9.11715	11.3724	10.204	9.895	9.51285	7.60336	8.50621	8.47186	9.24891	8.55003	8.152	8.59712	7.7904	8.236	11.2766	11.1405	10.4773	11.1696	12.6298	12.8329	11.3486	11.5131	11.7093	12.7539	13.3218	12.255	12.4911	11.266	10.6333	11.4052	10.7318	11.4343	8.67659	7.61816	7.24776	7.22882	8.35582	8.76725	8.82431	8.24654	8.64148	9.64624	9.45365	9.60639	8.59568
333	2'F-B type 2-Sp - 03	11.3457	9.36717	8.33225	12.8698	13.3252	13.0307	12.8991	13.4127	12.8047	13.1219	13.2985	13.2685	11.8739	11.6914	11.9571	11.3699	11.5636	10.6279	10.539	10.4203	10.5861	12.8216	12.6494	11.323	11.1099	10.7794	13.1707	13.1364	12.204	12.0145	10.3772	10.3013	10.6402	10.3687	10.7084	7.22882	7.22882	7.22882	7.22882	9.9142	10.2623	10.3751	10.1903	10.3321	10.659	10.5596	10.6892	10.0954
334	A tetra type 2-Sp - 05	12.9161	11.2657	9.99024	13.4067	14.112	13.7241	13.5066	13.7334	13.5376	13.6958	13.7159	13.6928	12.2783	12.2617	12.3816	11.8714	12.0368	11.9217	12.0129	12.0319	11.9099	13.1949	12.8713	11.7727	11.0364	12.4709	13.7096	13.805	13.3897	13.0258	11.9822	12.2145	12.2468	12.1395	12.265	7.22882	7.22882	7.22882	7.22882	9.87642	10.3014	10.3241	10.2201	10.3334	11.0051	11.0909	11.0327	10.4929
335	B tetra type 2-Sp - 05	11.8935	10.1478	9.02662	14.6932	14.9049	14.8098	14.6787	14.9572	14.3686	14.7029	14.8244	14.8637	13.48	13.3019	13.5011	13.0654	13.2281	12.0804	12.1576	12.1979	12.081	14.1103	13.6446	12.6364	11.8527	12.4082	14.2808	14.0921	13.5238	13.1694	12.0141	12.1557	12.2409	12.1455	12.2042	7.98178	7.6101	7.27476	7.22882	12.9488	13.294	13.3118	13.2106	13.2199	13.3624	13.3785	13.4818	13.0119
336	GM2-Sp - 04	9.92616	8.71443	7.64666	7.90542	9.62706	9.19161	8.37299	8.49987	7.22882	7.46513	7.79234	8.0843	7.22882	7.43325	7.40862	7.22882	7.22882	8.8398	8.05148	8.10574	8.02141	12.2598	11.9364	11.3858	10.7495	8.04684	12.243	12.2438	11.5839	10.9693	7.74764	7.85262	8.33504	8.38481	8.37669	11.1975	11.4146	9.32012	9.74591	7.55193	8.91985	7.39228	7.54167	7.22882	7.13852	8.57568	8.2287	7.73859
337	Alexa Fluoro 647	13.2292	11.3637	10.697	9.95048	11.7633	10.8045	10.3663	9.97615	8.22223	8.63703	9.07217	9.47309	15.8991	16.0845	16.0762	16.0204	16.0493	15.7287	15.7576	15.7487	15.7215	16.1079	16.1055	16.1405	15.9882	15.9695	16.3124	16.3697	16.1441	16.1375	16.1532	16.1089	16.1252	16.0275	16.1107	10.7628	10.5482	9.63159	9.57203	10.4744	11.0987	11.0066	10.5638	10.519	10.2715	11.5986	11.0729	11.4033
[truncated: 1 more columns]

## Sheet: Array 411 Description
Family	a411 Print #	New Abbreviation (Saddam)	New Description (Saddam)	Linker	Core	Sugar Ratio	Purity of component
z-control	1	Cy3	Cy3-BSA (20mg/mL + BSA, 125mg/mL total)	na	BSA		na
z-control	2	BSA	Bovine serum albumin	na	BSA	na	na
carb-Glc	3	Maltose - 23	Glca1-4Glcb-BSA	MEAG	BSA	23	>95%
carb-Glc	4	Glc-b - 23	Glc-b - BSA	MEAG	BSA	23	>95%
carb-GalNAc	5	GalNAc-a - 22	GalNAc-a - BSA	MEAG	BSA	22	>95%
carb-Glc	6	Glc-a - 22	Glc-a - BSA	MEAG	BSA	22	>95%
carb-Man	7	Man-a - 20	Man-a - BSA	MEAG	BSA	20	>95%
carb-GlcNAc	8	GlcNAc-b -21	GlcNAc-b - BSA	MEAG	BSA	21	>95%
carb-GalNAc	9	GalNAc-b - 21	GalNAc-b - BSA	MEAG	BSA	21	>95%
non-human	10	Fuc-b - 22	Fuc-b - BSA	MEAG	BSA	22	>95%
carb-Fuc	11	Fuc-a - 22	Fuc-a - BSA	MEAG	BSA	22	>95%
non-human	12	Rha-a - 18	Rha-a – BSA	MEAG	BSA	18	>95%
non-human	13	Rha-b - 21	Rha-b - BSA	MEAG	BSA	21	>95%
carb-Gal	14	Gal-a- 24	Gal-a - BSA	MEAG	BSA	24	>95%
carb-Gal	15	Gal-b- 21	Gal-b - BSA	MEAG	BSA	21	>95%
peptide-Tn	16	Ac-Tn(Thr)-G - 21	Ac(GalNAca)Thr-Gly-Hex-BSA	hex	BSA	21	>95%
carb-GalNAc	17	GalNAca1-6Galb - 22	GalNAca1-6Galb-BSA	MEAG	BSA	22	>95%
Blood Group A	18	Adi - 17	GalNAca1-3Galb-BSA	MEAG	BSA	17	>95%
carb-GlcNAc	19	GlcNAca1-4Galb - 20	GlcNAca1-4Galb-BSA	MEAG	BSA	20	>95%
non-human-aGal	20	Bdi -23	Gala1-3Gal– BSA	14 atom spacer	BSA	23	na
carb-type 2	21	LacNAc - 22	Galb1-4GlcNAc – BSA	14 atom spacer	BSA	22	na
glycolipid	22	GA1di -11	Galb1-3GalNAcb – HSA	3 atom spacer)	HSA	11	na
glycolipid	23	Lac - 33	Galb1-4Glcb – BSA	unknown	BSA	33	na
peptide-GlcNAca	24	Ac-S-Ser(GlcNAc-a)-S-G - 24	Ac-Ser-(GlcNAcα)Ser-Ser-Gly-Hex-BSA	hex	BSA	24	>95%
non-human	25	Galb1-6Man-a - 13	Galb1-6Man-a - BSA	MEAG	BSA	13	>95%
carb-Man	26	Mana1-6Man-a - 15	Mana1-6Man-a - BSA	MEAG	BSA	15	>95%
peptide-F1a	27	Ac-S-Thr(F1a)-S-G - 04	Ac-Ser-(Galb1-4GlcNAcb1-6GalNAca)Thr-Ser-Gly-Hex-BSA	hex	BSA	4	>95%
non-human	28	Cellobiose -13	Glcb1-4Glcb-BSA	(Glc)	BSA	13	>95%
z-control	29	HSA	Human serum albumin (isolated from serum)	na	HSA	na	na
carb-Glc	30	Isomaltose - 13	Glca1-6Glcb-BSA	MEAG	BSA	13	>95%
glycolipid	31	Gala1-4Galb - 11	Gala1-4Galb-CETE-BSA	CETE	BSA	11	na
carb-Man	32	ManT -26	Mana1-6[Mana1-3]Manb-BSA	14 atom spacer	BSA	26	na
carb-Sia	33	3'Neu5Ac-LacNAc -19	Neu5Aca2-3Galb1-4GlcNAc – BSA	14 atom spacer	BSA	19	na
Blood Group A	34	BG-A -19	GalNAca1-3(Fuca1-2)Galb -BSA	6 atom spacer	BSA	19	na
Blood Group A	35	2'F-A type 2-Sp - 13	GalNAca1-3[Fuca1-2]Galb1-4[Fuca1-3]GlcNAcb-Sp-BSA	Sp	BSA	13	>95%
Blood Group H	36	BG-H1- 20	Fuca1-2Galb1-3GlcNAcb1-3Galb1-4Glcb–APD-HSA	APD-	HSA	20	na
Lewis	37	LeA -18	Galb1-3[Fuca1-4)GlcNAcb1-3Galb1-4Glcb- BSA	3 atom spacer	BSA	18	na
Lewis	38	LeB - 09	Fuca1-2Galb1-3(Fuca1-4)GlcNAcb1-3Galb1-4Glcb-BSA	3 atom spacer	BSA	9	na
Lewis	39	LeY -08	Fuca1-2Galb1-4[Fuca1-3)GlcNAc –HSA	unknown	HSA	8	na
Lewis	40	LeX (monomeric)	Galb1-4[Fuca1-3)GlcNAc-APD-HSA ; SSEA-1; CD-15	APD	HSA	nd	na
Lewis	41	3'Neu5Ac-LeX (Sialyl LeX) - 09	Neu5Aca2-3Galb1-4[Fuca1-3)GlcNAc – BSA	14 atom spacer	BSA	9	na
glycolipid	42	Gb3- 13	Gala1-4Galb1-4Glc-HSA [aka: Pk or CD77]	3 atom spacer)	HSA	13	na
non-human	43	Xylb4 - 22	Xylb1-4Xylb1-4Xylb1-4Xylb1-BSA	(xyl)	BSA	22	>95%
non-human	44	Ara5 - 20	Araa1-5Araa1-5Araa1-5Araa1-5Araa1-BSA	(Ara)	BSA	20	>95%
non-human	45	X3Glc3 - 15	Xyla1-6Glcb1-4(Xyla1-6)Glcb1-4(Xyla1-6)Glcb1-BSA	(Glc)	BSA	15	>90%
glycolipid	46	GM3 - 12	Neu5Aca2-3Galb1-4Glc-APD-HSA (new, IsoSep, bad?)	APD	HSA	12-15	na
carb-Sia	47	6'Neu5Ac-Lac	Neu5Aca2-6Galb1-4Glc-APD-HSA	APD	HSA	nd	na
Lewis	48	3'Neu5Ac-LeA -12	Neu5Aca2-3Galb1-3[Fuca1-4)GlcNAcb1-3Galb1-APD-HSA	APD	HSA	12	na
Lewis	49	LeX (dimeric) -07	Galb1-4[Fuca1-3)GlcNAcb1-3Galb1-4(Fuca1-3)GlcNAcb1-3Galb1-APE-BSA	APE	BSA	7	na
non-human	50	Manb4 - 14	Manb1-4Manb1-4Manb1-4Manb1-BSA	(Man)	BSA	14	>95%
non-human	51	G2M4 - 07	Manb1-4(Gala1-6)Manb1-4(Gala1-6)Manb1-4Manb1-BSA	(man)	BSA	7	>95%
carb-Glc	52	Glca1-6Glca1-4Glca1-4Glcb - 15	Glca1-6Glca1-4Glca1-4Glcb-CETE-BSA	CETE	BSA	15	na
glycolipid	53	LNT - 21	Galb1-3GlcNAcb1-3Galb-BSA	(Glc)	BSA	21	na
glycolipid	54	LSTa - 10	Neu5Aca2-3Galb1-3GlcNAcb1-3Galb1-BSA	(Glc)	BSA	10	na
glycolipid	55	LSTb - 11	Galb1-3(Neu5Aca2-6)GlcNAcb1-3Galb1-BSA	(Glc)	BSA	11	na
glycolipid	56	LSTc - 07	Neu5Aca2-6Galb1-3GlcNAcb1-3Galb1-BSA	(Glc)	BSA	7	na
glycolipid	57	GA1 - 20	Galb1-3GalNAcb1-4Galb1-BSA (GA1tri or asialo-GM1)	(Glc)	BSA	20	na
Blood Group B	58	BG-B4-06	Gala1-3(Fuca1-2)Galb1-3GalNAcb1-linker-BSA	Oct	BSA	6	>95%
Blood Group B	59	BG-B4-High	Gala1-3(Fuca1-2)Galb1-3GalNAcb1-linker-BSA	Oct	BSA	?	>95%
Blood Group A	60	BG-A3-04	GalNAca1-3(Fuca1-2)Galb1-3GalNAcα1-linker-BSA	Oct	BSA	4	>95%
Blood Group A	61	BG-A3-14	GalNAca1-3(Fuca1-2)Galb1-3GalNAcα1-linker-BSA	Oct	BSA	14	>95%
Blood Group A	62	BG-A4-05	GalNAca1-3(Fuca1-2)Galb1-3GalNAcb1-linker-BSA	Oct	BSA	5	>95%
Blood Group A	63	BG-A4-14	GalNAca1-3(Fuca1-2)Galb1-3GalNAcb1-linker-BSA	Oct	BSA	14	>95%
Blood Group B	64	BG-B2-03	Gala1-3(Fuca1-2)Galb1-4GlcNAcb1-linker-BSA	Oct	BSA	3	>95%
Blood Group B	65	BG-B3-05	Gala1-3(Fuca1-2)Galb1-3GalNAcα1-linker-BSA	Oct	BSA	5	>95%
Blood Group B	66	BG-B3-17	Gala1-3(Fuca1-2)Galb1-3GalNAcα1-linker-BSA	Oct	BSA	17	>95%
Blood Group A	67	BG-A1-04	GalNAca1-3(Fuca1-2)Galb1-3GlcNAcb1-linker-BSA	Oct	BSA	4	>95%
Blood Group A	68	BG-A1-12	GalNAca1-3(Fuca1-2)Galb1-3GlcNAcb1-linker-BSA	Oct	BSA	12	>95%
Blood Group A	69	BG-A2-04	GalNAca1-3(Fuca1-2)Galb1-4GlcNAcb1-linker-BSA	Oct	BSA	4	>95%
Blood Group A	70	BG-A2-16	GalNAca1-3(Fuca1-2)Galb1-4GlcNAcb1-linker-BSA	Oct	BSA	16	>95%
Blood Group B	71	BG-B1-05	Gala1-3(Fuca1-2)Galb1-3GlcNAcb1-linker-BSA	Oct	BSA	5	>95%
Blood Group B	72	BG-B1-15	Gala1-3(Fuca1-2)Galb1-3GlcNAcb1-linker-BSA	Oct	BSA	15	>95%
Blood Group B	73	BG-B2-17	Gala1-3(Fuca1-2)Galb1-4GlcNAcb1-linker-BSA	Oct	BSA	17	>95%
peptide-Tn	74	Ac-Tn(Ser)-Tn(Ser)-Tn(Ser)-G - 16	Ac-(GalNAca)Ser-(GalNAca)Ser-(GalNAca)Ser-Gly-Hex-BSA	hex	BSA	16	>95%
non-human	75	Chitotriose - 08	GlcNAcb1-4GlcNAcb1-4GlcNAcb-BSA	(GlcNAc)	BSA	8	na
non-human-aGal	76	Gal3- 07	Gala1-3Galb1-4Gala-BSA	(1-3Gal)	BSA	7	na
N-linked	77	Man3 - 05	Mana1-6(Mana1-3)Manb1-4GlcNAc -BSA	(GlcNAc)	BSA	5	na
peptide	78	Ac-S-S-S-G - 24	Ac-Ser-Ser-Ser-Gly-Hex-BSA	hex	BSA	24	>95%
peptide-Tn	79	Ac-S-Tn(Ser)-S-G - 22	Ac-Ser-(GalNAca)Ser-Ser-Gly-Hex-BSA	hex	BSA	22	>95%
glycolipid	80	P1 - 09	Gala1-4Galb1-4GlcNAc-BSA		BSA	9	na
glycolipid	81	Gb4 - 09	GalNAcb1-3Gala1-4Galb1-BSA (aka: P antigen)	(Glc)	BSA	9	na
glycolipid	82	GM1a - 29	Galb1-3GalNAcb1-4(Neu5Aca2-3)Galb1-4(Glc)HSA	(Glc)	HSA	29	na
carb-type 1	83	pLNH - 21	Galb1-3GlcNAcb1-3Galb1-4GlcNAcb1-3Galb1-BSA	(Glc)	BSA	21	na
z-control	84	HSA (recomb)	human serum albumin (recombinant)	na	HSA	na	na
glycolipid	85	LNnT - 14	Galb1-4GlcNAcb1-3Galb1-BSA	(Glc)	BSA	14	na
N-linked	86	Man5 - 05	Mana1-6(Mana1-3)Mana1-6(Mana1-3)Manb1-4GlcNAc-BSA	(GlcNAc)	BSA	5	na
glycolipid	87	Gb4 tetra (P1 tetra)-Sp - 06	GalNAcb1-3Gala1-4Galb1-4GlcNAcb-Sp-BSA	Sp	BSA	6	>95%
N-linked	88	Man6 - II - 05	Mana1-2Mana1-3Mana1-6(Mana1-2Mana1-3)Manb1-BSA	(GlcNAc)	BSA	5	>80%
Lewis	89	DFpLNH I, LeB - 09	Fuca1-2Galb1-3(Fuca1-4)GlcNAcb1-3Galb1-4GlcNAcb1-3Galb-BSA	(Glc)	BSA	9	na
glycolipid	90	DSLNT - 06	Neu5Aca2-3Galb1-3(Neu5Aca2-6)GlcNAcb1-3Galb1-BSA	(Glc)	BSA	5.6	na
N-linked	91	Man9 #2	Mana1-2Mana1-6(Mana1-2Mana1-3)Mana1-6(Mana1-2Mana1-2Mana1-3)Manb1-4GlcNAc-BSA	(GlcNAc)	BSA	5	na
Blood Group B	92	2'F-B type 2-Sp - 07	Gala1-3[Fuca1-2]Galb1-4[Fuca1-3]GlcNAcb-Sp-BSA	Sp	BSA	7	>95%
N-linked	93	Man7D3 - 08	Mana1-2Mana1-6(Mana1-3)Mana1-6(Mana1-2Mana1-3)Manb1-4GlcNAc-BSA	(GlcNAc)	BSA	8	na
Blood Group A	94	Globo A - 03	GalNAca1-3(Fuca1-2)Galb1-3GalNAcb1-3Gala1-4Galb1-BSA	(Glc)	BSA	3	>95%
N-linked	95	Man7D1 - 10	Mana1-6(Mana1-3)Mana1-6(Mana1-2Mana1-2Mana1-3)Manb1-4GlcNAc-BSA	(GlcNAc)	BSA	10	na
glycolipid	96	GM2-Sp - 14	Neu5Aca2-3[GalNAcb1-4]Galb1-4Glcb-Sp-BSA	Sp	BSA	14	>95%
Blood Group H	98	BG-H4- 04	Fuca1-2Galb1-3GalNAcb1-linker-BSA	Oct	BSA	4	>95%
Blood Group A	99	BG-A1- 05	GalNAca1-3(Fuca1-2)Galb1-3GlcNAcb1-3Galb1-4(Glc)-APD-HSA	APD	HSA	5	na
Blood Group H	100	BG-H3- 04	Fuca1-2Galb1-3GalNAcα1-linker-BSA	Oct	BSA	4	>95%
Blood Group B	101	BG-B (Dextra) - 13	Gala1-3(Fuca1-2)Galb-BSA [BG-B] from Dextra	6 atom spacer	BSA	13	na
non-human-aGal	102	alphaGal- 08	Gala1-3Galb1-4GlcNAc-BSA	14 atom spacer	BSA	8	na
non-human	103	Cellotriose - 13	Glcb1-4Glcb1-4Glcb-BSA	(Glc)	BSA	13	>95%
carb-Glc	104	Maltopentaose - 11	Glca1-4Glca1-4Glca1-4Glca1-4Glca-BSA	(Glc)	BSA	11	>95%
Blood Group H	105	BG-H4- 15	Fuca1-2Galb1-3GalNAcb1-linker-BSA	Oct	BSA	15	>95%
Blood Group B	106	Globo B - 05	Gala1-3(Fuca1-2)Galb1-3GalNAcb1-3Gala1-4Galb1-BSA	(Glc)	BSA	5	>95%
carb-type 2	107	LacNAc (trimeric) - 08	Galb1-4GlcNAcb1-3Galb1-4GlcNAcb1-3Galb1-4GlcNAcb-APE-HSA	APE	HSA	8	na
non-human	108	Forssman Di - 21	GalNAca1-3GalNAcb1-BSA	MEAG	BSA	21	>95%
peptide-TF	109	Ac-S-TF(Ser)-S-G - 16	Ac-Ser-(Galb1-3GalNAca)Ser-Ser-Gly-Hex-BSA	hex	BSA	16	>95%
Blood Group H	110	Globo H - 03	Fuca1-2Galb1-3GalNAcb1-3Gala1-4Galb1-BSA	(Glc)	BSA	3	>95%
lewis	111	LeC-Sp - 06	Galb1-3GlcNAcb-Sp-BSA	Sp	BSA	6	>95%
Blood Group B	112	Globo B - 12	Gala1-3(Fuca1-2)Galb1-3GalNAcb1-3Gala1-4Galb1-BSA	(Glc)	BSA	12	>95%
carb-GalNAc	113	GalNAc-a - 04	GalNAc-a - BSA	MEAG		4	>95%
carb-GalNAc	114	GalNAca1-6Galb - 04	GalNAca1-6Galb-BSA	MEAG		4	>95%
Blood Group A	115	Adi - 04	GalNAca1-3Galb-BSA	MEAG	BSA	4	>95%
glycolipid	116	GA2di - 05	GalNAcb1-4Galb - BSA (aka: asialo-GM2)	MEAG	BSA	5	>95%
glycolipid	117	LNT - 05	Galb1-3GlcNAcb1-3Galb-BSA	(Glc)	BSA	5	na
glycolipid	118	GA1 - 06	Galb1-3GalNAcb1-4Galb1-BSA (GA1tri or asialo-GM1)	(Glc)		6	na
non-human	119	Forssman Di - 04	GalNAca1-3GalNAcb1-BSA	MEAG	BSA	4	>95%
peptide-Tn	120	Ac-S-Tn(Ser)-S-G - 04	AcSer-(GalNAca)Ser-Ser-Gly-Hex-BSA	hex	BSA	4	>95%
peptide-Tn	121	Ac-Tn(Ser)Tn(Ser)Tn(Ser)-G - 03	Ac-(GalNAca)Ser-(GalNAca)Ser-(GalNAca)Ser-Gly-Hex-BSA	hex	BSA	3	>95%
peptide-Tn	122	Ac-S-Tn(Thr)-S-G - 04	Ac-Ser-(GalNAca)Thr-Ser-Gly-Hex-BSA	hex	BSA	4	>95%
peptide-TF	123	Ac-S-TF(Ser)-S-G - 04	Ac-Ser-(Galb1-3GalNAca)Ser-Ser-Gly-Hex-BSA	hex	BSA	4	>95%
glycolipid	124	GA2di - 37	GalNAcb1-4Galb - BSA (aka: asialo-GM2)	MEAG	BSA	37	>95%
non-human	125	Forssman Di - 31	GalNAca1-3GalNAcb1-BSA	MEAG	BSA	31	>95%
peptide-Tn	126	Ac-S-Tn(Ser)-S-G - 33	Ac-Ser-(GalNAca)Ser-Ser-Gly-Hex-BSA	hex	BSA	33	>95%
peptide-Tn	127	Ac-Tn(Ser)Tn(Ser)Tn(Ser)-G - 27	Ac-(GalNAca)Ser-(GalNAca)Ser-(GalNAca)Ser-Gly-Hex-BSA	hex	BSA	27	>95%
peptide-TF	128	Ac-S-TF(Ser)-S-G - 28	Ac-Ser-(Galb1-3GalNAca)Ser-Ser-Gly-Hex-BSA	hex	BSA	28	>95%
non-human	129	Chitotriose - 20	GlcNAcb1-4GlcNAcb1-4GlcNAcb-BSA	(GlcNAc)	BSA	20	na
carb-Fuc	130	Fuc-a - 04	Fuc-a - BSA	MEAG	BSA	4	>95%
non-human	131	Fuc-b - 04	Fuc-b - BSA	MEAG	BSA	4	>95%
carb-GlcNAc	132	GlcNAca1-4Galb - 03	GlcNAca1-4Galb-BSA	MEAG	BSA	3	>95%
carb-type 1+2	133	LNH - 13	Galb1-4GlcNAcb1-6(Galb1-3GlcNAcb1-3)Galb1-BSA	(Glc)	BSA	13	na
carb-type 2	134	LNnH - 11	Galb1-4GlcNAcb1-6(Galb1-4GlcNAcb1-3)Galb1-BSA	(Glc)	BSA	11	na
glycolipid	135	LNnT - 04	Galb1-4GlcNAcb1-3Galb1-BSA	(Glc)	BSA	4	na
carb-type 1	136	pLNH - 07	Galb1-3GlcNAcb1-3Galb1-4GlcNAcb1-3Galb1-BSA	(Glc)	BSA	7	na
Blood Group H	137	BG-H1- 06	Fuca1-2Galb1-3GlcNAcb1-linker-BSA	Oct	BSA	6	>95%
Blood Group H	138	BG-H2- 06	Fuca1-2Galb1-4GlcNAcb1-linker-BSA	Oct	BSA	6	>95%
Blood Group H	139	BG-H2- 12	Fuca1-2Galb1-4GlcNAcb1-linker-BSA	Oct	BSA	12	>95%
Blood Group H	140	BG-H3- 14	Fuca1-2Galb1-3GalNAcα1-linker-BSA	Oct	BSA	14	>95%
peptide-Tn	141	Ac-S-Tn(Thr)-A-G - 04	Ac-Ser-(GalNAca)Thr-Ala-Gly-Hex-BSA (muc1)	hex	BSA	4	>95%
peptide-Tn	142	Ac-S-Tn(Thr)-A-G - 08	Ac-Ser-(GalNAca)Thr-Ala-Gly-Hex-BSA (muc1)	hex	BSA	8	>95%
peptide-Tn	143	Ac-S-Tn(Thr)-A-G - 22	Ac-Ser-(GalNAca)Thr-Ala-Gly-Hex-BSA (muc1)	hex	BSA	22	>95%
peptide-Tn	144	Ac-V-Tn(Thr)-S-G - 04	Ac-Val-(GalNAca)Thr-Ser-Gly-Hex-BSA (muc1)	hex	BSA	4	>95%
peptide-Tn	145	Ac-V-Tn(Thr)-S-G - 08	Ac-Val-(GalNAca)Thr-Ser-Gly-Hex-BSA (muc1)	hex	BSA	8	>95%
peptide-Tn	146	Ac-V-Tn(Thr)-S-G - 19	Ac-Val-(GalNAca)Thr-Ser-Gly-Hex-BSA (muc1)	hex	BSA	19	>95%
peptide-Tn	147	Ac-A-Tn(Thr)-S-G - 05	Ac-Ala-(GalNAca)Thr-Ser-Gly-Hex-BSA (muc4)	hex	BSA	5	>95%
peptide-Tn	148	Ac-A-Tn(Thr)-S-G - 08	Ac-Ala-(GalNAca)Thr-Ser-Gly-Hex-BSA (muc4)	hex	BSA	8	>95%
peptide-Tn	149	Ac-A-Tn(Thr)-S-G - 23	Ac-Ala-(GalNAca)Thr-Ser-Gly-Hex-BSA (muc4)	hex	BSA	23	>95%
peptide-Tn	150	Ac-S-Tn(Thr)-G-G - 03	Ac-Ser-(GalNAca)Thr-Gly-Gly-Hex-BSA (muc4)	hex	BSA	3	>95%
peptide-Tn	151	Ac-S-Tn(Thr)-G-G - 07	Ac-Ser-(GalNAca)Thr-Gly-Gly-Hex-BSA (muc4)	hex	BSA	7	>95%
peptide-Tn	152	Ac-S-Tn(Thr)-G-G - 19	Ac-Ser-(GalNAca)Thr-Gly-Gly-Hex-BSA (muc4)	hex	BSA	19	>95%
peptide-Tn	153	Ac-T-Tn(Thr)-P-G - 04	Ac-Thr-(GalNAca)Thr-Pro-Gly-Hex-BSA (muc2,6,7)	hex	BSA	4	>95%
peptide-Tn	154	Ac-T-Tn(Thr)-P-G - 08	Ac-Thr-(GalNAca)Thr-Pro-Gly-Hex-BSA (muc2,6,7)	hex	BSA	8	>95%
peptide-Tn	155	Ac-T-Tn(Thr)-P-G - 21	Ac-Thr-(GalNAca)Thr-Pro-Gly-Hex-BSA (muc2,6,7)	hex	BSA	21	>95%
peptide-Tn	156	Ac-S-Tn(Thr)-S-G HSA-23	Ac-Ser-(GalNAca)Thr-Ser-Gly-Hex-HSA	hex	HSA	23	>95%
peptide-Tn	157	Ac-S-Tn(Thr)-S-G HSA-04	Ac-Ser-(GalNAca)Thr-Ser-Gly-Hex-HSA	hex	HSA	4	>95%
peptide-TF	158	Ac-TF(Ser)-G - 04	Ac-(Galb1-3GalNAca)Ser-Gly-Hex-BSA	hex	BSA	4	>95%
peptide-TF	159	Ac-TF(Ser)-G - 24	Ac-(Galb1-3GalNAca)Ser-Gly-Hex-BSA	hex	BSA	24	>95%
N-linked	160	NA2 - 08	Galb1-4GlcNAcb1-2Mana1-6[Galb1-4GlcNAcb1-2Mana1-3]Manb1-4GlcNAc -BSA	(GlcNAc)	BSA	8	na
N-linked	161	NA3 - 05	Galb1-4GlcNAcb1-2Mana1-6[Galb1-4GlcNAcb1-2(Galb1-4GlcNAcb1-4)Mana1-3]Manb1-4GlcNAc -BSA	(GlcNAc)	BSA	5	na
N-linked	162	NGA2 - 07	GlcNAcb1-2Mana1-6(GlcNAcb1-2Mana1-3)Manb1-4GlcNAc -BSA	(GlcNAc)	BSA	7	na
N-linked	163	NGA2B - 05	GlcNAcb1-2Mana1-6(GlcNAcb1-2Mana1-3)(GlcNAcb1-4)Manb1-4GlcNAc -BSA	(GlcNAc)	BSA	5	na
N-linked	164	NA4 - 05	Galb1-4GlcNAcb1-2(Galb1-4GlcNAcb1-6)Mana1-6[Galb1-4GlcNAcb1-2(Galb1-4GlcNAcb1-4)Mana1-3]Manb1-4GlcNAc -BSA	(GlcNAc)	BSA	5	na
N-linked	165	NGA3B - 06	GlcNAcb1-2Mana1-6[GlcNAcb1-2(GlcNAcb1-4)Mana1-3](GlcNAcb1-4)Manb1-4GlcNAc -BSA	(GlcNAc)	BSA	6	na
N-linked	166	NGA3 - 01	GlcNAcb1-2Mana1-6[GlcNAcb1-2(GlcNAcb1-4)Mana1-3]Manb1-4GlcNAc -BSA	(GlcNAc)	BSA	1	na
N-linked	167	NGA4 - 06	GlcNAcb1-2(GlcNAcb1-6)Mana1-6[GlcNAcb1-2(GlcNAcb1-4)Mana1-3]Manb1-4GlcNAc -BSA	(GlcNAc)	BSA	6	na
N-linked	168	NGA4(B)2 - 04	GlcNAcb1-2(GlcNAcb1-4)(GlcNAcb1-6)Mana1-6[GlcNAcb1-2Mana1-3](GlcNAcb1-4)Manb1-4GlcNAc -BSA	(GlcNAc)	BSA	4	na
N-linked	169	NGA5B - 02	GlcNAcb1-2(GlcNAcb1-4)(GlcNAcb1-6)Mana1-6[GlcNAcb1-2(GlcNAcb1-4)Mana1-3](GlcNAcb1-4)Manb1-4GlcNAc -BSA	(GlcNAc)	BSA	2	na
glycolipid	170	GA2di (accurate) - 28	GalNAcb1-4Galb - BSA (aka: asialo-GM2)	unknown	BSA	28	na
peptide-Tn	171	Ac-P-Tn(Thr)-T-G - 05	Ac-Pro-(GalNAca)Thr-Thr-Gly-Hex-BSA (muc2)	hex	BSA	5	>95%
peptide-Tn	172	Ac-P-Tn(Thr)-T-G - 08	Ac-Pro-(GalNAca)Thr-Thr-Gly-Hex-BSA (muc2)	hex	BSA	8	>95%
peptide-Tn	173	Ac-P-Tn(Thr)-T-G - 22	Ac-Pro-(GalNAca)Thr-Thr-Gly-Hex-BSA (muc2)	hex	BSA	22	>95%
peptide-Tn	174	Ac-Tn(Thr)-Tn(Thr)-Tn(Thr)-G - 05	Ac-(GalNAca)Thr-(GalNAca)Thr-(GalNAca)Thr-Gly-Hex-BSA (muc2)	hex	BSA	5	>95%
peptide-Tn	175	Ac-Tn(Thr)-Tn(Thr)-Tn(Thr)-G - 08	Ac-(GalNAca)Thr-(GalNAca)Thr-(GalNAca)Thr-Gly-Hex-BSA (muc2)	hex	BSA	8	>95%
peptide-Tn	176	Ac-Tn(Thr)-Tn(Thr)-Tn(Thr)-G - 20	Ac-(GalNAca)Thr-(GalNAca)Thr-(GalNAca)Thr-Gly-Hex-BSA (muc2)	hex	BSA	20	>95%
peptide-Tn	177	Ac-S-Tn(Thr)-Tn(Thr)-G - 05	Ac-Ser-(GalNAca)Thr-(GalNAca)Thr-Gly-Hex-BSA (muc2)	hex	BSA	5	>95%
peptide-Tn	178	Ac-S-Tn(Thr)-Tn(Thr)-G - 09	Ac-Ser-(GalNAca)Thr-(GalNAca)Thr-Gly-Hex-BSA (muc2)	hex	BSA	9	>95%
peptide-Tn	179	Ac-S-Tn(Thr)-Tn(Thr)-G - 22	Ac-Ser-(GalNAca)Thr-(GalNAca)Thr-Gly-Hex-BSA (muc2)	hex	BSA	22	>95%
non-human-aGal	180	Gala3-type1 - 09	Gala1-3Galb1-3GlcNAc-BSA	3 atom	BSA	9	na
Blood Group H	181	2'FucLac (BG-H6) - 07	Fuca1-2Galb1-4Glc-BSA	3 atom	BSA	7	na
peptide-Tn	182	Ac-S-Tn(Thr)-V-G - 04	Ac-Ser-(GalNAca)Thr-Val-Gly-Hex-BSA	hex	BSA	4	>95%
peptide-Tn	183	Ac-S-Tn(Thr)-V-G - 22	Ac-Ser-(GalNAca)Thr-Val-Gly-Hex-BSA	hex	BSA	22	>95%
peptide-Tn	184	Ac-G-V-Tn(Thr)-S-A-G - 04	Ac-Gly-Val-(GalNAca)Thr-Ser-Ala-Gly-Hex-BSA (muc1)	hex	BSA	4	>95%
peptide-Tn	185	Ac-G-V-Tn(Thr)-S-A-G - 21	Ac-Gly-Val-(GalNAca)Thr-Ser-Ala-Gly-Hex-BSA (muc1)	hex	BSA	21	>95%
peptide-TF	186	GTSSA-TF(Ser)-TGHATPLPVTD	BSA-PEG7-Gly-Thr-Ser-Ser-Ala-(Galb1-3GalNAca)Ser-Thr-Gly-His-Ala-Thr-Pro-Leu-Pro-Val-Thr-Asp	PEG-linker	BSA	4	>95%
peptide-TF	187	GTSSAS-TF(Thr)-GHATPLPVTD	BSA-PEG7-Gly-Thr-Ser-Ser-Ala-Ser-(Galb1-3GalNAca)Thr-Gly-His-Ala-Thr-Pro-Leu-Pro-Val-Thr-Asp	PEG-linker	BSA	4	>95%
peptide-TF	188	GTSSASTGHA-TF(Thr)-PLPVTD	BSA-PEG7-Gly-Thr-Ser-Ser-Ala-Ser-Thr-Gly-His-Ala-(Galb1-3GalNAca)Thr-Pro-Leu-Pro-Val-Thr-Asp	PEG-linker	BSA	5	>95%
peptide-TF	189	GTSSA-TF(Ser)-TF(Thr)-GHATPLPVTD	BSA-PEG7-Gly-Thr-Ser-Ser-Ala-(Galb1-3GalNAca)Ser-(Galb1-3GalNAca)Thr-Gly-His-Ala-Thr-Pro-Leu-Pro-Val-Thr-Asp	PEG-linker	BSA	5	>95%
peptide	190	GTSSASTGHATPLPVTD	BSA-PEG7-Gly-Thr-Ser-Ser-Ala-Ser-Thr-Gly-His-Ala-Thr-Pro-Leu-Pro-Val-Thr-Asp	PEG-linker	BSA	6	>95%
z-control	191	PEG-linker - 06	OH-(CH2)2-NH-Gly-CO-PEG7-NH-(CO)Hept-SH-Mal-Cychex-CO-BSA	PEG-linker	BSA	6	>95%
non-human-aGal	192	Galilli - 21	Gala1-3Galb1-4Glc-BSA	3 atom	BSA	21	na
Blood Group H	193	6'Neu5Ac-LNF V - 12	Fuca1-2Galb1-3(Neu5Aca2-6)GlcNAcb1-3Galb1-APD-HSA	APD	HSA	12 to 15	na
Lewis+Sia	194	Fuc, 6'Neu5Ac-LNnH-APD-HSA - 12	Galb1-4[Fuca1-3]GlcNAcb1-6[Neu5Aca2-6Galb1-4GlcNAcb1-3]Galb1-APD-HSA	APD	HSA	12 to 15	na
carb-Sia	195	3'Neu5Ac-3-FL - 07	Neu5Aca2-3Galb1-4(Fuca1-3)Glc -BSA	3 atom	BSA	7	na
N-linked	196	GlcNAc-Man5 - 03	Mana1-6(Mana1-3)Mana1-6(GlcNAcb1-2Mana1-3)Manb1-4GlcNAcb-BSA	(GlcNAc)	BSA	3	>95%
N-linked	197	GlcNAc-Man3 - 02	Mana1-6(GlcNAcb1-2Mana1-3)Manb1-4GlcNAcb-BSA	(GlcNAc)	BSA	2	>95%
N-linked	198	LacNAc-Man5 - 02	Mana1-6(Mana1-3)Mana1-6(Galb1-4GlcNAcb1-2Mana1-3)Manb1-4GlcNAcb-BSA	(GlcNAc)	BSA	2	>95%
peptide	199	Ac-S-Thr-S-G - 18	Ac-Ser-Thr-Ser-Gly-Hex-BSA	hex	BSA	18	>95%
Lewis	200	LeA-LeX - 21	Galb1-3(Fuca1-4)GlcNAcb1-3Galb1-4(Fuca1-3)GlcNAcb1-3Galb1-APD-HSA	APD	HSA	21	na
carb-Sia	201	3'Neu5Ac-LNnT - 09	Neu5Aca2-3Galb1-4GlcNAcb1-3Galb1-APD-HSA	APD	HSA	9	na
GAG	202	Hep-N-acetylated	fully N-acetylated heparin polysaccharide	na	BSA	1	na
GAG	203	Hep-5000 - 01	heparin polysaccharide (MW ~5000)	na	BSA	1	na
N-linked	204	Man6 - I - 04	Mana1-6(Mana1-3)Mana1-6(Mana1-2Mana1-3)Manb1-BSA	(GlcNAc)	BSA	4	>90%
Lewis	205	3'-sulpho-LeX - 15	3-SO3-Galb1-4[Fuca1-3)GlcNAc-BSA	3 atom	BSA	15	na
GAG	206	Hya9 - 03	(GlcAb1-3GlcNAcb1-4)4b1-3GlcAb1-BSA	(GlcNAc)	BSA	3	na
Lewis	207	3'-sulpho-LeA - 15	3-SO3-Galb1-3[Fuca1-4)GlcNAc-BSA	3 atom	BSA	15	na
non-human	208	Gala1-2Gal - 13	Gala1-2Gal-BSA	3 atom	BSA	13	na
Lewis	209	6'-sulpho-LeX - 08	6-SO3-Galb1-4[Fuca1-3)GlcNAc-BSA	3 atom	BSA	8	na
GAG	210	Hya8 - 03	(GlcNAcb1-4GlcAb1-3)4b1-BSA	(GlcNAc)	BSA	3	na
Lewis	211	6'-sulpho-LeA - 16	6-SO3-Galb1-3[Fuca1-4)GlcNAc-BSA	3 atom	BSA	16	na
Blood Group H	212	MSMFLNH I - 11	Neu5Aca2-6Galb1-4GlcNAcb1-6 (Fuca1-2Galb1-3GlcNAcb1-3)Galb1-BSA	(Glc)	BSA	11	>95%
Blood Group A	213	A-LeB hexa - 06	GalNAca1-3(Fuca1-2)Galb1-3(Fuca1-4)GlcNAcb1-3Galb1-BSA	(Glc)	BSA	6	na
N-linked	214	Hybrid-M5N4B - 03	GlcNAcb1-2Mana1-3[Mana1-3(Mana1-6)Mana1-6](GlcNAcb1-4)Manb1-4GlcNAcb1-BSA	(GlcNAc)	BSA	3	na
Lewis	215	MSMFLnNH - 09	Galb1-4(Fuca1-3)GlcNAcb1-6 (Neu5Aca2-6Galb1-4GlcNAcb1-3)Galb1-BSA	(Glc)	BSA	9	na
carb-type1	216	iLNO - 06	Galb1-3GlcNAcb1-3Galb1-4GlcNAcb1-6 (Galb1-3GlcNAcb1-3)Galb1-BSA	(Glc)	BSA	6	na
Blood Group H	217	MFLNH I - 11	Galb1-4GlcNAcb1-6 (Fuca1-2Galb1-3GlcNAcb1-3)Galb1-BSA	(Glc)	BSA	11	>95%
non-human-aGal	218	alphaGal-6-deoxy - 11	Gala1-3Galb1-4(6deoxy-GlcNAc)-HSA (alphaGal)-HSA	3 atom spacer	HSA	11	na
Lewis	219	MFLNH III - 14	Galb1-4(Fuca1-3)GlcNAcb1-6 (Galb1-3GlcNAcb1-3)Galb1-BSA	(Glc)	BSA	14	na
Blood Group H	220	TFiLNO(1-2,1-2,1-3) - 04	Fuca1-2Galb1-3GlcNAcb1-3Galb1-4(Fuca1-3)GlcNAcb1-6(Fuca1-2Galb1-3GlcNAcb1-3)Galb-BSA (mixed with other stuff by MS)	(Glc)	BSA	4	mixture of at least 3 glycans
Lewis	221	LeC (dimeric)-Sp - 16	Galb1-3GlcNAcb1-3Galb1-3GlcNAcb-Sp-BSA	Sp	BSA	16	>95%
carb-Sia	222	3'Neu5Ac(9Ac)-LacNAc-Sp - 04	Neu5Ac(9Ac)a2-3Galb1-4GlcNAcb-Sp-BSA	Sp	BSA	4	>95%
non-human-aGal	223	Bdi-g - 06	Gala1-3Galb– BSA	(Glc)	BSA	6	na
glycolipid	224	Lac-C5 - 14	Galb1-4Glcb – BSA	C5	BSA	14	>95%
carb-Man	225	Mana1-6Man-a - 04	Mana1-6Man-a - BSA	MEAG	BSA	4	>95%
Blood Group B	226	B tetra type 1-Sp - 16	Gala1-3[Fuca1-2]Galb1-3GlcNAcb-Sp-BSA	Sp	BSA	16	>95%
carb-type 2	227	LacNAc-Sp - 06	Galb1-4GlcNAcb-Sp-BSA	Sp	BSA	6	>95%
carb-GlcNAc	228	LNT-2-Sp - 15	GlcNAcb1-3Galb1-4Glcb-Sp-BSA	Sp	BSA	15	>95%
glycolipid	229	GD1a-Sp - 05	Neu5Aca2-3[Neu5Aca2-3Galb1-3GalNAcb1-4]Galb1-4Glcb-Sp-BSA	Sp	BSA	5	>95%
carb-Sia	230	6'Neu5Gc-LacNAc-Sp - 05	Neu5Gca2-6Galb1-4GlcNAcb-Sp-BSA	Sp	BSA	5	>95%
glycolipid	231	SSEA-4-Sp - 05	Neu5Aca2-3Galb1-3GalNAcb1-3Gala1-4Galb1-4Glcb-Sp-BSA	Sp	BSA	5	>95%
carb-Sia	232	3'Neu5Ac(9Ac)-LacNAc-Sp - 10	Neu5Ac(9Ac)a2-3Galb1-4GlcNAcb-Sp-BSA	Sp	BSA	10	>95%
carb-Sia	233	3'Neu5Ac(9Ac)-LeC-Sp - 12	Neu5Ac(9Ac)a2-3Galb1-3GlcNAcb-Sp-BSA	Sp	BSA	12	>95%
carb-GalNAc	234	LDN-Sp - 14	GalNAcb1-4GlcNAcb-Sp-BSA	Sp	BSA	14	>95%
Blood Group B	235	B tetra type 2-Sp - 07	Gala1-3[Fuca1-2]Galb1-4GlcNAcb-Sp-BSA	Sp	BSA	7	>95%
glycolipid	236	GD1a-Sp - 10	Neu5Aca2-3[Neu5Aca2-3Galb1-3GalNAcb1-4]Galb1-4Glcb-Sp-BSA	Sp	BSA	10	>95%
peptide-GlcNAcb	237	Ac-S-Ser(GlcNAc-b)-S-G - 24	Ac-Ser-(GlcNAcβ)Ser-Ser-Gly-Hex-BSA	hex	BSA	24	>95%
carb-type 2	238	LacNAc-Sp - 15	Galb1-4GlcNAcb-Sp-BSA	Sp	BSA	15	>95%
Lewis	239	LeC (dimeric)-Sp - 06	Galb1-3GlcNAcb1-3Galb1-3GlcNAcb-Sp-BSA	Sp	BSA	6	>95%
glycolipid	240	Lac-C5 - 05	Galb1-4Glcb – BSA	C5	BSA	5	>95%
glycolipid	241	SSEA-4-Sp - 12	Neu5Aca2-3Galb1-3GalNAcb1-3Gala1-4Galb1-4Glcb-Sp-BSA	Sp	BSA	12	>95%
non-human-aGal	242	Bdi-g - 16	Gala1-3Galb– BSA	(Glc)	BSA	16	na
Blood Group A	243	A tetra type 1-Sp - 15	GalNAca1-3[Fuca1-2]Galb1-3GlcNAcb-Sp-BSA	Sp	BSA	15	>95%
non-human	244	Forssman Tetra-BSA - 05	GalNAca1-3GalNAcb1-3Gala1-4Galb-BSA	(Glc)	BSA	5	>95%
z-control	245	BSA - C5 (Alkyne) - 10	DF-168B-175-1 C5-alkyne-BSA	C5	BSA	10	>95%
Blood Group H	246	BG-H2 - 16	Fuca1-2Galb1-4GlcNAcb-HSA	unknown	HSA	16	na
carb-Sia	247	CT/Sda-Sp - 13	Neu5Aca2-3[GalNAcb1-4]Galb1-4GlcNAcb-Sp-BSA; like GM2 but on glycoproteins	Sp	BSA	13	>95%
Blood Group A	248	A tetra type 2-Sp - 17	GalNAca1-3[Fuca1-2]Galb1-4GlcNAcb-Sp-BSA	Sp	BSA	17	>95%
carb-Sia	249	6'Neu5Ac-LacNAc (dimeric)-Sp - 13	Neu5Aca2-6[Galb1-4GlcNAcb1-3)2b-Sp-BSA	Sp	BSA	13	>95%
glycolipid	250	GM3(Gc)-Sp - 14	Neu5Gca2-3Galb1-4Glcb-Sp-BSA	Sp	BSA	14	>95%
carb-Sia	251	3'KDN-LacNAc-Sp - 05	KDNa2-3Galb1-4GlcNAcb-Sp-BSA	Sp	BSA	5	>95%
carb-GlcNAc	252	GNLacNAc-Sp - 06	GlcNAcb1-3Galb1-4GlcNAcb-Sp-BSA	Sp	BSA	6	>95%
Blood Group A	253	2'F-A type 2-Sp - 05	GalNAca1-3[Fuca1-2]Galb1-4[Fuca1-3]GlcNAcb-Sp-BSA	Sp	BSA	5	>95%
glycolipid	254	Gb4 tetra (P1 tetra)-Sp - 15	GalNAcb1-3Gala1-4Galb1-4GlcNAcb-Sp-BSA	Sp	BSA	15	>95%
carb-GlcNAc	255	GNLacNAc-Sp - 16	GlcNAcb1-3Galb1-4GlcNAcb-Sp-BSA	Sp	BSA	16	>95%
carb-Sia	256	3'Neu5Gc-LacNAc-Sp - 06	Neu5Gca2-3Galb1-4GlcNAcb-Sp-BSA	Sp	BSA	6	>95%
glycolipid	257	GT3-Sp - 03	Neu5Aca2-8Neu5Aca2-8Neu5Aca2-3Galb1-4Glcb-Sp-BSA	Sp	BSA	3	>95%
carb-Glc	258	Glc-a - 05	Glc-a - BSA	MEAG	BSA	5	>95%
Lewis	259	LeC-Sp - 15	Galb1-3GlcNAcb-Sp-BSA	Sp	BSA	15	>95%
z-control	260	Triazole linker from Xuefei - 43	BSA-linker-triazole from Xuefei	adipic acid	BSA	43	>95%
carb-Sia	261	6'Neu5Ac-LacNAc-Sp - 05	Neu5Aca2-6Galb1-4GlcNAcb-Sp-BSA	Sp	BSA	5	>95%
glycolipid	262	Fuc-GM1a - 08	Fuca1-2Galb1-3GalNAcb1-4(Neu5Aca2-3)Galb1-4-BSA	(Glc)	BSA	8	>90%
carb-Sia	263	3'KDN-LeC-Sp - 04	KDNa2-3Galb1-3GlcNAcb-Sp-BSA	Sp	BSA	4	>95%
N-linked	264	Man1 - 04	Manβ1-4GlcNAcβ1-4GlcNAcβ1-BSA	4HB	BSA	4	>95%
Blood Group A	265	A tetra type 1-Sp - 05	GalNAca1-3[Fuca1-2]Galb1-3GlcNAcb-Sp-BSA	Sp	BSA	5	>95%
carb-GlcNAc	266	3'GN type1-Sp - 16	GlcNAcb1-3Galb1-3GlcNAcb-Sp-BSA	Sp	BSA	16	>95%
Blood Group B	267	2'F-B type 2-Sp - 15	Gala1-3[Fuca1-2]Galb1-4[Fuca1-3]GlcNAcb-Sp-BSA	Sp	BSA	15	>95%
carb-Sia	268	3'KDN-LeC-Sp - 12	KDNa2-3Galb1-3GlcNAcb-Sp-BSA	Sp	BSA	12	>95%
Blood Group B	269	B tetra type 2-Sp - 20	Gala1-3[Fuca1-2]Galb1-4GlcNAcb-Sp-BSA	Sp	BSA	20	>95%
non-human	270	Galb1-4Gal	Galb1-4Gal-BSA	3 atom spacer	BSA	nd	na
glycolipid	271	GD3-Sp - 04	Neu5Aca2-8Neu5Aca2-3Galb1-4Glcb-Sp-BSA	Sp	BSA	4	>95%
carb-Sia	272	3'KDN-LacNAc-Sp - 12	KDNa2-3Galb1-4GlcNAcb-Sp-BSA	Sp	BSA	12	>95%
carb-Sia	273	3'Neu5Ac-LacNAc-Sp - 05	Neu5Aca2-3Galb1-4GlcNAcb-Sp-BSA	Sp	BSA	5	>95%
carb-Sia	274	6'Neu5Ac-LDN-Sp - 13	Neu5Aca2-6GalNAcb1-4GlcNAcb-Sp-BSA	Sp	BSA	13	>95%
carb-Man	275	Man-a - 05	Man-a - BSA	MEAG	BSA	5	>95%
Blood Group B	276	B tetra type 1-Sp - 04	Gala1-3[Fuca1-2]Galb1-3GlcNAcb-Sp-BSA	Sp	BSA	4	>95%
Blood Group A	277	A tetra type 2-Sp - 07	GalNAca1-3[Fuca1-2]Galb1-4GlcNAcb-Sp-BSA	Sp	BSA	7	>95%
carb-type 1	278	LNT-Sp - 06	Galb1-3GlcNAcb1-3Galb1-4GlcNAcb-Sp-BSA	Sp	BSA	6	>95%
Lewis	279	LeC-Sp - 07	Galb1-3GlcNAcb-Sp-BSA	Sp	BSA	7	>95%
glycolipid	280	GQ2-Sp - 06	Neu5Aca2-8Neu5Aca2-8Neu5Aca2-8Neu5Aca2-3[GalNAcb1-4]Galb1-4Glcb-Sp-BSA	Sp	BSA	6	>95%
carb-Sia	281	3'Neu5Ac-LeC-Sp - 12	Neu5Aca2-3Galb1-3GlcNAcb-Sp-BSA	Sp	BSA	12	>95%
glycolipid	282	GM3-Sp - 11	Neu5Aca2-3Galb1-4Glcb-Sp-BSA	Sp	BSA	11	>95%
peptide-Tn	283	R-Tn(Ser)-Tn-hydroxyethylamide - 36	BSA-linker-Tn(Ser)-hydroxyethylamide	adipic acid	BSA	36	>95%
carb-Sia	284	3'Neu5Ac-LeC-Sp - 05	Neu5Aca2-3Galb1-3GlcNAcb-Sp-BSA	Sp	BSA	5	>95%
glycolipid	285	GM3-Sp - 04	Neu5Aca2-3Galb1-4Glcb-Sp-BSA	Sp	BSA	4	>95%
carb-GlcNAc	286	3'GN-LacNAc (dimeric)-Sp - 14	GlcNAcb1-3(Galb1-4GlcNAcb1-3)2b-Sp-BSA	Sp	BSA	14	>95%
carb-GlcNAc	287	LNT-2-Sp - 06	GlcNAcb1-3Galb1-4Glcb-Sp-BSA	Sp	BSA	6	>95%
glycolipid	288	GT2-Sp - 08	Neu5Aca2-8Neu5Aca2-8Neu5Aca2-3[GalNAcb1-4]Galb1-4Glcb-Sp-BSA	Sp	BSA	8	>95%
non-human	289	Forssman Tetra-BSA - 13	GalNAca1-3GalNAcb1-3Gala1-4Galb-BSA	(Glc)	BSA	13	>95%
non-human-aGal	290	alpha-Gal tetra - 17	Gala1-3Galb1-4GlcNAcb1-3Galb1-BSA	(Glc)	BSA	17	>95%
glycolipid	291	Gb5/SSEA3 - 04	Galb1-3GalNAcb1-3Gala1-4Galb1-BSA	(Glc)	BSA	4	>95%
carb-Sia	292	3'Neu5Ac-LacNAc-Sp - 10	Neu5Aca2-3Galb1-4GlcNAcb-Sp-BSA	Sp	BSA	10	>95%
Blood Group H	293	Globo H - 10	Fuca1-2Galb1-3GalNAcb1-3Gala1-4Galb1-BSA	(Glc)	BSA	10	>95%
Blood Group A	294	Globo A - 09	GalNAca1-3(Fuca1-2)Galb1-3GalNAcb1-3Gala1-4Galb1-BSA	(Glc)	BSA	9	>95%
glycolipid	295	GT2-Sp - 03	Neu5Aca2-8Neu5Aca2-8Neu5Aca2-3[GalNAcb1-4]Galb1-4Glcb-Sp-BSA	Sp	BSA	3	>95%
carb-Sia	296	3'Neu5Gc-LacNAc-Sp - 10	Neu5Gca2-3Galb1-4GlcNAcb-Sp-BSA	Sp	BSA	10	>95%
carb-Sia	297	3'Neu5Ac-LacNAc (dimeric)-Sp - 13	Neu5Aca2-3(Galb1-4GlcNAcb1-3)2b-Sp-BSA	Sp	BSA	13	>95%
carb-Sia	298	CT/Sda-Sp - 05	Neu5Aca2-3[GalNAcb1-4]Galb1-4GlcNAcb-Sp-BSA; like GM2 but on glycoproteins	Sp	BSA	5	>95%
peptide-GlcNAca	299	Ac-S-Ser(GlcNAc-a)-S-G - 07	Ac-Ser-(GlcNAcα)Ser-Ser-Gly-Hex-BSA	hex	BSA	7	>95%
Blood Group H	300	TFiLNO(1-2,1-2,1-4) - 06	Fuca1-2Galb1-3GlcNAcb1-3Galb1-4GlcNAcb1-6[Fuca1-2Galb1-3(Fuca1-4)GlcNAcb1-3]Galb-BSA	(Glc)	BSA	6	na
glycolipid	301	GD3-Sp - 08	Neu5Aca2-8Neu5Aca2-3Galb1-4Glcb-Sp-BSA	Sp	BSA	8	>95%
carb-type 1	302	LNT-Sp - 15	Galb1-3GlcNAcb1-3Galb1-4GlcNAcb-Sp-BSA	Sp	BSA	15	>95%
carb-Sia	303	3'Neu5Gc-LeC-Sp - 12	Neu5Gca2-3Galb1-3GlcNAcb-Sp-BSA	Sp	BSA	12	>95%
glycolipid	304	GQ2-Sp - 03	Neu5Aca2-8Neu5Aca2-8Neu5Aca2-8Neu5Aca2-3[GalNAcb1-4]Galb1-4Glcb-Sp-BSA	Sp	BSA	3	>95%
glycolipid	305	Gb5/SSEA3 - 12	Galb1-3GalNAcb1-3Gala1-4Galb1-BSA	(Glc)	BSA	12	>95%
peptide-GlcNAcb	306	Ac-S-Ser(GlcNAc-b)-S-G - 07	Ac-Ser-(GlcNAcβ)Ser-Ser-Gly-Hex-BSA	hex	BSA	7	>95%
carb-type 2	307	LacNAc (dimeric)-Sp - 16	(Galb1-4GlcNAcb1-3)2b-Sp-BSA	Sp	BSA	16	>95%
carb-Sia	308	3'Neu5Ac-LacNAc (dimeric)-Sp - 06	Neu5Aca2-3(Galb1-4GlcNAcb1-3)2b-Sp-BSA	Sp	BSA	6	>95%
non-human-aGal	309	alpha-Gal tetra - 04	Gala1-3Galb1-4GlcNAcb1-3Galb1-BSA	(Glc)	BSA	4	>95%
carb-Sia	310	3'Neu5Ac(9Ac)-LeC-Sp - 05	Neu5Ac(9Ac)a2-3Galb1-3GlcNAcb-Sp-BSA	Sp	BSA	5	>95%
carb-type 2	311	LacNAc (dimeric)-Sp - 06	(Galb1-4GlcNAcb1-3)2b-Sp-BSA	Sp	BSA	6	>95%
glycolipid	312	GM2-Sp - 07	Neu5Aca2-3[GalNAcb1-4]Galb1-4Glcb-Sp-BSA	Sp	BSA	7	>95%
carb-type 1	313	MFiLNO(1-3) - 09	Galb1-3GlcNAcb1-3Galb1-4(Fuca1-3)GlcNAcb1-6 (Galb1-3GlcNAcb1-3)Galb1-BSA	(Glc)	BSA	9	na
glycolipid	314	GD2-Sp - 04	Neu5Aca2-8Neu5Aca2-3[GalNAcb1-4]Galb1-4Glcb-Sp-BSA	Sp	BSA	4	>95%
carb-Sia	315	6'Neu5Ac-LacNAc (dimeric)-Sp - 05	Neu5Aca2-6[Galb1-4GlcNAcb1-3)2b-Sp-BSA	Sp	BSA	5	>95%
carb-Sia	316	3'Neu5Gc-LeC-Sp - 05	Neu5Gca2-3Galb1-3GlcNAcb-Sp-BSA	Sp	BSA	5	>95%
Lewis	317	DFLNnH, LeA/LeA - 10	Galb1-4(Fuca1-3)GlcNAcb1-6[Galb1-4(Fuca1-3)GlcNAcb1-3]Galb1-BSA	(Glc)	BSA	10	na
glycolipid	318	GD1b - 05	Neu5Aca2-8Siaa2-3(Galb1-3GalNAcb1-4)Galb1-4-BSA	(Glc)	BSA	5	>90%
carb-Sia	319	6'Neu5Ac-LacNAc-Sp - 11	Neu5Aca2-6Galb1-4GlcNAcb-Sp-BSA	Sp	BSA	11	>95%
carb-GlcNAc	320	3'GN-LacNAc (dimeric)-Sp - 06	GlcNAcb1-3(Galb1-4GlcNAcb1-3)2b-Sp-BSA	Sp	BSA	6	>95%
N-linked	321	Man1 - 12	Manβ1-4GlcNAcβ1-4GlcNAcβ1-BSA	4HB	BSA	12	>95%
glycolipid	322	GM3(Gc)-Sp - 05	Neu5Gca2-3Galb1-4Glcb-Sp-BSA	Sp	BSA	5	>95%
carb-GalNAc	323	LDN-Sp - 05	GalNAcb1-4GlcNAcb-Sp-BSA	Sp	BSA	5	>95%
carb-Sia	324	6'Neu5Ac-LDN-Sp - 05	Neu5Aca2-6GalNAcb1-4GlcNAcb-Sp-BSA	Sp	BSA	5	>95%
glycolipid	325	GT3-Sp - 07	Neu5Aca2-8Neu5Aca2-8Neu5Aca2-3Galb1-4Glcb-Sp-BSA	Sp	BSA	7	>95%
peptide-core 3	326	Ac-S-Thr(core 3)-S-G - 05	Ac-Ser-(GlcNAcb1-3GalNAca)Thr-Ser-Gly-Hex-BSA	hex	BSA	5	>95%
carb-Sia	327	3'Neu5Ac-LDN-Sp - 11	Neu5Aca2-3GalNAcb1-4GlcNAcb-Sp-BSA	Sp	BSA	11	>95%
carb-GlcNAc	328	3'GN type1-Sp - 04	GlcNAcb1-3Galb1-3GlcNAcb-Sp-BSA	Sp	BSA	4	>95%
Lewis	329	DFLNHc, LacNAc/LeB - 08	Galb1-4GlcNAcb1-6[Fuca1-2Galb1-3(Fuca1-4)GlcNAcb1-3]Galb1-BSA	(Glc)	BSA	8	na
glycolipid	330	GD2-Sp - 10	Neu5Aca2-8Neu5Aca2-3[GalNAcb1-4]Galb1-4Glcb-Sp-BSA	Sp	BSA	10	>95%
carb-Sia	331	3'Neu5Ac-LDN-Sp - 05	Neu5Aca2-3GalNAcb1-4GlcNAcb-Sp-BSA	Sp	BSA	5	>95%
z-control	332	BSA - C5 (Alkyne) - 23	DF-168C-16-B5 C5-alkyne-BSA	C5	BSA	23	>95%
Blood Group B	333	2'F-B type 2-Sp - 03	Gala1-3[Fuca1-2]Galb1-4[Fuca1-3]GlcNAcb-Sp-BSA	Sp	BSA	3	>95%
Blood Group A	334	A tetra type 2-Sp - 05	GalNAca1-3[Fuca1-2]Galb1-4GlcNAcb-Sp-BSA	Sp	BSA	5	>95%
Blood Group B	335	B tetra type 2-Sp - 05	Gala1-3[Fuca1-2]Galb1-4GlcNAcb-Sp-BSA	Sp	BSA	5	>95%
glycolipid	336	GM2-Sp - 04	Neu5Aca2-3[GalNAcb1-4]Galb1-4Glcb-Sp-BSA	Sp	BSA	4	>95%
Blood Group A	337	BG-A5-05	GalNAca1-3(Fuca1-2)Galb1-3Galb1-linker-BSA	Oct	BSA	5	>95%
peptide-core 3	338	Ac-S-Thr(core 3)-S-G - 21	Ac-Ser-(GlcNAcb1-3GalNAca)Thr-Ser-Gly-Hex-BSA	hex	BSA	21	>95%
Blood Group B	339	BG-B5-04	Gala1-3(Fuca1-2)Galb1-3Galb1-linker-BSA	Oct	BSA	4	>95%
Blood Group B	340	BG-B5-17	Gala1-3(Fuca1-2)Galb1-3Galb1-linker-BSA	Oct	BSA	17	>95%
peptide-F1a	341	Ac-S-Thr(F1a)-S-G - 18	AcSer-(Galb1-4GlcNAcb1-6GalNAca)Thr-Ser-Gly-Hex-BSA	hex	BSA	18	>95%
Blood Group H	342	BG-H1-10	Fuca1-2Galb1-3GlcNAcb1-linker-BSA	Oct	BSA	10	>95%
Blood Group A	343	BG-A6-04	GalNAca1-3(Fuca1-2)Galb1-4Glcb1-linker-BSA	Oct	BSA	14	>95%
Blood Group A	344	BG-A6-23	GalNAca1-3(Fuca1-2)Galb1-4Glcb1-linker-BSA	Oct	BSA	23	>95%
Blood Group H	345	BG-H5-04	Fuca1-2Galb1-3Galb1-linker-BSA	Oct	BSA	4	>95%
Blood Group H	346	BG-H5-19	Fuca1-2Galb1-3Galb1-linker-BSA	Oct	BSA	19	>95%
Blood Group B	347	BG-B6- 03	Gala1-3(Fuca1-2)Galb1-4Glcb1-linker-BSA	Oct	BSA	3	>95%
Blood Group B	348	BG-B6-15	Gala1-3(Fuca1-2)Galb1-4Glcb1-linker-BSA	Oct	BSA	15	>95%
Blood Group H	349	BG-H6-05	Fuca1-2Galb1-4Glcb1-linker-BSA	Oct	BSA	5	>95%
Blood Group H	350	BG-H6-21	Fuca1-2Galb1-4Glcb1-linker-BSA	Oct	BSA	21	>95%
Blood Group A	351	BG-A5-16	GalNAca1-3(Fuca1-2)Galb1-3Galb1-linker-BSA	Oct	BSA	16	>95%
y-glycoprotein	352	AGE60	Advanced glycation endproducts day 60	na	BSA	na	na
y-glycoprotein	353	Alpha-1-acid glycoprotein	alpha1 Acid Glycoprotein-purified from human serum	na		na	na
y-glycoprotein	354	Alpha-fetoprotein	alpha fetoprotein (AFP)-human, from cell culture	na		na	na
y-glycoprotein	355	BSM	Bovine submaxillary mucin (STn, STF, S-GlcNAcb1-3, ~20% of Sia is acetylated at 7,8, or 9)	na	BSM	na	na
y-glycoprotein	356	BSM (asialo)	Asialo-Bovine submaxillary mucin (aBSM, Tn, TF, GlcNAcb1-3GalNAc)	na	BSM	na	na
y-glycoprotein	357	BSM (deacetylated)	Deacetylated-Bovine submaxillary mucin	na	BSM	na	na
y-glycoprotein	358	BSM (ox)	periodate oxidized bovine submaxillary mucin	na		na	na
y-glycoprotein	359	CEA	carcinoembryonic antigen isolated from human metastatic liver	na		na	na
y-glycoprotein	360	FABP	Fatty Acid Binding Protein	na		na	na
y-glycoprotein	361	fetuin	fetuin from calf serum (Neu5Ac2-3LacNAc, Neu5Ac2-6LacNAc, SiaLeC, STF)	na		na	>98%
y-glycoprotein	362	fetuin (asialo)	asialofetuin from calf serum- type I (Galb1-4GlcNAc, Galb1-3GlcNAc, Galb1-3GalNAc; mostly NA2 and NA3)	na		na	na
y-glycoprotein	365	Fetuin (ox)	periodate oxidized fetuin	na		na	na
y-glycoprotein	366	glycophorin (asialo)	asialo-glycophorin A (aGn)	na	Gn	na	na
y-glycoprotein	367	Glycophorin A	Glycophorin A (Gn)	na	Gn	na	na
y-glycoprotein	368	hsp90	Heat Shock Protein 90	na		na	na
y-glycoprotein	369	KLH	Keyhole limpet hemocyanin	na	KLH	na	na
y-glycoprotein	370	gp120	gp120 from HIV; expressed in HEK293T cells; LOTS OF CARRY OVER. WE NEED TO DOPE W BSA OR PUT A BLANK/BUFFER AFTER THIS (OR BOTH)	na			na
y-glycoprotein	371	OSM	Ovine submaxillary mucin (94% STn, 4% TF, 2% Fuca1-2Galb1-3GalNAc)	na	OSM	na	na
y-glycoprotein	372	OSM (asialo)	asialo-Ovine submaxillary mucin	na	OSM	na	na
y-glycoprotein	373	OSM (ox)	periodate oxidized ovine submaxillary mucin	na	OSM	na	na
y-glycoprotein	374	ovalbumin	ovalbumin (56% Man5+Man6)	na		na	na
y-glycoprotein	375	Ovalbumin (ox)	periodate oxidized ovalbumin	na		na	na
y-glycoprotein	376	PSA	Prostate Specific Antigen (PSA); human seminal fluid	na		na	na
y-glycoprotein	377	Tgl	Thyroglobulin -human	na		na	na
y-glycoprotein	378	FABP-3	Fatty Acid Binding Protein (Heart type)	na		na	na
peptide-core 2	379	Ac-S-Thr(core 2)-S-G - 12	Ac-Ser-(Galb1-3(GlcNAcb1-6)GalNAca)Thr-Ser-Gly-Hex-BSA	hex	BSA	12	>95%
peptide-N-GlcNAc	380	Ac-F-N(GlcNAcb1)-S-G-Hex-12	AcPhe-(GlcNAcb1)Asn-Ser-Gly-Hex-12	hex	BSA	12	>95%
Peptide-core-5	381	Ac-S-Ser(core 5)-S-G-04	Ac-Ser-(GalNAca1-3GalNAca)Ser-Ser-Gly-Hex-BSA	Hex	BSA	4	>95%
Peptide-core-5	382	Ac-S-Ser(core 5)-S-G-18	Ac-Ser-(GalNAca1-3GalNAca)Ser-Ser-Gly-Hex-BSA	Hex	BSA	18	>95%
Peptide-core-5	383	Ac-Ser(core 5)-S-G-05	Ac-(GalNAca1-3GalNAca)Ser-Ser-Gly-Hex-BSA	Hex	BSA	5	>95%
Peptide-core-5	384	Ac-Ser(core 5)-S-G-08	Ac-(GalNAca1-3GalNAca)Ser-Ser-Gly-Hex-BSA	Hex	BSA	8	>95%
peptide-Fuc	386	Ac-G-S(Fuca)-S-G-Hex-05	Ac-G-S(Fuca)-S-G-Hex-BSA	Hex	BSA	5	>95%
peptide-Fuc	387	Ac-G-S(Fuca)-S-G-Hex-15	Ac-G-S(Fuca)-S-G-Hex-BSA	Hex	BSA	15	>95%
peptide-Xyl	388	Ac-G-S(Xylb)-G-G-Hex-04	Ac-Gly-Ser(Xylb)-Gly-Gly-Hex-BSA	Hex	BSA	4	>95%
peptide-Xyl	389	Ac-G-S(Xylb)-G-G-Hex-21	Ac-Gly-Ser(Xylb)-Gly-Gly-Hex-BSA	Hex	BSA	21	>95%
peptide-Tn	390	Ac-G-S-T(Tna)A-P-G-Hex-06	Ac-G-S-T(GalNAca)A-P-G-Hex-BSA	Hex	BSA	6	>95%
peptide-Tn	391	Ac-G-S-T(Tna)A-P-G-Hex-19	Ac-G-S-T(GalNAca)A-P-G-Hex-BSA	Hex	BSA	19	>95%
peptide-Glc	392	Ac-A-S(Glcb)-S-G-Hex-05	Ac-A-S(Glcb)-S-G-Hex-BSA	Hex	BSA	5	>95%
peptide-Glc	393	Ac-A-S(Glcb)-S-G-Hex-18	Ac-A-S(Glcb)-S-G-Hex-BSA	Hex	BSA	18	>95%
N-linked	394	Man8D1D3 #2	Mana1-2Mana1-6(Mana1-3)Mana1-6(Mana1-2Mana1-2Mana1-3)Manb1-4GlcNAc-BSA	(GlcNAc)	BSA	6	na
peptide	395	Muc1	BSA--hexyl-G-V-T-S-A-P-D-T-R-P-A-P-G-S-T-A-P-P-A-amide	azido-hexyl	BSA	6	>95%
peptide-Tn	396	Muc1-Tn8	BSA--hexyl-G-V-T-S-A-P-D-T(GalNAc-a)-R-P-A-P-G-S-T-A-P-P-A-amide	azido-hexyl	BSA	6	>95%
peptide-Tn	397	Muc1-Tn15	BSA--hexyl-G-V-T-S-A-P-D-T-R-P-A-P-G-S-T(GalNAc-a)-A-P-P-A-amide	azido-hexyl	BSA	6	>95%
z-control	398	human IgM	use 50ug/mL + 75ug/mL BSA;from Saddam's data, it appears to have a little IgG and IgA in it.	na			na
z-control	399	human IgA	use 50ug/mL + 75ug/mL BSA	na			na
z-control	400	human IgG	use 25ug/mL + 100ug/mL BSA	na			na
z-control	401	Alexa Fluoro 647	Alexa Fluoro 647-BSA (30mg/mL+ BSA, 125mg/mL total)	na	BSA		na
z-control	402	rabbit IgG	use 25ug/mL + 100ug/mL BSA;	na
z-control	403	mouse IgM	use 50ug/mL + 75ug/mL BSA; monoclonal IgM purified from hybridoma	na			na
z-control	404	mouse IgG	use 25ug/mL + 100ug/mL BSA	na			na
z-control	405	BSA #2	Bovine serum albumin	na	BSA	na	na
peptide-Man	406	Ac-S-S(Mana)-S-G - 06	Ac-S-S(Man a)-S-G-Hex-OH	hex	BSA	6	>95%
peptide-Gal	407	Ac-S-S(Gala)-S-G - 06	Ac-S-S(Gal a)-S-G-Hex-OH	hex	BSA	6	>95%
peptide-Man	408	Ac-P-T(Mana)-A-G - 07	Ac-Pro-Thr(Man a)-Ala-Gly-Hex-BSA	hex	BSA	7	>95%
peptide-Man	409	Ac-S-S(Mana)-S-G - 20	Ac-S-S(Man a)-S-G-Hex-OH	hex	BSA	20	>95%
peptide-Gal	410	Ac-S-S(Gala)-S-G - 16	Ac-S-S(Gal a)-S-G-Hex-OH	hex	BSA	16	>95%
peptide-Man	411	Ac-P-T(Mana)-A-G - 22	Ac-Pro-Thr(Man a)-Ala-Gly-Hex-BSA	hex	BSA	22	>95%
y-glycoprotein	412	fetuin (human)	a2-HS-glycoprotein (aka human fetuin)	na	na	na
				na

## Sheet: Cord v Maternal IgM
		ID =	12	4	1	9	2	10	16	8	5	13	6	14
		Sample =	Cord 2	Maternal 2	Cord 3	Maternal 3	Cord 7	Maternal 7	Cord 2	Maternal 2	Cord 3	Maternal 3	Cord 7	Maternal 7
		Treatment =	Sepharose	Sepharose	Sepharose	Sepharose	Sepharose	Sepharose	IgM resin	IgM resin	IgM resin	IgM resin	IgM resin	IgM resin
		Dilution =	1:8	1:8	1:8	1:8	1:8	1:8	1:8	1:8	1:8	1:8	1:8	1:8
		person carrying out exp =	Lily	Lily	Lily	Lily	Lily	Lily	Lily	Lily	Lily	Lily	Lily	Lily
		Date of experiment =	2014-12-02	2014-12-02	2014-12-02	2014-12-02	2014-12-02	2014-12-02	2014-12-02	2014-12-02	2014-12-02	2014-12-02	2014-12-02	2014-12-02
		Array version =	A411	A411	A411	A411	A411	A411	A411	A411	A411	A411	A411	A411
		Batch =	C	C	C	C	C	C	C	C	C	C	C	C
		Slide # =	22&23	22&23	22&23	22&23	22&23	22&23	22&23	22&23	22&23	22&23	22&23	22&23
		Block =	12&6	4&14	1&15	9&9	2&16	10&8	16&2	8&10	5&11	13&3	6&12	14&4
Family	Print#	Name	C1	C2	A1	A2	B1	B2	C1+	C2+	A1+	A2+	B1+	B2+
z-control	1	Cy3	12.1134	14.0627	13.7337	14.4838	12.5724	13.7819	9.81378	9.81378	9.81378	9.81378	9.81378	9.81378
z-control	2	BSA	9.81378	9.81378	9.89671	9.81378	10.3883	9.81378	9.81378	9.81378	9.81378	9.81378	9.81378	9.81378
carb-Glc	3	Maltose - 23	9.81378	16.3031	9.81378	16.5658	9.81378	16.3157	9.81378	9.81378	9.81378	11.3146	9.81378	10.2137
carb-Glc	4	Glc-b - 23	10.6175	16.9471	9.81378	16.7857	9.81378	16.5877	9.81378	11.2338	9.81378	13.2082	9.81378	11.3281
carb-GalNAc	5	GalNAc-a - 22	9.81378	16.5814	9.81378	16.2207	10.3473	16.6393	9.81378	10.2647	9.81378	10.5209	9.81378	11.6953
carb-Glc	6	Glc-a - 22	11.3316	16.9664	9.81378	16.7931	10.463	16.7648	9.81378	11.5463	9.81378	13.268	9.81378	11.9744
carb-Man	7	Man-a - 20	9.81378	13.6556	9.81378	14.1601	9.81378	13.6452	9.81378	9.81378	9.81378	9.81378	9.81378	9.81378
carb-GlcNAc	8	GlcNAc-b -21	9.95347	16.4734	9.81378	16.596	10.8325	16.6924	9.81378	9.83605	9.81378	12.0186	9.81378	12.2393
carb-GalNAc	9	GalNAc-b - 21	9.81378	16.5602	9.81378	16.6171	9.90651	16.6044	9.81378	9.99647	9.81378	11.3173	9.81378	11.5644
non-human	10	Fuc-b - 22	9.81378	16.4689	9.81378	16.4693	9.81378	15.4236	9.81378	9.81378	9.81378	12.2746	9.81378	9.81378
carb-Fuc	11	Fuc-a - 22	10.3462	16.9256	9.81378	16.3022	10.1453	16.4685	9.81378	10.388	9.81378	12.0918	9.81378	11.1958
non-human	12	Rha-a - 18	10.128	16.9764	9.83447	16.0094	11.3455	16.8583	9.81378	10.5587	9.81378	9.994	9.81378	12.6126
non-human	13	Rha-b - 21	9.81378	16.4324	9.81378	16.4081	11.5082	16.8641	9.81378	9.81378	9.81378	10.954	9.81378	12.1863
carb-Gal	14	Gal-a- 24	9.81378	16.3871	9.81378	16.7274	9.81378	16.5823	9.81378	10.0556	9.81378	12.4142	9.81378	11.3419
carb-Gal	15	Gal-b- 21	9.81378	16.419	9.81378	16.7103	10.4404	16.7503	9.81378	9.81378	9.81378	12.78	9.9647	11.5503
peptide-Tn	16	Ac-Tn(Thr)-G - 21	9.81378	15.8224	10.9652	15.7535	10.1693	16.3277	9.81378	9.81378	9.81378	10.0785	9.86921	10.3845
carb-GalNAc	17	GalNAca1-6Galb - 22	9.81378	16.6795	9.81378	16.5666	10.29	16.6558	9.81378	11.1149	9.81378	11.3523	9.81378	11.7656
Blood Group A	18	Adi - 17	10.0835	16.8852	9.85526	9.81378	9.81378	16.1142	9.81378	11.4436	9.81378	9.81378	9.81378	12.641
carb-GlcNAc	19	GlcNAca1-4Galb - 20	9.81378	16.4007	9.81378	15.9738	10.1447	16.3626	9.81378	9.86844	9.81378	10.4255	9.91737	11.5124
non-human-aGal	20	Bdi -23	9.81378	16.1503	9.81378	10.7273	9.81378	16.194	9.81378	10.0593	9.81378	9.81378	9.81378	12.7138
carb-type 2	21	LacNAc - 22	9.81378	15.1394	9.81378	16.1667	9.81378	15.169	9.81378	9.81378	9.81378	10.4049	9.81378	9.81378
glycolipid	22	GA1di -11	9.81378	14.5171	9.81378	16.3706	9.81378	15.3433	9.81378	9.81378	9.81378	12.1931	9.81378	9.81378
glycolipid	23	Lac - 33	9.81378	16.4678	9.81378	16.6298	9.81378	16.5738	9.81378	9.82257	9.81378	12.0052	9.81378	10.4815
peptide-GlcNAca	24	Ac-S-Ser(GlcNAc-a)-S-G - 24	9.81378	16.5016	9.81378	15.6815	9.81378	16.523	9.81378	9.81378	9.81378	9.81378	9.81378	10.9259
non-human	25	Galb1-6Man-a - 13	9.81378	15.3298	9.81378	15.6297	9.81378	15.4039	9.81378	9.81378	9.81378	9.87383	9.81378	10.3004
carb-Man	26	Mana1-6Man-a - 15	9.81378	14.9603	9.81378	15.7302	9.81378	13.6216	9.81378	9.81378	9.81378	10.2955	9.81378	9.81378
peptide-F1a	27	Ac-S-Thr(F1a)-S-G - 04	9.81378	15.5552	9.81378	14.1389	9.81378	13.971	9.81378	9.81378	9.81378	9.81378	9.81378	9.81378
non-human	28	Cellobiose -13	9.81378	16.299	9.81378	16.5297	9.98797	16.5593	9.81378	9.81378	9.81378	12.216	9.81378	11.4057
z-control	29	HSA	9.81378	9.81378	9.81378	9.81378	9.81378	9.81378	9.81378	9.81378	9.81378	9.81378	9.81378	9.81378
carb-Glc	30	Isomaltose - 13	9.87036	16.6941	9.81378	15.892	9.81378	16.278	9.81378	10.0634	9.81378	10.1325	9.81378	10.9775
glycolipid	31	Gala1-4Galb - 11	9.81378	16.2054	11.0189	16.4062	10.8946	16.8863	9.81378	9.81378	9.81378	11.426	9.81378	13.2502
carb-Man	32	ManT -26	9.81378	13.2548	9.81378	16.2875	9.81378	14.605	9.81378	9.81378	9.81378	9.92221	9.81378	9.81378
carb-Sia	33	3'Neu5Ac-LacNAc -19	9.81378	12.7349	9.81378	13.3615	9.81378	10.1033	9.81378	9.81378	9.81378	9.81378	9.81378	9.81378
Blood Group A	34	BG-A -19	9.84627	16.734	11.3496	15.9746	9.81378	11.4202	9.81378	11.6972	9.81378	9.81378	9.81378	10.5058
Blood Group A	35	2'F-A type 2-Sp - 13	9.81378	15.0379	9.81378	11.727	9.81378	9.81378	9.81378	9.81378	9.81378	9.81378	9.81378	9.81378
Blood Group H	36	BG-H1- 20	9.81378	10.0289	9.81378	13.5546	9.81378	13.2907	9.81378	9.81378	9.81378	9.81378	9.81378	9.81378
Lewis	37	LeA -18	9.81378	11.6507	9.81378	14.9749	9.81378	13.6073	9.81378	9.81378	9.81378	9.81378	9.81378	9.81378
Lewis	38	LeB - 09	9.81378	9.8392	9.81378	16.0171	9.81378	11.715	9.81378	9.81378	9.81378	10.6722	9.81378	9.81378
Lewis	39	LeY -08	9.81378	9.81378	9.81378	13.2879	9.81378	11.1364	9.81378	9.81378	9.81378	9.81378	9.81378	9.81378
Lewis	40	LeX (monomeric)	9.81378	10.284	9.81378	10.0217	9.81378	9.81378	9.81378	9.81378	9.81378	9.81378	9.81378	9.81378
Lewis	41	3'Neu5Ac-LeX (Sialyl LeX) - 09	9.81378	9.93443	9.81378	11.3813	9.81378	11.5827	9.81378	9.81378	9.81378	9.81378	9.81378	9.81378
glycolipid	42	Gb3- 13	9.81378	16.0177	9.81378	15.7048	9.81378	15.9589	9.81378	9.81378	9.81378	10.0661	9.81378	9.93921
non-human	43	Xylb4 - 22	10.2261	16.7841	9.81378	16.5397	9.81378	16.6515	9.81378	10.6048	9.81378	12.3722	9.81378	11.967
non-human	44	Ara5 - 20	9.81378	10.0276	9.81378	9.81378	9.81378	11.4058	9.81378	9.81378	9.81378	9.81378	9.81378	9.81378
non-human	45	X3Glc3 - 15	9.84862	16.5983	9.81378	16.6763	9.81378	16.5121	9.81378	10.0413	9.81378	12.2304	9.81378	10.7389
glycolipid	46	GM3 - 12	9.81378	9.81378	9.81378	12.6256	9.81378	9.81378	9.81378	9.81378	9.81378	9.81378	9.81378	9.81378
carb-Sia	47	6'Neu5Ac-Lac	9.81378	9.81378	9.81378	12.21	9.81378	10.0244	9.81378	9.81378	9.81378	9.81378	9.81378	9.81378
Lewis	48	3'Neu5Ac-LeA -12	9.81378	9.81378	9.81378	14.7826	9.81378	9.81378	9.81378	9.81378	9.81378	9.81378	9.81378	9.81378
Lewis	49	LeX (dimeric) -07	9.81378	9.81378	9.81378	10.8441	9.81378	13.7442	9.81378	9.81378	9.81378	9.81378	9.81378	9.81378
non-human	50	Manb4 - 14	10.6357	16.9675	9.81378	16.7313	9.85409	16.6211	9.81378	11.3715	9.81378	12.7339	9.81378	11.6185
non-human	51	G2M4 - 07	10.5608	16.8638	9.81378	16.3251	9.81378	16.0477	9.81378	10.6757	9.81378	11.5946	9.81378	10.3086
carb-Glc	52	Glca1-6Glca1-4Glca1-4Glcb - 15	9.94215	16.6327	9.81378	16.0533	9.81378	16.4214	9.81378	9.84392	9.81378	10.8937	9.81378	11.2055
glycolipid	53	LNT - 21	9.81378	15.716	9.81378	12.5263	9.81378	15.0163	9.81378	9.81378	9.81378	9.81378	9.81378	9.81378
glycolipid	54	LSTa - 10	9.81378	10.1089	9.81378	9.81378	9.81378	10.021	9.81378	9.81378	9.81378	9.81378	9.81378	9.81378
glycolipid	55	LSTb - 11	9.81378	14.2924	10.0168	11.2368	9.81378	14.1002	9.81378	9.81378	9.81378	9.81378	9.81378	9.81378
glycolipid	56	LSTc - 07	9.81378	9.81378	9.81378	9.81378	9.81378	9.81378	9.81378	9.81378	9.81378	9.81378	9.81378	9.81378
glycolipid	57	GA1 - 20	9.81378	16.3398	9.81378	16.7248	10.0234	16.6037	9.81378	9.81378	9.81378	13.2954	9.81378	11.3578
Blood Group B	58	BG-B4-06	9.81378	11.9959	9.81378	15.4146	9.81378	15.4143	9.81378	9.81378	9.81378	11.6968	9.81378	10.4998
Blood Group B	59	BG-B4-High	9.81378	14.3636	9.81378	16.4905	9.81378	14.9587	9.81378	9.81378	9.81378	12.8851	9.81378	9.81378
Blood Group A	60	BG-A3-04	9.81378	12.7839	9.81378	11.7699	9.81378	15.9271	9.81378	9.81378	9.81378	9.81378	9.81378	12.2115
Blood Group A	61	BG-A3-14	9.81378	15.7748	9.81378	14.5674	9.81378	15.6564	9.81378	10.6709	9.81378	9.81378	9.81378	10.8731
Blood Group A	62	BG-A4-05	9.81378	14.4698	9.81378	9.81378	9.81378	10.2621	9.81378	9.81378	9.81378	9.81378	9.81378	10.014
Blood Group A	63	BG-A4-14	9.81378	16.219	9.81378	10.5703	9.81378	10.0279	9.81378	11.1551	9.81378	9.81378	9.81378	9.81378
Blood Group B	64	BG-B2-03	9.81378	9.90426	9.81378	14.7973	9.81378	12.1052	9.81378	9.81378	9.81378	11.4376	9.81378	9.81378
Blood Group B	65	BG-B3-05	9.81378	12.4141	9.81378	15.5408	9.81378	15.3498	9.81378	9.81378	9.81378	11.6055	9.81378	9.90238
Blood Group B	66	BG-B3-17	9.81378	14.8978	9.81378	16.5314	9.81378	14.8204	9.81378	9.81378	9.81378	13.2135	9.81378	9.81378
Blood Group A	67	BG-A1-04	9.81378	14.5937	9.81378	9.81378	9.81378	12.9619	9.81378	10.0761	9.81378	9.81378	9.81378	10.5925
Blood Group A	68	BG-A1-12	9.81378	16.2493	9.81378	11.4272	9.81378	12.747	9.81378	11.1162	9.81378	9.81378	9.81378	9.87805
Blood Group A	69	BG-A2-04	9.81378	14.5894	9.81378	9.81378	9.81378	11.9731	9.81378	10.0498	9.81378	9.81378	9.81378	10.6287
Blood Group A	70	BG-A2-16	9.81378	16.5254	9.81378	9.81378	9.81378	10.3578	9.81378	11.3247	9.81378	9.81378	9.81378	9.81378
Blood Group B	71	BG-B1-05	9.81378	9.93443	9.81378	14.9106	9.81378	15.2704	9.81378	9.81378	9.81378	10.7315	9.81378	9.81378
Blood Group B	72	BG-B1-15	9.81378	14.2181	9.81378	16.287	9.81378	15.2864	9.81378	9.81378	9.81378	12.8528	9.81378	9.81378
Blood Group B	73	BG-B2-17	9.81378	14.2972	9.81378	15.9353	9.81378	12.6085	9.81378	9.81378	9.81378	12.8674	9.81378	9.81378
peptide-Tn	74	Ac-Tn(Ser)-Tn(Ser)-Tn(Ser)-G - 16	9.81378	16.1256	9.81378	15.0302	10.5083	16.2678	9.81378	10.2426	9.81378	9.81378	9.81378	10.8154
non-human	75	Chitotriose - 08	10.6744	13.8356	9.84706	16.2963	11.8292	16.6506	9.81378	9.84431	9.81378	10.791	9.81378	12.1143
non-human-aGal	76	Gal3- 07	9.81378	15.744	9.81378	15.997	9.81378	15.4343	9.81378	9.87421	9.81378	13.3598	9.81378	12.0174
N-linked	77	Man3 - 05	9.81378	9.81378	9.81378	9.81378	9.81378	9.81378	9.81378	9.81378	9.81378	9.81378	9.81378	9.81378
peptide	78	Ac-S-S-S-G - 24	9.81378	16.0468	9.81378	13.2466	9.81378	15.5937	9.81378	9.81378	9.81378	9.81378	9.81378	10.7551
peptide-Tn	79	Ac-S-Tn(Ser)-S-G - 22	9.81378	16.1391	9.81378	14.9646	9.81378	16.2372	9.81378	9.94691	9.81378	9.81378	9.81378	10.7551
glycolipid	80	P1 - 09	9.81378	16.4114	13.0871	15.7626	11.7605	16.0243	9.81378	9.81378	9.81378	9.81378	9.81378	9.87152
glycolipid	81	Gb4 - 09	9.81378	14.5706	9.81378	14.6098	9.81378	15.8573	9.81378	9.81378	9.81378	9.81378	9.81378	9.81378
glycolipid	82	GM1a - 29	9.81378	15.912	9.81378	16.5105	9.95456	16.4947	9.81378	9.81378	9.81378	11.8512	9.81378	11.1458
carb-type 1	83	pLNH - 21	9.81378	15.3164	9.81378	11.3549	9.81378	14.6981	9.81378	10.4202	9.81378	9.81378	9.81378	9.81378
z-control	84	HSA (recomb)	9.81378	9.96687	9.81378	9.81378	9.81378	9.81378	9.81378	9.81378	9.81378	9.81378	9.81378	9.81378
glycolipid	85	LNnT - 14	9.81378	13.278	9.81378	9.81378	9.81378	9.92073	9.81378	9.81378	9.81378	9.81378	9.81378	9.81378
N-linked	86	Man5 - 05	9.81378	9.81378	9.81378	9.81378	9.81378	9.81378	9.81378	9.81378	9.81378	9.81378	9.81378	9.81378
glycolipid	87	Gb4 tetra (P1 tetra)-Sp - 06	9.81378	14.6714	9.81378	15.1297	9.81378	15.8927	9.81378	9.81378	9.81378	9.81378	9.81378	9.81378
N-linked	88	Man6 - II - 05	9.81378	9.81378	9.81378	15.9344	9.81378	9.81378	9.81378	9.81378	9.81378	10.1734	9.81378	9.81378
Lewis	89	DFpLNH I, LeB - 09	9.81378	9.81378	9.81378	15.502	9.81378	9.81378	9.81378	9.81378	9.81378	9.97011	9.81378	9.81378
glycolipid	90	DSLNT - 06	9.81378	9.81378	9.81378	9.81378	9.81378	9.81378	9.81378	9.81378	9.81378	9.81378	9.81378	9.81378
N-linked	91	Man9 #2	9.81378	10.1469	9.81378	9.89501	9.81378	10.0901	9.81378	9.81378	9.81378	9.81378	9.81378	9.81378
Blood Group B	92	2'F-B type 2-Sp - 07	9.81378	13.5498	9.81378	15.1474	9.81378	10.2387	9.81378	9.81378	9.81378	11.5565	9.81378	9.81378
N-linked	93	Man7D3 - 08	9.81378	10.3332	9.81378	11.1016	9.81378	10.7893	9.81378	9.81378	9.81378	9.81378	9.81378	9.81378
Blood Group A	94	Globo A - 03	9.81378	14.5108	9.81378	10.0848	9.81378	13.8038	9.81378	9.81378	9.81378	9.81378	9.81378	9.81378
N-linked	95	Man7D1 - 10	9.81378	10.0293	9.81378	11.8412	9.81378	11.2883	9.81378	9.81378	9.81378	9.81378	9.81378	9.81378
glycolipid	96	GM2-Sp - 14	9.81378	9.95892	9.81378	9.81378	9.81378	11.188	9.81378	9.81378	9.81378	9.81378	9.81378	9.81378
Blood Group H	98	BG-H4- 04	9.81378	9.81378	9.81378	9.81378	9.81378	9.81378	9.81378	9.81378	9.81378	9.81378	9.81378	9.81378
Blood Group A	99	BG-A1- 05	9.81378	15.8408	9.81378	10.4126	9.81378	14.658	9.81378	10.9703	9.81378	9.81378	9.81378	10.3357
Blood Group H	100	BG-H3- 04	9.81378	9.81378	9.81378	9.81378	9.81378	9.81378	9.81378	9.81378	9.81378	9.81378	9.81378	9.81378
Blood Group B	101	BG-B (Dextra) - 13	9.82695	15.7167	11.8424	16.564	9.81378	12.7695	9.81378	9.81378	9.81378	13.4594	9.81378	9.81378
non-human-aGal	102	alphaGal- 08	9.81378	16.0525	9.81378	15.8721	9.81378	15.5365	9.81378	10.1799	9.81378	13.5432	9.81378	12.3262
non-human	103	Cellotriose - 13	9.81378	16.0242	9.81378	16.3498	9.88988	16.3326	9.81378	9.81378	9.81378	11.82	9.81378	10.9995
carb-Glc	104	Maltopentaose - 11	9.81378	12.623	9.81378	12.6977	9.81378	12.7107	9.81378	9.81378	9.81378	9.81378	9.81378	9.81378
Blood Group H	105	BG-H4- 15	9.81378	13.2728	9.81378	14.74	9.81378	13.07	9.81378	9.81378	9.81378	9.82456	9.81378	9.81378
Blood Group B	106	Globo B - 05	9.81378	13.4992	9.81378	14.9806	9.81378	15.3502	9.81378	9.81378	9.81378	10.6407	9.81378	10.0931
carb-type 2	107	LacNAc (trimeric) - 08	9.81378	13.6722	10.279	13.5784	9.98192	13.829	9.81378	9.81378	9.81378	11.0427	9.81378	9.81378
non-human	108	Forssman Di - 21	10.4727	16.8849	9.81378	16.5384	10.5493	16.6913	9.81378	11.354	9.81378	11.5967	9.81378	13.0348
peptide-TF	109	Ac-S-TF(Ser)-S-G - 16	9.81378	14.5337	9.81378	15.8664	9.81378	14.9417	9.81378	9.81378	9.81378	10.0478	9.81378	9.81378
Blood Group H	110	Globo H - 03	9.81378	12.7982	9.81378	10.4181	9.81378	13.0394	9.81378	9.81378	9.81378	9.81378	9.81378	9.81378
lewis	111	LeC-Sp - 06	9.81378	12.6284	9.81378	15.2474	9.81378	14.979	9.81378	9.81378	9.81378	9.81378	9.81378	9.81378
Blood Group B	112	Globo B - 12	9.81378	14.3883	9.81378	15.5844	9.81378	15.0142	9.81378	9.81378	9.81378	12.4994	9.81378	9.81378
carb-GalNAc	113	GalNAc-a - 04	9.81378	15.4999	9.81378	12.9	9.81378	15.7537	9.81378	9.81378	9.81378	9.81378	9.81378	9.90238
carb-GalNAc	114	GalNAca1-6Galb - 04	9.81378	15.5363	9.81378	15.3773	9.81378	15.6283	9.81378	9.81378	9.81378	9.81378	9.81378	9.81378
Blood Group A	115	Adi - 04	9.81378	16.5427	9.81378	9.81378	9.81378	15.1364	9.81378	9.81378	9.81378	9.81378	9.81378	12.3201
glycolipid	116	GA2di - 05	9.81378	13.4029	9.81378	15.9263	9.81378	15.7874	9.81378	9.81378	9.81378	9.9542	9.81378	9.81378
glycolipid	117	LNT - 05	9.81378	13.3138	9.81378	9.81378	9.81378	12.808	9.81378	9.81378	9.81378	9.81378	9.81378	9.81378
glycolipid	118	GA1 - 06	9.81378	15.623	9.81378	16.6529	9.81378	16.3261	9.81378	9.81378	9.81378	12.9214	9.81378	10.6371
non-human	119	Forssman Di - 04	9.81378	16.648	9.81378	16.3127	9.81378	16.1336	9.81378	10.7279	9.81378	10.9903	9.81378	12.4675
peptide-Tn	120	Ac-S-Tn(Ser)-S-G - 04	9.81378	12.6795	9.81378	9.81378	9.81378	13.909	9.81378	9.81378	9.81378	9.81378	9.81378	9.81378
peptide-Tn	121	Ac-Tn(Ser)Tn(Ser)Tn(Ser)-G - 03	9.81378	14.0757	9.81378	11.0913	10.0251	15.1476	9.81378	9.81378	9.81378	9.81378	9.81378	9.81378
peptide-Tn	122	Ac-S-Tn(Thr)-S-G - 04	9.81378	12.4813	9.81378	10.4481	9.81378	12.1799	9.81378	9.81378	9.81378	9.81378	9.81378	9.81378
peptide-TF	123	Ac-S-TF(Ser)-S-G - 04	9.81378	11.2589	9.81378	14.0466	9.81378	13.0261	9.81378	9.81378	9.81378	9.81378	9.81378	9.81378
glycolipid	124	GA2di - 37	9.81378	15.6896	9.81378	16.305	9.81378	15.3931	9.81378	9.81378	9.81378	9.8451	9.81378	9.81378
non-human	125	Forssman Di - 31	10.4648	16.9346	9.81378	16.4845	10.5223	16.6934	9.81378	11.164	9.81378	11.2773	9.81378	13.0281
peptide-Tn	126	Ac-S-Tn(Ser)-S-G - 33	9.81378	16.3832	9.81378	15.3628	10.0974	16.3337	9.81378	10.3004	9.81378	9.83644	9.81378	11.57
peptide-Tn	127	Ac-Tn(Ser)Tn(Ser)Tn(Ser)-G - 27	9.83684	16.5067	10.0189	15.3427	11.2907	16.4497	9.81378	10.6724	9.81378	9.85681	9.81378	11.6936
peptide-TF	128	Ac-S-TF(Ser)-S-G - 28	9.81378	15.1845	9.81378	16.2287	9.81378	15.4202	9.81378	9.81378	9.81378	11.2114	9.81378	10.1551
non-human	129	Chitotriose - 20	10.7138	13.6232	10.0053	16.1007	12.1991	16.7339	9.81378	10.0014	9.81378	10.6416	9.81378	12.3527
carb-Fuc	130	Fuc-a - 04	9.81378	16.6036	9.81378	13.9126	9.81378	14.9592	9.81378	9.917	9.81378	9.81378	9.81378	9.81378
non-human	131	Fuc-b - 04	9.81378	13.5135	9.81378	14.3344	9.81378	10.2438	9.81378	9.81378	9.81378	9.81378	9.81378	9.81378
carb-GlcNAc	132	GlcNAca1-4Galb - 03	9.81378	13.9193	9.81378	11.5857	9.81378	11.738	9.81378	9.81378	9.81378	9.81378	9.81378	9.81378
carb-type 1+2	133	LNH - 13	9.81378	14.736	9.81378	10.2773	9.81378	13.9888	9.81378	9.81378	9.81378	9.81378	9.81378	9.81378
carb-type 2	134	LNnH - 11	9.81378	11.0526	9.81378	10.3233	9.81378	9.9359	9.81378	9.81378	9.81378	9.81378	9.81378	9.81378
glycolipid	135	LNnT - 04	9.81378	9.81378	9.81378	9.81378	9.81378	9.81378	9.81378	9.81378	9.81378	9.81378	9.81378	9.81378
carb-type 1	136	pLNH - 07	9.81378	12.893	9.81378	9.81378	9.81378	11.8673	9.81378	9.81378	9.81378	9.81378	9.81378	9.81378
Blood Group H	137	BG-H1- 06	9.81378	9.81378	9.81378	9.81378	9.81378	13.8408	9.81378	9.81378	9.81378	9.81378	9.81378	9.81378
Blood Group H	138	BG-H2- 06	9.81378	9.93627	9.81378	10.1759	9.81378	11.0546	9.81378	9.81378	9.81378	9.81378	9.81378	9.81378
Blood Group H	139	BG-H2- 12	9.81378	12.3451	9.81378	9.81378	9.81378	11.3859	9.81378	9.81378	9.81378	9.81378	9.81378	9.81378
Blood Group H	140	BG-H3- 14	9.81378	13.1983	9.81378	15.8015	9.81378	13.2496	9.81378	9.81378	9.81378	10.6133	9.81378	9.81378
peptide-Tn	141	Ac-S-Tn(Thr)-A-G - 04	9.81378	13.0182	9.81378	10.2276	9.81378	11.8993	9.81378	9.81378	9.81378	9.81378	9.81378	9.81378
peptide-Tn	142	Ac-S-Tn(Thr)-A-G - 08	9.81378	14.2644	9.81378	12.6816	9.81378	14.1016	9.81378	9.81378	9.81378	9.81378	9.81378	9.81378
peptide-Tn	143	Ac-S-Tn(Thr)-A-G - 22	9.81378	15.4809	11.2284	14.2675	10.2058	15.8436	9.81378	9.81378	9.81378	9.81378	9.81378	10.2327
peptide-Tn	144	Ac-V-Tn(Thr)-S-G - 04	9.81378	10.5491	9.81378	12.1044	9.81378	13.7004	9.81378	9.81378	9.81378	9.81378	9.81378	9.81378
peptide-Tn	145	Ac-V-Tn(Thr)-S-G - 08	9.81378	12.5855	9.81378	14.2094	9.81378	14.6555	9.81378	9.81378	9.81378	9.81378	9.81378	9.81378
peptide-Tn	146	Ac-V-Tn(Thr)-S-G - 19	9.81378	13.6923	9.81378	15.3236	9.81378	15.3691	9.81378	9.81378	9.81378	10.1367	9.81378	9.92704
peptide-Tn	147	Ac-A-Tn(Thr)-S-G - 05	9.81378	12.3822	9.81378	11.103	9.81378	13.4829	9.81378	9.81378	9.81378	9.81378	9.81378	9.81378
peptide-Tn	148	Ac-A-Tn(Thr)-S-G - 08	9.81378	13.651	9.81378	12.4117	9.81378	14.7293	9.81378	9.81378	9.81378	9.81378	9.81378	9.81378
peptide-Tn	149	Ac-A-Tn(Thr)-S-G - 23	9.81378	15.3374	10.0471	14.1997	9.96145	15.7505	9.81378	9.81378	9.81378	9.81378	9.81378	10.1075
peptide-Tn	150	Ac-S-Tn(Thr)-G-G - 03	9.81378	11.9238	9.81378	9.81378	9.81378	12.0951	9.81378	9.81378	9.81378	9.81378	9.81378	9.81378
peptide-Tn	151	Ac-S-Tn(Thr)-G-G - 07	9.81378	13.5292	9.81378	10.2231	9.81378	14.1925	9.81378	9.81378	9.81378	9.81378	9.81378	9.81378
peptide-Tn	152	Ac-S-Tn(Thr)-G-G - 19	9.81378	15.2878	9.81378	13.6868	9.81378	15.6759	9.81378	9.81378	9.81378	9.81378	9.81378	9.81378
peptide-Tn	153	Ac-T-Tn(Thr)-P-G - 04	9.81378	13.8337	9.81378	12.4429	9.81378	12.7882	9.81378	9.81378	9.81378	9.81378	9.81378	9.81378
peptide-Tn	154	Ac-T-Tn(Thr)-P-G - 08	9.81378	14.9064	9.81378	14.3095	9.81378	13.9603	9.81378	9.81378	9.81378	9.81378	9.81378	9.81378
peptide-Tn	155	Ac-T-Tn(Thr)-P-G - 21	9.81378	15.8332	9.81378	15.7254	9.82018	15.5233	9.81378	9.81378	9.81378	10.479	9.81378	10.0471
peptide-Tn	156	Ac-S-Tn(Thr)-S-G HSA-23	9.81378	14.9891	9.81378	14.0802	9.81458	15.4162	9.81378	9.81378	9.81378	9.81378	9.81378	10.0351
peptide-Tn	157	Ac-S-Tn(Thr)-S-G HSA-04	9.81378	12.5867	9.81378	9.81378	9.81378	11.7911	9.81378	9.81378	9.81378	9.81378	9.81378	9.81378
peptide-TF	158	Ac-TF(Ser)-G - 04	9.81378	10.8035	9.81378	15.4031	9.81378	12.4852	9.81378	9.81378	9.81378	9.81378	9.81378	9.81378
peptide-TF	159	Ac-TF(Ser)-G - 24	9.81378	14.953	9.81378	16.5642	9.81378	15.4825	9.81378	9.81378	9.81378	12.6261	9.81378	10.4535
N-linked	160	NA2 - 08	9.81378	9.81378	9.81378	11.6389	9.81378	9.81378	9.81378	9.81378	9.81378	9.81378	9.81378	9.81378
N-linked	161	NA3 - 05	9.81378	9.81378	9.81378	9.81378	9.81378	9.81378	9.81378	9.81378	9.81378	9.81378	9.81378	9.81378
N-linked	162	NGA2 - 07	9.81378	9.81378	9.81378	9.81378	9.81378	9.81378	9.81378	9.81378	9.81378	9.81378	9.81378	9.81378
N-linked	163	NGA2B - 05	9.81378	9.81378	9.81378	9.81378	9.81378	9.81378	9.81378	9.81378	9.81378	9.81378	9.81378	9.81378
N-linked	164	NA4 - 05	9.81378	9.81378	9.81378	9.81378	9.81378	9.81378	9.81378	9.81378	9.81378	9.81378	9.81378	9.81378
N-linked	165	NGA3B - 06	9.81378	11.8602	9.81378	10.9471	9.81378	12.459	9.81378	9.81378	9.81378	9.81378	9.81378	9.81378
N-linked	166	NGA3 - 01	9.81378	9.81378	9.81378	9.81378	9.81378	9.81378	9.81378	9.81378	9.81378	9.81378	9.81378	9.81378
N-linked	167	NGA4 - 06	9.81378	10.9899	9.81378	11.0646	9.81378	10.7867	9.81378	9.81378	9.81378	9.81378	9.81378	9.81378
N-linked	168	NGA4(B)2 - 04	9.81378	10.4502	9.81378	9.81378	9.81378	11.8287	9.81378	9.81378	9.81378	9.81378	9.81378	9.81378
N-linked	169	NGA5B - 02	9.81378	10.4582	9.81378	9.94508	9.81378	10.3775	9.81378	9.81378	9.81378	9.81378	9.81378	9.81378
glycolipid	170	GA2di (accurate) - 28	9.81378	15.5862	9.81378	16.6077	9.81378	14.5644	9.81378	9.81378	9.81378	11.9143	9.81378	9.81378
peptide-Tn	171	Ac-P-Tn(Thr)-T-G - 05	9.81378	13.0122	9.81378	15.6232	9.81378	14.7729	9.81378	9.81378	9.81378	9.81378	9.81378	9.81378
peptide-Tn	172	Ac-P-Tn(Thr)-T-G - 08	9.81378	13.8908	10.1257	15.9953	9.81378	15.3663	9.81378	9.81378	9.81378	10.0185	9.81378	10.0244
peptide-Tn	173	Ac-P-Tn(Thr)-T-G - 22	9.81378	15.1923	11.5675	16.3128	10.7343	16.0551	9.81378	9.81378	9.81378	11.0166	9.81378	11.2751
peptide-Tn	174	Ac-Tn(Thr)-Tn(Thr)-Tn(Thr)-G - 05	9.81378	15.083	9.81378	10.8025	9.81378	15.3859	9.81378	9.81378	9.81378	9.81378	9.81378	9.81378
peptide-Tn	175	Ac-Tn(Thr)-Tn(Thr)-Tn(Thr)-G - 08	9.81378	15.354	9.81378	12.5378	9.81378	15.817	9.81378	9.81378	9.81378	9.81378	9.81378	9.81378
peptide-Tn	176	Ac-Tn(Thr)-Tn(Thr)-Tn(Thr)-G - 20	9.81378	15.9607	9.96253	14.5393	10.1341	16.3407	9.81378	9.81378	9.81378	9.81378	9.81378	10.6165
peptide-Tn	177	Ac-S-Tn(Thr)-Tn(Thr)-G - 05	9.81378	12.6296	9.81378	9.81378	9.81378	13.7383	9.81378	9.81378	9.81378	9.81378	9.81378	9.81378
peptide-Tn	178	Ac-S-Tn(Thr)-Tn(Thr)-G - 09	9.81378	13.7152	9.81378	12.7706	9.81378	14.7943	9.81378	9.81378	9.81378	9.81378	9.81378	9.81378
peptide-Tn	179	Ac-S-Tn(Thr)-Tn(Thr)-G - 22	9.81378	14.9003	9.81378	14.6471	9.82615	15.7848	9.81378	9.81378	9.81378	9.81378	9.81378	9.81378
non-human-aGal	180	Gala3-type1 - 09	9.81378	15.8545	9.81378	15.8125	9.81378	15.7217	9.81378	9.88912	9.81378	13.1749	9.81378	12.5565
Blood Group H	181	2'FucLac (BG-H6) - 07	9.81378	13.4343	9.81378	16.112	9.81378	11.7572	9.81378	9.81378	9.81378	10.1312	9.81378	9.81378
peptide-Tn	182	Ac-S-Tn(Thr)-V-G - 04	9.81378	12.8054	9.81378	9.81378	9.81378	11.2146	9.81378	9.81378	9.81378	9.81378	9.81378	9.81378
peptide-Tn	183	Ac-S-Tn(Thr)-V-G - 22	9.81378	14.143	9.81378	9.81378	9.81378	13.8066	9.81378	9.81378	9.81378	9.81378	9.81378	9.81378
peptide-Tn	184	Ac-G-V-Tn(Thr)-S-A-G - 04	9.81378	11.9607	9.81378	11.1278	10.2506	16.3386	9.81378	9.81378	9.81378	9.81378	9.81378	11.9332
peptide-Tn	185	Ac-G-V-Tn(Thr)-S-A-G - 21	9.81378	14.5886	9.81378	15.516	11.2204	16.7857	9.81378	9.81378	9.81378	10.0526	9.81378	12.8513
peptide-TF	186	GTSSA-TF(Ser)-TGHATPLPVTD	9.81378	10.5708	9.81378	9.81378	9.81378	13.0629	9.81378	9.81378	9.81378	9.81378	9.81378	9.81378
peptide-TF	187	GTSSAS-TF(Thr)-GHATPLPVTD	9.81378	9.81378	9.81378	9.81378	9.81378	9.81378	9.81378	9.81378	9.81378	9.81378	9.81378	9.81378
peptide-TF	188	GTSSASTGHA-TF(Thr)-PLPVTD	9.81378	9.81378	9.81378	9.81378	9.81378	9.81378	9.81378	9.81378	9.81378	9.81378	9.81378	9.81378
peptide-TF	189	GTSSA-TF(Ser)-TF(Thr)-GHATPLPVTD	9.81378	12.2857	12.1679	12.6477	10.1082	13.5606	9.81378	9.81378	9.81378	9.81378	9.81378	9.81378
peptide	190	GTSSASTGHATPLPVTD	9.81378	9.81378	12.0614	9.81378	10.1215	9.81378	9.81378	9.81378	9.81378	9.81378	9.81378	9.81378
z-control	191	PEG-linker - 06	9.81378	9.81378	9.81378	9.81378	9.81378	9.81378	9.81378	9.81378	9.81378	9.81378	9.81378	9.81378
non-human-aGal	192	Galilli - 21	9.81378	16.3113	9.81378	16.5222	9.81378	15.9877	9.81378	10.3233	9.81378	13.6095	9.81378	12.5528
Blood Group H	193	6'Neu5Ac-LNF V - 12	10.4213	10.2509	9.81378	11.6681	9.81378	11.4834	9.81378	9.81378	9.81378	9.81378	9.81378	9.81378
Lewis+Sia	194	Fuc, 6'Neu5Ac-LNnH-APD-HSA - 12	9.81378	9.81378	9.81378	9.81378	9.81378	9.81378	9.81378	9.81378	9.81378	9.81378	9.81378	9.81378
carb-Sia	195	3'Neu5Ac-3-FL - 07	9.81378	9.81378	9.81378	14.1102	9.81378	9.81378	9.81378	9.81378	9.81378	9.81378	9.81378	9.81378
N-linked	196	GlcNAc-Man5 - 03	9.81378	10.2285	9.81378	11.4112	9.81378	10.3348	9.81378	9.81378	9.81378	9.81378	9.81378	9.81378
N-linked	197	GlcNAc-Man3 - 02	9.81378	9.81378	9.81378	9.81378	9.81378	9.81378	9.81378	9.81378	9.81378	9.81378	9.81378	9.81378
N-linked	198	LacNAc-Man5 - 02	9.81378	9.85915	9.81378	11.1429	9.81378	10.0637	9.81378	9.81378	9.81378	9.81378	9.81378	9.81378
peptide	199	Ac-S-Thr-S-G - 18	9.81378	15.5346	9.81378	14.1901	9.81378	14.8719	9.81378	9.81378	9.81378	9.81378	9.81378	9.81378
Lewis	200	LeA-LeX - 21	9.81378	11.1488	9.81378	14.7976	9.81378	11.9981	9.81378	9.81378	9.81378	9.81378	9.81378	9.81378
carb-Sia	201	3'Neu5Ac-LNnT - 09	9.81378	9.81378	9.81378	15.9999	9.81378	9.81378	9.81378	9.81378	9.81378	10.3886	9.81378	9.81378
GAG	202	Hep-N-acetylated	9.81378	9.81378	9.81378	9.81378	9.81378	9.81378	9.81378	9.81378	9.81378	9.81378	9.81378	9.81378
GAG	203	Hep-5000 - 01	9.81378	9.81378	9.81378	9.81378	9.81378	9.81378	9.81378	9.81378	9.81378	9.81378	9.81378	9.81378
N-linked	204	Man6 - I - 04	9.81378	9.81378	9.81378	15.3113	9.81378	9.81378	9.81378	9.81378	9.81378	9.83763	9.81378	9.81378
Lewis	205	3'-sulpho-LeX - 15	9.81378	12.1941	9.81378	9.81378	9.81378	11.8985	9.81378	9.81378	9.81378	9.81378	9.81378	9.81378
GAG	206	Hya9 - 03	9.81378	15.1205	9.81378	14.5733	9.81378	14.8096	9.81378	9.81378	9.81378	9.81378	9.81378	9.81378
Lewis	207	3'-sulpho-LeA - 15	9.81378	13.0858	11.665	13.1594	9.81378	10.3426	9.81378	9.81378	9.81378	9.81378	9.81378	9.81378
non-human	208	Gala1-2Gal - 13	9.81378	15.6326	9.81378	11.6728	9.81378	13.9388	9.81378	9.81378	9.81378	9.81378	9.81378	9.81378
Lewis	209	6'-sulpho-LeX - 08	9.81378	11.3326	9.81378	12.719	9.81378	13.6081	9.81378	9.81378	9.81378	9.81378	9.81378	9.81378
GAG	210	Hya8 - 03	9.81378	15.7829	9.81378	13.6561	9.81378	15.6525	9.81378	9.81378	9.81378	9.81378	9.81378	9.81378
Lewis	211	6'-sulpho-LeA - 16	9.81378	14.7444	9.81378	14.7549	9.81378	12.8719	9.81378	9.81378	9.81378	9.81378	9.81378	9.81378
Blood Group H	212	MSMFLNH I - 11	9.81378	9.81378	9.81378	9.81378	9.81378	9.81378	9.81378	9.81378	9.81378	9.81378	9.81378	9.81378
Blood Group A	213	A-LeB hexa - 06	9.81378	14.3217	9.81378	9.91961	9.81378	11.7859	9.81378	9.81378	9.81378	9.81378	9.81378	9.81378
N-linked	214	Hybrid-M5N4B - 03	9.81378	9.81378	9.81378	9.81378	9.81378	9.81378	9.81378	9.81378	9.81378	9.81378	9.81378	9.81378
Lewis	215	MSMFLnNH - 09	9.81378	9.81378	9.81378	9.81378	9.81378	9.81378	9.81378	9.81378	9.81378	9.81378	9.81378	9.81378
carb-type1	216	iLNO - 06	9.81378	12.7582	9.81378	9.81378	9.81378	9.81378	9.81378	9.81378	9.81378	9.81378	9.81378	9.81378
Blood Group H	217	MFLNH I - 11	9.81378	9.81378	12.5396	10.6108	9.81378	9.81378	9.81378	9.81378	9.81378	9.81378	9.81378	9.81378
non-human-aGal	218	alphaGal-6-deoxy - 11	9.81378	16.1042	9.81378	16.0815	9.81378	15.9299	9.81378	9.97226	9.81378	13.3338	9.81378	12.8087
Lewis	219	MFLNH III - 14	9.81378	14.2176	9.81378	9.81378	9.81378	13.5519	9.81378	9.81378	9.81378	9.81378	9.81378	9.81378
Blood Group H	220	TFiLNO(1-2,1-2,1-3) - 04	9.81378	9.99506	9.81378	9.81378	9.81378	9.81378	9.81378	9.81378	9.81378	9.81378	9.81378	9.81378
Lewis	221	LeC (dimeric)-Sp - 16	9.81378	13.8603	12.8703	15.217	9.81378	14.6014	9.81378	9.81378	9.81378	9.81378	9.81378	9.81378
carb-Sia	222	3'Neu5Ac(9Ac)-LacNAc-Sp - 04	9.81378	12.5259	9.81378	9.81378	9.81378	11.6631	9.81378	9.81378	9.81378	9.81378	9.81378	9.81378
non-human-aGal	223	Bdi-g - 06	9.81378	14.5116	9.81378	14.1975	9.81378	14.3149	9.81378	9.81378	9.81378	10.6779	9.81378	10.3471
glycolipid	224	Lac-C5 - 14	9.81378	15.8761	9.84901	16.3147	11.5552	16.3542	9.81378	9.81378	9.81378	11.4537	9.81378	12.0186
carb-Man	225	Mana1-6Man-a - 04	9.81378	12.7288	9.81378	11.9311	9.81378	12.3582	9.81378	9.81378	9.81378	9.81378	9.81378	9.81378
Blood Group B	226	B tetra type 1-Sp - 16	9.81378	14.0498	9.81378	16.24	9.81378	15.2412	9.81378	9.81378	9.81378	12.8239	9.81378	9.81378
carb-type 2	227	LacNAc-Sp - 06	9.81378	13.5143	9.81378	12.1057	9.81378	12.3137	9.81378	9.81378	9.81378	9.81378	9.81378	9.81378
carb-GlcNAc	228	LNT-2-Sp - 15	10.1075	16.2616	9.88874	14.8446	11.2193	16.1174	9.81378	9.84549	9.81378	10.1232	9.81378	11.641
glycolipid	229	GD1a-Sp - 05	9.81378	9.86766	9.81378	12.9929	9.81378	11.9557	9.81378	9.81378	9.81378	9.81378	9.81378	9.81378
carb-Sia	230	6'Neu5Gc-LacNAc-Sp - 05	9.81378	11.3533	9.81378	11.8625	9.81378	10.6211	9.81378	9.81378	9.81378	9.81378	9.81378	9.81378
glycolipid	231	SSEA-4-Sp - 05	9.81378	15.3995	9.81378	15.7528	9.81378	15.8631	9.81378	9.81378	9.81378	9.93884	9.81378	9.81378
carb-Sia	232	3'Neu5Ac(9Ac)-LacNAc-Sp - 10	9.81378	13.8154	9.81378	10.7486	9.81378	12.309	9.81378	9.81378	9.81378	9.81378	9.81378	9.81378
carb-Sia	233	3'Neu5Ac(9Ac)-LeC-Sp - 12	9.81378	9.88646	10.0098	15.2396	9.81378	14.415	9.81378	9.81378	9.81378	9.81378	9.81378	9.81378
carb-GalNAc	234	LDN-Sp - 14	9.81378	15.4866	10.7254	16.4145	9.81378	15.8954	9.81378	9.81378	9.81378	11.3955	9.81378	10.5964
Blood Group B	235	B tetra type 2-Sp - 07	9.81378	13.4538	9.81378	16.0906	9.81378	11.4631	9.81378	9.81378	9.81378	12.6756	9.81378	9.81378
glycolipid	236	GD1a-Sp - 10	9.81378	11.2605	9.81378	13.4796	9.81378	12.366	9.81378	9.81378	9.81378	9.81378	9.81378	9.81378
peptide-GlcNAcb	237	Ac-S-Ser(GlcNAc-b)-S-G - 24	9.81378	14.1849	9.81378	15.2146	9.81378	15.4299	9.81378	9.81378	9.81378	9.81378	9.81378	9.81378
carb-type 2	238	LacNAc-Sp - 15	9.81378	14.291	9.81378	14.1074	9.81378	13.46	9.81378	9.81378	9.81378	9.81378	9.81378	9.81378
Lewis	239	LeC (dimeric)-Sp - 06	9.81378	11.6334	12.6867	14.9144	9.81378	15.081	9.81378	9.81378	9.81378	9.81378	9.81378	9.81378
glycolipid	240	Lac-C5 - 05	9.81378	15.4803	9.81378	15.8937	10.1402	16.0992	9.81378	9.81378	9.81378	10.3813	9.81378	11.0133
glycolipid	241	SSEA-4-Sp - 12	9.81378	15.4526	9.81378	15.877	9.81378	16.0776	9.81378	9.81378	9.81378	9.90539	9.81378	9.81378
non-human-aGal	242	Bdi-g - 16	9.81378	15.5589	9.81378	15.8142	9.81378	15.4087	9.81378	9.81378	9.81378	13.1119	9.81378	11.7617
Blood Group A	243	A tetra type 1-Sp - 15	9.81378	15.9304	9.81378	12.2761	9.81378	12.9399	9.81378	10.9454	9.81378	9.81378	9.81378	9.82138
non-human	244	Forssman Tetra-BSA - 05	9.81938	16.7776	9.81378	16.0514	9.85992	16.3137	9.81378	10.8549	9.81378	10.9848	9.81378	12.6376
z-control	245	BSA - C5 (Alkyne) - 10	9.81378	10.0556	9.81378	#DIV/0!	9.81378	11.6179	9.81378	9.81378	9.81378	9.81378	9.81378	9.81378
Blood Group H	246	BG-H2 - 16	9.81378	13.7939	10.2213	12.404	10.3669	12.6569	9.81378	9.81378	9.81378	9.81378	9.81378	9.81378
carb-Sia	247	CT/Sda-Sp - 13	9.81378	11.5916	9.81378	13.2971	9.81378	12.2222	9.81378	9.81378	9.81378	9.81378	9.81378	9.81378
Blood Group A	248	A tetra type 2-Sp - 17	9.81378	16.3082	9.81378	11.088	9.81378	10.4112	9.81378	11.018	9.81378	9.81378	9.81378	9.81378
carb-Sia	249	6'Neu5Ac-LacNAc (dimeric)-Sp - 13	10.0161	13.3181	12.8086	9.81378	11.1978	10.6963	9.81378	9.81378	9.81378	9.81378	9.81378	9.81378
glycolipid	250	GM3(Gc)-Sp - 14	9.81378	12.9901	9.81378	11.8402	9.81378	13.8156	9.81378	9.81378	9.81378	9.81378	9.81378	9.81378
carb-Sia	251	3'KDN-LacNAc-Sp - 05	9.81378	13.5545	9.81378	16.3486	9.81378	15.458	9.81378	9.81378	9.81378	11.1706	9.81378	9.81378
carb-GlcNAc	252	GNLacNAc-Sp - 06	9.81378	14.9429	9.81378	10.5438	10.1196	15.1162	9.81378	9.81378	9.81378	9.81378	9.81378	9.87575
Blood Group A	253	2'F-A type 2-Sp - 05	9.81378	14.1178	9.81378	10.0358	9.81378	9.81378	9.81378	9.81378	9.81378	9.81378	9.81378	9.81378
glycolipid	254	Gb4 tetra (P1 tetra)-Sp - 15	9.81378	14.756	9.81378	15.6457	9.81378	16.0945	9.81378	9.81378	9.81378	9.86844	9.81378	9.81378
carb-GlcNAc	255	GNLacNAc-Sp - 16	9.97585	15.2101	10.5608	13.935	12.5189	16.4058	9.81378	9.81378	9.81378	9.81378	9.81378	12.4906
carb-Sia	256	3'Neu5Gc-LacNAc-Sp - 06	9.81378	12.8279	9.81378	9.81378	9.81378	10.9622	9.81378	9.81378	9.81378	9.81378	9.81378	9.81378
glycolipid	257	GT3-Sp - 03	9.81378	10.9625	9.81378	13.3391	9.81378	12.2059	9.81378	9.81378	9.81378	9.81378	9.81378	9.81378
carb-Glc	258	Glc-a - 05	9.81378	16.1784	9.81378	15.6957	9.81378	15.3631	9.81378	9.81378	9.81378	9.93774	9.81378	9.81378
Lewis	259	LeC-Sp - 15	9.81378	14.2401	9.81378	15.3369	9.81378	14.5812	9.81378	9.81378	9.81378	9.81858	9.81378	9.81378
z-control	260	Triazole linker from Xuefei - 43	10.7694	16.0141	12.3534	16.325	11.0194	15.667	9.81378	9.81378	9.81378	10.9475	9.81378	9.81378
carb-Sia	261	6'Neu5Ac-LacNAc-Sp - 05	9.81378	12.0275	9.81378	11.9389	9.81378	10.899	9.81378	9.81378	9.81378	9.81378	9.81378	9.81378
glycolipid	262	Fuc-GM1a - 08	9.81378	10.1319	9.81378	11.6136	9.81378	12.3929	9.81378	9.81378	9.81378	9.81378	9.81378	9.81378
carb-Sia	263	3'KDN-LeC-Sp - 04	9.81378	9.90275	9.81378	16.1643	9.81378	15.0495	9.81378	9.81378	9.81378	10.5922	9.81378	9.81378
N-linked	264	Man1 - 04	9.81378	15.5089	9.81378	14.3197	9.81378	13.2954	9.81378	9.81378	9.81378	9.81378	9.81378	9.81378
Blood Group A	265	A tetra type 1-Sp - 05	9.81378	15.1709	9.81378	9.97692	9.81378	13.1457	9.81378	10.6378	9.81378	9.81378	9.81378	10.1003
carb-GlcNAc	266	3'GN type1-Sp - 16	9.81378	14.4187	9.81378	15.303	9.81378	14.6274	9.81378	9.81378	9.81378	9.81378	9.81378	9.81378
Blood Group B	267	2'F-B type 2-Sp - 15	9.81378	13.8033	9.81378	15.5373	9.81378	10.0901	9.81378	9.81378	9.81378	12.3819	9.81378	9.81378
carb-Sia	268	3'KDN-LeC-Sp - 12	9.81378	11.85	9.81378	16.4797	9.81378	14.786	9.81378	9.81378	9.81378	11.3637	9.81378	9.81378
Blood Group B	269	B tetra type 2-Sp - 20	9.81378	14.0693	9.81378	16.3015	9.81378	12.0195	9.81378	9.81378	9.81378	13.0821	9.81378	9.81378
non-human	270	Galb1-4Gal	9.81378	16.3235	9.81378	15.9985	9.81378	15.6811	9.81378	9.81378	9.81378	11.1254	9.81378	9.81378
glycolipid	271	GD3-Sp - 04	9.81378	10.5036	9.81378	9.81378	9.81378	10.9315	9.81378	9.81378	9.81378	9.81378	9.81378	9.81378
carb-Sia	272	3'KDN-LacNAc-Sp - 12	9.81378	14.0819	9.81378	16.4811	9.81378	15.4283	9.81378	9.81378	9.81378	11.2867	9.81378	9.81378
carb-Sia	273	3'Neu5Ac-LacNAc-Sp - 05	9.81378	13.0158	9.81378	11.527	9.81378	10.9075	9.81378	9.81378	9.81378	9.81378	9.81378	9.81378
carb-Sia	274	6'Neu5Ac-LDN-Sp - 13	9.81378	15.803	9.81378	15.3054	9.81378	15.1803	9.81378	9.81378	9.81378	9.81378	9.81378	9.8986
carb-Man	275	Man-a - 05	9.81378	9.81378	9.81378	9.81378	9.81378	10.5649	9.81378	9.81378	9.81378	9.81378	9.81378	9.81378
Blood Group B	276	B tetra type 1-Sp - 04	9.81378	11.8989	9.81378	15.5291	9.81378	15.4566	9.81378	9.81378	9.81378	11.8769	9.81378	9.91588
Blood Group A	277	A tetra type 2-Sp - 07	9.81378	15.59	9.81378	9.81378	9.81378	10.1463	9.81378	10.6793	9.81378	9.81378	9.81378	9.81698
carb-type 1	278	LNT-Sp - 06	9.81378	13.1255	9.81378	10.5978	9.81378	11.5263	9.81378	9.81378	9.81378	9.81378	9.81378	9.81378
Lewis	279	LeC-Sp - 07	9.81378	12.1476	9.81378	15.0914	9.81378	14.9645	9.81378	9.81378	9.81378	9.81378	9.81378	9.81378
glycolipid	280	GQ2-Sp - 06	9.81378	10.588	9.81378	11.7977	9.81378	13.6174	9.81378	9.81378	9.81378	9.81378	9.81378	9.81378
carb-Sia	281	3'Neu5Ac-LeC-Sp - 12	9.81378	10.115	9.81378	15.1689	9.81378	14.4819	9.81378	9.81378	9.81378	9.81378	9.81378	9.81378
glycolipid	282	GM3-Sp - 11	9.81378	11.2418	9.81378	12.9263	9.81378	13.6965	9.81378	9.81378	9.81378	9.81378	9.81378	9.81378
peptide-Tn	283	R-Tn(Ser)-Tn-hydroxyethylamide - 36	9.81378	16.0585	9.81378	15.5921	9.86882	16.3738	9.81378	9.96506	9.81378	9.88035	9.81378	11.0355
carb-Sia	284	3'Neu5Ac-LeC-Sp - 05	9.81378	9.81378	9.81378	14.9172	9.81378	14.7352	9.81378	9.81378	9.81378	9.81378	9.81378	9.81378
glycolipid	285	GM3-Sp - 04	9.81378	10.4312	9.81378	11.9269	9.81378	12.6409	9.81378	9.81378	9.81378	9.81378	9.81378	9.81378
carb-GlcNAc	286	3'GN-LacNAc (dimeric)-Sp - 14	9.81378	12.8612	9.82615	9.81378	9.81378	12.6324	9.81378	9.81378	9.81378	9.81378	9.81378	9.81378
carb-GlcNAc	287	LNT-2-Sp - 06	9.81378	15.6774	9.81378	12.8557	9.81378	15.413	9.81378	9.81378	9.81378	9.81378	9.81378	10.3298
glycolipid	288	GT2-Sp - 08	9.81378	10.9634	9.81378	10.0067	9.84038	12.4574	9.81378	9.81378	9.81378	9.81378	9.81378	9.81378
non-human	289	Forssman Tetra-BSA - 13	10.5093	17.0184	9.81378	16.7044	10.7924	16.7889	9.81378	11.7289	9.81378	12.0947	9.81378	13.4356
non-human-aGal	290	alpha-Gal tetra - 17	9.81378	16.3662	9.81378	16.2147	9.81378	15.718	9.81378	10.5155	9.81378	13.6267	9.81378	12.3578
glycolipid	291	Gb5/SSEA3 - 04	9.81378	14.5775	9.81378	16.3044	9.81378	15.3536	9.81378	9.81378	9.81378	12.1594	9.81378	9.81378
carb-Sia	292	3'Neu5Ac-LacNAc-Sp - 10	9.81378	13.3624	9.81378	12.7594	9.81378	11.9088	9.81378	9.81378	9.81378	9.81378	9.81378	9.81378
Blood Group H	293	Globo H - 10	9.81378	14.0375	9.81378	14.2628	9.81378	15.1402	9.81378	9.81378	9.81378	9.81378	9.81378	9.81378
Blood Group A	294	Globo A - 09	9.81378	15.8138	9.81378	13.683	9.81378	14.1842	9.81378	9.89936	9.81378	9.81378	9.81378	9.81378
glycolipid	295	GT2-Sp - 03	9.81378	9.8317	9.81378	9.81378	9.81378	10.8467	9.81378	9.81378	9.81378	9.81378	9.81378	9.81378
carb-Sia	296	3'Neu5Gc-LacNAc-Sp - 10	9.81378	13.193	9.81378	12.6563	9.81378	11.6409	9.81378	9.81378	9.81378	9.81378	9.81378	9.81378
carb-Sia	297	3'Neu5Ac-LacNAc (dimeric)-Sp - 13	9.81378	12.6232	9.81378	9.81378	9.81378	10.378	9.81378	9.81378	9.81378	9.81378	9.81378	9.81378
carb-Sia	298	CT/Sda-Sp - 05	9.81378	10.4385	9.81378	12.888	9.81378	11.7057	9.81378	9.81378	9.81378	9.81378	9.81378	9.81378
peptide-GlcNAca	299	Ac-S-Ser(GlcNAc-a)-S-G - 07	9.81378	15.0682	9.81378	15.9823	9.81378	16.0356	9.81378	9.81378	9.81378	10.0731	9.81378	10.9669
Blood Group H	300	TFiLNO(1-2,1-2,1-4) - 06	9.81378	10.0437	9.81378	9.81378	9.81378	9.81378	9.81378	9.81378	9.81378	9.81378	9.81378	9.81378
glycolipid	301	GD3-Sp - 08	9.81378	9.86496	9.81378	9.81378	9.81378	12.0613	9.81378	9.81378	9.81378	9.81378	9.81378	9.81378
carb-type 1	302	LNT-Sp - 15	9.81378	14.2304	9.81378	10.2082	9.81378	12.8521	9.81378	9.81378	9.81378	9.81378	9.81378	9.81378
carb-Sia	303	3'Neu5Gc-LeC-Sp - 12	9.81378	10.0279	9.81378	15.1843	9.81378	14.5607	9.81378	9.81378	9.81378	9.81378	9.81378	9.81378
glycolipid	304	GQ2-Sp - 03	9.81378	10.4223	9.81378	9.81378	9.81378	11.6597	9.81378	9.81378	9.81378	9.81378	9.81378	9.81378
glycolipid	305	Gb5/SSEA3 - 12	9.81378	15.8112	9.85915	16.6336	10.4281	16.2829	9.81378	9.88226	9.81378	13.2405	9.81378	10.3379
peptide-GlcNAcb	306	Ac-S-Ser(GlcNAc-b)-S-G - 07	9.81378	10.1056	9.81378	12.3322	9.81378	9.81378	9.81378	9.81378	9.81378	9.81378	9.81378	9.81378
carb-type 2	307	LacNAc (dimeric)-Sp - 16	9.81378	12.833	9.90576	10.0745	9.81378	11.8092	9.81378	9.81378	9.81378	9.81378	9.81378	9.81378
carb-Sia	308	3'Neu5Ac-LacNAc (dimeric)-Sp - 06	9.81378	12.2632	9.81378	9.81378	9.81378	9.81378	9.81378	9.81378	9.81378	9.81378	9.81378	9.81378
non-human-aGal	309	alpha-Gal tetra - 04	9.81378	14.3127	9.81378	14.263	9.81378	14.6197	9.81378	9.81378	9.81378	11.8567	9.81378	11.0492
carb-Sia	310	3'Neu5Ac(9Ac)-LeC-Sp - 05	9.81378	9.81378	9.81378	15.0563	9.81378	14.8167	9.81378	9.81378	9.81378	9.81378	9.81378	9.81378
carb-type 2	311	LacNAc (dimeric)-Sp - 06	9.81378	12.5797	9.81378	9.81378	9.81378	12.0782	9.81378	9.81378	9.81378	9.81378	9.81378	9.81378
glycolipid	312	GM2-Sp - 07	9.81378	10.6528	9.81378	11.6617	9.81378	11.8821	9.81378	9.81378	9.81378	9.81378	9.81378	9.81378
carb-type 1	313	MFiLNO(1-3) - 09	9.81378	14.8893	9.81378	9.81378	9.81378	13.9833	9.81378	9.81378	9.81378	9.81378	9.81378	9.81378
glycolipid	314	GD2-Sp - 04	9.81378	9.81378	9.81378	9.81378	9.81378	11.9757	9.81378	9.81378	9.81378	9.81378	9.81378	9.81378
carb-Sia	315	6'Neu5Ac-LacNAc (dimeric)-Sp - 05	9.81378	12.4154	11.658	9.81378	10.0512	10.1771	9.81378	9.81378	9.81378	9.81378	9.81378	9.81378
carb-Sia	316	3'Neu5Gc-LeC-Sp - 05	9.81378	9.81378	9.81378	15.0528	9.81378	14.5406	9.81378	9.81378	9.81378	9.81378	9.81378	9.81378
Lewis	317	DFLNnH, LeA/LeA - 10	9.81378	9.90011	9.81378	9.97441	9.81378	10.9427	9.81378	9.81378	9.81378	9.81378	9.81378	9.81378
glycolipid	318	GD1b - 05	9.81378	13.6659	9.81378	15.4072	9.81378	14.5628	9.81378	9.81378	9.81378	10.0035	9.81378	9.81378
carb-Sia	319	6'Neu5Ac-LacNAc-Sp - 11	9.81378	12.113	9.81378	12.2564	9.81378	11.9775	9.81378	9.81378	9.81378	9.81378	9.81378	9.81378
carb-GlcNAc	320	3'GN-LacNAc (dimeric)-Sp - 06	9.86264	13.7164	10.749	12.536	10.5651	13.6468	9.81378	9.81378	9.81378	9.81378	9.81378	9.81378
N-linked	321	Man1 - 12	10.2288	16.7806	9.83289	16.3827	9.81378	15.9107	9.81378	9.90011	9.81378	10.7975	9.81378	10.1033
glycolipid	322	GM3(Gc)-Sp - 05	9.81378	10.6099	9.81378	9.81378	9.81378	11.77	9.81378	9.81378	9.81378	9.81378	9.81378	9.81378
carb-GalNAc	323	LDN-Sp - 05	9.81378	14.006	9.81378	15.5677	9.81378	14.9269	9.81378	9.81378	9.81378	10.556	9.81378	9.81378
carb-Sia	324	6'Neu5Ac-LDN-Sp - 05	9.81378	14.378	9.81378	13.9798	9.81378	13.2581	9.81378	9.81378	9.81378	9.81378	9.81378	9.81378
glycolipid	325	GT3-Sp - 07	9.81378	9.97513	9.81378	13.586	9.81378	11.2782	9.81378	9.81378	9.81378	9.81378	9.81378	9.81378
peptide-core 3	326	Ac-S-Thr(core 3)-S-G - 05	9.81378	15.7827	9.81378	14.6672	9.81378	16.0271	9.81378	9.81378	9.81378	10.2773	9.81378	9.85175
carb-Sia	327	3'Neu5Ac-LDN-Sp - 11	9.81378	12.8523	9.81378	15.5439	9.81378	14.6475	9.81378	9.81378	9.81378	10.2656	9.81378	9.81378
carb-GlcNAc	328	3'GN type1-Sp - 04	9.81378	11.8272	9.81378	14.6841	9.81378	15.0337	9.81378	9.81378	9.81378	9.81378	9.81378	9.81378
Lewis	329	DFLNHc, LacNAc/LeB - 08	9.81378	9.81378	9.81378	15.7004	9.81378	9.81378	9.81378	9.81378	9.81378	10.4836	9.81378	9.81378
glycolipid	330	GD2-Sp - 10	9.81378	10.6022	9.81378	11.2163	9.87958	12.8991	9.81378	9.81378	9.81378	9.81378	9.81378	9.81378
carb-Sia	331	3'Neu5Ac-LDN-Sp - 05	9.81378	12.5865	9.81378	15.0713	9.81378	14.3251	9.81378	9.81378	9.81378	10.0694	9.81378	9.81378
z-control	332	BSA - C5 (Alkyne) - 23	9.81378	10.4853	9.86302	9.81378	9.81378	12.3687	9.81378	9.81378	9.81378	9.81378	9.81378	9.81378
Blood Group B	333	2'F-B type 2-Sp - 03	9.81378	12.8611	9.81378	14.1023	9.81378	10.3731	9.81378	9.81378	9.81378	10.4333	9.81378	9.81378
Blood Group A	334	A tetra type 2-Sp - 05	9.81378	15.228	9.81378	9.81378	9.81378	10.5311	9.81378	10.5253	9.81378	9.81378	9.81378	9.91961
Blood Group B	335	B tetra type 2-Sp - 05	9.81378	12.8071	9.81378	15.8339	9.81378	11.4596	9.81378	9.81378	9.81378	12.3286	9.81378	9.81378
glycolipid	336	GM2-Sp - 04	9.81378	9.81378	9.81378	9.81378	9.81378	9.90463	9.81378	9.81378	9.81378	9.81378	9.81378	9.81378
Blood Group A	337	BG-A5-05	9.81378	14.1864	9.81378	9.81378	9.81378	12.2266	9.81378	9.81378	9.81378	9.81378	9.81378	10.8844
peptide-core 3	338	Ac-S-Thr(core 3)-S-G - 21	10.5901	16.5531	9.81378	16.3479	10.1846	16.6087	9.81378	9.99152	9.81378	11.6509	9.81378	11.3099
Blood Group B	339	BG-B5-04	9.81378	11.1931	9.81378	14.5161	9.81378	12.8976	9.81378	9.81378	9.81378	11.0755	9.81378	9.81378
Blood Group B	340	BG-B5-17	9.81378	14.3405	9.81378	16.4364	9.81378	13.3377	9.81378	9.81378	9.81378	13.0883	9.81378	9.81378
peptide-F1a	341	Ac-S-Thr(F1a)-S-G - 18	9.81378	16.1051	9.81378	15.1897	11.239	15.2965	9.81378	9.81378	9.81378	9.95783	9.81378	9.81378
Blood Group H	342	BG-H1-10	9.81378	11.1556	9.81378	12.2132	9.81378	14.6226	9.81378	9.81378	9.81378	9.81378	9.81378	9.81378
Blood Group A	343	BG-A6-04	9.81378	13.0827	9.81378	9.81378	9.81378	12.0101	9.81378	9.81378	9.81378	9.81378	9.81378	10.5608
Blood Group A	344	BG-A6-23	9.81378	16.2305	9.81378	9.81378	9.81378	11.6263	9.81378	11.0906	9.81378	9.81378	9.81378	9.9237
Blood Group H	345	BG-H5-04	9.81378	10.0399	9.81378	14.4815	9.81378	12.1884	9.81378	9.81378	9.81378	9.81378	9.81378	9.81378
Blood Group H	346	BG-H5-19	9.81378	13.9059	10.1551	16.1627	10.6735	14.6882	9.81378	9.81378	9.81378	10.9456	9.81378	9.81378
Blood Group B	347	BG-B6- 03	9.81378	9.81378	9.81378	14.0455	9.81378	11.2411	9.81378	9.81378	9.81378	11.0179	9.81378	9.81378
Blood Group B	348	BG-B6-15	9.81378	14.7561	9.81378	16.2034	9.81378	12.5875	9.81378	9.81378	9.81378	12.8919	9.81378	9.81378
Blood Group H	349	BG-H6-05	9.81378	9.81378	9.81378	11.2329	9.81378	9.81378	9.81378	9.81378	9.81378	9.81378	9.81378	9.81378
Blood Group H	350	BG-H6-21	9.81378	15.5547	9.81378	14.547	9.81378	13.9217	9.81378	9.81378	9.81378	9.81378	9.81378	9.81378
Blood Group A	351	BG-A5-16	9.81378	16.3801	9.81378	12.363	9.81378	10.6477	9.81378	11.0196	9.81378	9.81378	9.81378	9.85759
y-glycoprotein	352	AGE60	9.81378	12.4585	9.81378	15.5523	9.81378	9.81378	9.81378	9.81378	9.81378	9.81378	9.81378	9.81378
y-glycoprotein	353	Alpha-1-acid glycoprotein	9.81378	9.81378	9.81378	9.81378	9.81378	9.81378	9.81378	9.81378	9.81378	9.81378	9.81378	9.81378
y-glycoprotein	354	Alpha-fetoprotein	10.6573	11.1808	13.1397	9.81378	11.9266	11.7907	9.81378	9.81378	9.81378	9.81378	9.81378	9.81378
y-glycoprotein	355	BSM	9.81378	11.8735	10.745	12.6033	9.81378	12.7573	9.81378	9.81378	9.81378	9.87344	9.81378	9.81378
y-glycoprotein	356	BSM (asialo)	9.81378	13.6003	9.81378	13.8996	9.81378	13.1551	9.81378	9.81378	9.81378	10.2387	9.81378	9.81378
y-glycoprotein	357	BSM (deacetylated)	9.81378	12.4335	9.81378	12.5075	9.81378	12.4759	9.81378	9.81378	9.81378	9.81378	9.81378	9.81378
y-glycoprotein	358	BSM (ox)	9.81378	11.3966	9.81378	11.8638	9.81378	11.7987	9.81378	9.81378	9.81378	9.81378	9.81378	9.81378
y-glycoprotein	359	CEA	9.81378	10.6481	9.81378	10.6466	9.81378	12.1744	9.81378	9.81378	9.81378	9.81378	9.81378	9.81378
y-glycoprotein	360	FABP	9.81378	13.3342	9.81378	11.5505	9.81378	10.4599	9.81378	9.81378	9.81378	9.81378	9.81378	9.81378
y-glycoprotein	361	fetuin	9.81378	10.4702	9.81378	9.81378	9.81378	10.9228	9.81378	9.81378	9.81378	9.81378	9.81378	9.81378
y-glycoprotein	362	fetuin (asialo)	9.81378	10.0296	9.81378	9.81378	9.81378	10.286	9.81378	9.81378	9.81378	9.81378	9.81378	9.81378
y-glycoprotein	365	Fetuin (ox)	9.81378	9.86921	9.81378	10.8439	9.81378	10.2808	9.81378	9.81378	9.81378	9.81378	9.81378	9.81378
y-glycoprotein	366	glycophorin (asialo)	9.81378	11.4476	9.81378	11.8031	9.81378	12.7297	9.81378	9.81378	9.81378	9.81378	9.81378	9.81378
y-glycoprotein	367	Glycophorin A	9.81378	10.8547	9.81378	11.3254	9.81378	11.8464	9.81378	9.81378	9.81378	9.81378	9.81378	9.81378
y-glycoprotein	368	hsp90	9.81378	13.5596	10.5377	9.81458	9.81378	12.3892	9.81378	9.81378	9.81378	9.81378	9.81378	9.92926
y-glycoprotein	369	KLH	9.81378	9.81378	9.81378	10.9757	9.81378	9.81378	9.81378	9.81378	9.81378	9.81378	9.81378	9.81378
y-glycoprotein	370	gp120	9.81378	9.81378	9.81378	9.81378	9.81378	9.81378	9.81378	9.81378	9.81378	9.81378	9.81378	9.81378
y-glycoprotein	371	OSM	9.81378	12.7052	9.81378	11.3372	9.81378	11.9335	9.81378	9.81378	9.81378	9.81378	9.81378	9.81378
y-glycoprotein	372	OSM (asialo)	9.81378	13.5116	9.81378	11.8596	9.81378	12.8751	9.81378	9.81378	9.81378	9.81378	9.81378	9.81378
y-glycoprotein	373	OSM (ox)	9.81378	12.7503	9.81378	11.75	9.81378	12.0586	9.81378	9.81378	9.81378	9.81378	9.81378	9.81378
y-glycoprotein	374	ovalbumin	9.81378	9.97692	9.81378	9.95928	9.81378	10.4468	9.81378	9.81378	9.81378	9.81378	9.81378	9.81378
y-glycoprotein	375	Ovalbumin (ox)	9.81378	10.5548	9.81378	9.81378	9.81378	13.0207	9.81378	9.81378	9.81378	9.81378	9.81378	9.81378
y-glycoprotein	376	PSA	9.81378	11.3937	9.81378	11.6902	9.81378	11.6238	9.81378	9.81378	9.81378	9.81378	9.81378	9.81378
y-glycoprotein	377	Tgl	9.81378	10.5324	9.81378	9.81378	9.81378	9.81378	9.81378	9.81378	9.81378	9.81378	9.81378	9.81378
y-glycoprotein	378	FABP-3	9.81378	11.7508	9.81378	12.5656	9.81378	11.7663	9.81378	9.81378	9.81378	9.81378	9.81378	9.81378
peptide-core 2	379	Ac-S-Thr(core 2)-S-G - 12	9.81378	14.0423	9.81378	12.9501	9.81378	15.5493	9.81378	9.81378	9.81378	9.81378	9.81378	9.81378
peptide-N-GlcNAc	380	Ac-F-N(GlcNAcb1)-S-G-Hex-12	9.81378	13.4452	9.81378	15.8624	9.81378	13.0839	9.81378	9.81378	9.81378	10.9146	9.81378	9.81378
Peptide-core-5	381	Ac-S-Ser(core 5)-S-G-04	9.81378	15.6792	9.81378	15.3949	9.81378	14.7205	9.81378	9.81378	9.81378	9.81378	9.81378	9.81378
Peptide-core-5	382	Ac-S-Ser(core 5)-S-G-18	10.3092	16.8717	9.81378	16.8027	10.1163	16.5664	9.81378	11.1706	9.81378	11.8273	9.81378	12.0185
Peptide-core-5	383	Ac-Ser(core 5)-S-G-05	9.81378	16.1406	9.81378	16.0237	9.81378	15.1822	9.81378	9.98762	9.81378	10.3761	9.81378	9.81378
Peptide-core-5	384	Ac-Ser(core 5)-S-G-08	9.81818	16.6843	9.81378	16.5899	9.84941	16.2366	9.81378	10.6893	9.81378	11.6304	9.81378	11.4047
peptide-Fuc	386	Ac-G-S(Fuca)-S-G-Hex-05	9.81378	9.99894	9.81378	9.81378	9.81378	12.7673	9.81378	9.81378	9.81378	9.81378	9.81378	9.81378
peptide-Fuc	387	Ac-G-S(Fuca)-S-G-Hex-15	9.81378	13.7611	9.81378	14.7001	9.90576	16.4431	9.81378	9.81378	9.81378	9.81378	9.81378	12.0318
peptide-Xyl	388	Ac-G-S(Xylb)-G-G-Hex-04	9.81378	13.1595	9.81378	14.034	9.81378	14.3862	9.81378	9.81378	9.81378	9.81378	9.81378	9.81378
peptide-Xyl	389	Ac-G-S(Xylb)-G-G-Hex-21	9.81378	15.9913	9.81378	16.4079	9.87958	16.3808	9.81378	9.81378	9.81378	11.7192	9.81378	12.1945
peptide-Tn	390	Ac-G-S-T(Tna)A-P-G-Hex-06	9.81378	9.81378	9.81378	11.2562	9.81378	15.6935	9.81378	9.81378	9.81378	9.81378	9.81378	10.5142
peptide-Tn	391	Ac-G-S-T(Tna)A-P-G-Hex-19	9.81378	13.1632	9.81378	14.8863	11.0473	16.8237	9.81378	9.81378	9.81378	9.97011	9.81378	12.6602
peptide-Glc	392	Ac-A-S(Glcb)-S-G-Hex-05	9.81378	14.7222	9.81378	14.3074	9.81378	12.6146	9.81378	9.81378	9.81378	9.81378	9.81378	9.81378
peptide-Glc	393	Ac-A-S(Glcb)-S-G-Hex-18	9.81378	16.5049	9.81378	16.5248	9.81378	15.8734	9.81378	9.99789	9.81378	11.7133	9.91214	10.6998
N-linked	394	Man8D1D3 #2	9.81378	9.97298	9.81378	11.1467	9.81378	10.4476	9.81378	9.81378	9.81378	9.81378	9.81378	9.81378
peptide	395	Muc1	11.2234	11.6941	14.4389	14.1095	10.4538	13.4515	9.81378	9.81378	9.81378	9.81378	9.81378	9.81378
peptide-Tn	396	Muc1-Tn8	12.7618	11.3163	15.3759	14.1979	13.0857	13.0731	9.81378	9.81378	9.81378	9.81378	9.81378	9.81378
peptide-Tn	397	Muc1-Tn15	11.4383	10.1529	14.6109	13.3818	11.9393	11.6274	9.81378	9.81378	9.81378	9.81378	9.81378	9.81378
z-control	398	human IgM	14.0724	13.4556	13.7832	13.4769	13.6036	13.369	13.3427	13.7141	13.7253	13.5039	13.4836	13.6939
z-control	399	human IgA	10.1456	10.242	10.3482	9.81378	10.0189	10.0042	10.2482	10.2024	10.1447	10.2476	9.948	10.4252
z-control	400	human IgG	9.81378	9.81378	9.81378	9.81378	9.81378	9.81378	9.81378	9.81378	9.81378	9.81378	9.81378	9.81378
z-control	401	Alexa Fluoro 647	14.4362	14.6479	13.8919	15.1566	14.2694	14.7592	14.3329	14.5145	14.2302	14.255	14.2136	14.2042
z-control	402	rabbit IgG	9.81378	9.82734	9.81378	9.81378	9.81378	9.81378	9.81378	9.81378	9.81378	9.81378	9.81378	9.81378
z-control	403	mouse IgM	13.9471	14.0933	12.5693	13.7355	13.2633	13.9849	13.711	13.8253	12.5794	13.3942	13.4244	13.5224
z-control	404	mouse IgG	10.5105	10.6917	9.81378	9.81378	9.90989	11.181	9.96145	10.2246	10.1344	10.5796	10.3509	11.0783
z-control	405	BSA #2	9.81378	9.81378	9.81378	9.81378	9.81378	9.81378	9.81378	9.81378	9.81378	9.81378	9.81378	9.81378
peptide-Man	406	Ac-S-S(Mana)-S-G - 06	9.81378	11.2222	9.81378	9.81378	9.81378	13.4309	9.81378	9.81378	9.81378	9.81378	9.81378	9.81378
peptide-Gal	407	Ac-S-S(Gala)-S-G - 06	9.81378	13.3053	9.81378	13.7414	9.81378	13.3462	9.81378	9.81378	9.81378	9.81378	9.81378	9.81378
peptide-Man	408	Ac-P-T(Mana)-A-G - 07	9.81378	9.90689	9.81378	9.81378	9.81378	10.0918	9.81378	9.81378	9.81378	9.81378	9.81378	9.81378
peptide-Man	409	Ac-S-S(Mana)-S-G - 20	9.81378	14.565	9.81378	15.1848	9.81378	15.2277	9.81378	9.81378	9.81378	9.87652	9.81378	10.3565
peptide-Gal	410	Ac-S-S(Gala)-S-G - 16	9.81378	15.2842	9.81378	16.0711	9.81378	15.2815	9.81378	9.81378	9.81378	10.5068	9.81378	10.818
peptide-Man	411	Ac-P-T(Mana)-A-G - 22	9.81378	10.158	9.81378	11.2146	9.81378	11.1059	9.81378	9.81378	9.81378	9.81378	9.81378	9.81378

## Sheet: Cord v Maternal IgG
		ID =	12	4	1	9	2	10	16	8	5	13	6	14
		Sample =	Cord 2	Maternal 2	Cord 3	Maternal 3	Cord 7	Maternal 7	Cord 2	Maternal 2	Cord 3	Maternal 3	Cord 7	Maternal 7
		Treatment =	Sepharose	Sepharose	Sepharose	Sepharose	Sepharose	Sepharose	IgM resin	IgM resin	IgM resin	IgM resin	IgM resin	IgM resin
		Dilution =	1:8	1:8	1:8	1:8	1:8	1:8	1:8	1:8	1:8	1:8	1:8	1:8
		person carrying out exp =	Lily	Lily	Lily	Lily	Lily	Lily	Lily	Lily	Lily	Lily	Lily	Lily
		Date of experiment =	2014-12-02	2014-12-02	2014-12-02	2014-12-02	2014-12-02	2014-12-02	2014-12-02	2014-12-02	2014-12-02	2014-12-02	2014-12-02	2014-12-02
		Array version =	A411	A411	A411	A411	A411	A411	A411	A411	A411	A411	A411	A411
		Batch =	C	C	C	C	C	C	C	C	C	C	C	C
		Slide # =	22&23	22&23	22&23	22&23	22&23	22&23	22&23	22&23	22&23	22&23	22&23	22&23
		Block =	12&6	4&14	1&15	9&9	2&16	10&8	16&2	8&10	5&11	13&3	6&12	14&4
Family	Print#	Name	C1	C2	A1	A2	B1	B2	C1+	C2+	A1+	A2+	B1+	B2+
Blood Group A	18	Adi - 17	12.3153	9.81378	18.3469	18.2786	17.754	16.0252	12.1411	13.6132	18.3776	18.324	17.7973	17.3353
Blood Group A	34	BG-A -19	12.41	12.836	13.3138	12.8646	18.3347	18.1802	12.1187	15.4529	13.4231	14.2307	18.3154	18.2384
Blood Group A	35	2'F-A type 2-Sp - 13	9.81378	13.3635	9.81378	9.81378	18.2779	18.1934	9.81378	13.6526	9.81378	9.81378	18.2663	18.227
Blood Group A	60	BG-A3-04	9.81378	15.8968	9.81378	9.81378	17.6741	15.952	9.81378	15.8833	9.81378	9.81378	17.6093	17.4275
Blood Group A	61	BG-A3-14	12.1829	16.8987	9.81378	9.81378	18.2077	17.2488	11.9944	17.7304	9.81378	9.81378	18.2083	18.1522
Blood Group A	62	BG-A4-05	9.81378	15.7066	9.81378	9.81378	18.0549	17.9741	9.81378	15.8814	9.81378	9.81378	18.0528	18.0437
Blood Group A	63	BG-A4-14	12.6885	16.4089	9.81378	9.81378	18.2581	18.1408	12.4793	17.6541	9.81378	9.81378	18.2457	18.188
Blood Group A	67	BG-A1-04	9.81378	10.8715	9.81378	9.81378	17.7504	17.4249	9.81378	11.7922	9.81378	9.81378	17.6648	17.5613
Blood Group A	68	BG-A1-12	12.7212	13.8328	9.81378	9.81378	18.2669	18.07	12.5379	15.2163	9.81378	9.81378	18.2333	18.1997
Blood Group A	69	BG-A2-04	9.81378	11.5131	9.81378	9.81378	18.0407	17.8527	9.81378	11.9353	9.81378	9.81378	17.9774	17.9326
Blood Group A	70	BG-A2-16	9.81378	14.0649	9.81378	9.81378	18.3437	18.208	9.81378	15.8214	9.81378	9.81378	18.3209	18.2785
Blood Group A	94	Globo A - 03	11.9	17.0216	9.81378	9.81378	18.1739	17.8691	11.5972	17.2527	9.81378	9.81378	18.1538	18.1176
Blood Group A	99	BG-A1- 05	14.0489	14.1205	12.2284	12.2682	18.1454	17.6927	13.903	15.1951	12.0585	13.0685	18.132	18.0702
Blood Group A	115	Adi - 04	9.81378	9.81378	17.9918	17.9672	15.0868	13.9367	9.81378	9.81378	17.9608	17.9584	14.9959	14.5072
Blood Group A	213	A-LeB hexa - 06	9.81378	13.9199	9.81378	9.81378	17.7749	17.6249	9.81378	14.0728	9.81378	9.81378	17.6549	17.6691
Blood Group A	243	A tetra type 1-Sp - 15	13.9886	14.2596	9.81378	9.81378	18.2337	18.0491	13.8577	15.3735	9.81378	9.81378	18.1785	18.1739
Blood Group A	248	A tetra type 2-Sp - 17	9.81378	14.5069	9.81378	9.81378	18.3766	18.2186	9.81378	15.8441	9.81378	9.81378	18.307	18.2881
Blood Group A	253	2'F-A type 2-Sp - 05	9.81378	12.6507	9.81378	9.81378	18.1548	18.0568	9.81378	12.8176	9.81378	9.81378	18.0987	18.111
Blood Group A	265	A tetra type 1-Sp - 05	12.8974	13.8644	9.81378	9.81378	18.0881	17.8644	12.6828	14.5349	9.81378	9.81378	18.0488	18.0418
Blood Group A	277	A tetra type 2-Sp - 07	9.81378	13.686	9.81378	9.81378	18.2281	18.1025	9.81378	14.3656	9.81378	9.81378	18.1738	18.1783
Blood Group A	294	Globo A - 09	13.1288	17.1062	9.81378	9.81378	18.3795	18.0224	12.8889	17.8738	9.81378	9.81378	18.3469	18.3651
Blood Group A	334	A tetra type 2-Sp - 05	9.81378	13.4462	9.81378	9.81378	18.209	18.0962	9.81378	13.9831	9.81378	9.81378	18.1699	18.1501
Blood Group A	337	BG-A5-05	9.81378	14.9912	9.81378	9.81378	18.016	17.8239	9.81378	15.1285	9.81378	9.81378	17.9908	17.9423
Blood Group A	343	BG-A6-04	9.81378	11.0301	9.81378	9.81378	17.5029	17.2492	9.81378	10.7271	9.81378	9.81378	17.3837	17.2741
Blood Group A	344	BG-A6-23	9.81378	13.6253	9.81378	9.81378	18.3285	18.161	9.81378	14.5866	9.81378	9.81378	18.2772	18.2357
Blood Group A	351	BG-A5-16	12.0787	16.089	9.81378	9.81378	18.3271	18.1442	11.8083	17.4027	9.81378	9.81378	18.2653	18.228
Blood Group B	58	BG-B4-06	9.81378	9.81378	9.81378	9.81378	17.5599	16.8539	9.81378	9.81378	9.81378	9.81378	17.4813	17.5434
Blood Group B	59	BG-B4-High	11.8755	13.4011	12.7328	9.9237	18.16	17.6212	11.3354	13.6484	12.7375	12.7163	18.1338	18.1451
Blood Group B	64	BG-B2-03	9.81378	9.81378	9.81378	9.81378	18.0109	17.8688	9.81378	9.81378	9.81378	9.81378	17.9591	17.9697
Blood Group B	65	BG-B3-05	13.0855	13.356	9.81378	9.81378	17.6579	16.9364	12.8856	13.3061	9.81378	9.81378	17.5765	17.6573
Blood Group B	66	BG-B3-17	16.5535	16.1283	13.5874	10.3614	18.2232	17.7185	16.3737	16.3513	13.5442	13.4887	18.1998	18.1971
Blood Group B	71	BG-B1-05	9.81378	9.81378	9.81378	9.81378	17.2528	16.5362	9.81378	9.81378	9.81378	9.81378	17.1293	17.2169
Blood Group B	72	BG-B1-15	9.81378	10.057	9.81378	9.81378	18.1868	17.5133	9.81378	10.5421	9.81378	10.4325	18.1782	18.1718
Blood Group B	73	BG-B2-17	9.81378	12.5793	10.5684	9.84941	18.2509	18.0689	9.81378	12.8813	10.6034	11.7796	18.2162	18.1923
Blood Group B	92	2'F-B type 2-Sp - 07	9.81378	11.7568	9.81378	10.3587	18.1751	18.0955	9.81378	11.9933	9.81378	10.7091	18.1607	18.1465
Blood Group B	101	BG-B (Dextra) - 13	10.9533	12.1464	14.4058	11.8628	18.2495	18.0451	10.84	12.7434	14.4719	14.1906	18.2326	18.1807
Blood Group B	106	Globo B - 05	15.3604	15.6741	9.81378	9.81378	17.5262	16.6751	15.2789	15.7497	9.81378	9.81378	17.4953	17.534
Blood Group B	112	Globo B - 12	17.5835	17.6787	11.1509	9.81378	18.2031	17.6404	17.4407	17.9064	11.1986	11.242	18.1701	18.187
Blood Group B	226	B tetra type 1-Sp - 16	9.81378	9.81378	9.81378	9.81378	18.1175	17.445	9.81378	9.89026	9.81378	10.0701	18.0972	18.1298
Blood Group B	235	B tetra type 2-Sp - 07	9.81378	11.6858	9.81378	9.81378	18.2036	18.0762	9.81378	11.879	9.81378	10.7434	18.1727	18.1684
Blood Group B	267	2'F-B type 2-Sp - 15	9.81378	12.1319	10.7217	10.6307	18.2443	18.139	9.81378	12.3011	10.7175	11.4402	18.2157	18.2134
Blood Group B	269	B tetra type 2-Sp - 20	9.81378	12.8045	11.083	10.0151	18.3493	18.2072	9.81378	13.0505	11.1638	12.0684	18.3025	18.3013
Blood Group B	276	B tetra type 1-Sp - 04	9.81378	9.81378	9.81378	9.81378	17.7522	16.9949	9.81378	9.81378	9.81378	9.81378	17.6847	17.7933
Blood Group B	333	2'F-B type 2-Sp - 03	9.81378	10.5992	9.81378	9.81378	18.2173	18.1347	9.81378	10.8832	9.81378	9.81378	18.1916	18.1732
Blood Group B	335	B tetra type 2-Sp - 05	9.81378	11.2625	9.81378	9.81378	18.2004	18.0442	9.81378	11.2242	9.81378	9.8451	18.1425	18.1514
Blood Group B	339	BG-B5-04	9.81378	9.81378	9.81378	9.81378	16.9343	16.6818	9.81378	9.81378	9.81378	9.81378	16.8551	16.9137
Blood Group B	340	BG-B5-17	9.81378	12.3918	12.5211	9.81378	18.26	17.991	9.81378	12.753	12.7745	12.872	18.2002	18.1866
Blood Group B	347	BG-B6- 03	9.81378	9.81378	9.81378	9.81378	17.7886	17.7137	9.81378	9.81378	9.81378	9.81378	17.6997	17.7947
Blood Group B	348	BG-B6-15	9.81378	9.89747	9.81378	9.81378	18.2791	18.0809	9.81378	10.48	9.81378	10.7601	18.2594	18.2121
Blood Group H	36	BG-H1- 20	9.81378	9.81378	9.81378	9.81378	9.81378	11.6697	9.81378	9.81378	9.81378	9.81378	9.94544	11.8411
Blood Group H	98	BG-H4- 04	9.81378	9.81378	9.81378	9.81378	9.81378	9.81378	9.81378	9.81378	9.81378	9.81378	9.81378	9.81378
Blood Group H	100	BG-H3- 04	9.81378	9.81378	9.81378	9.81378	9.81378	10.318	9.81378	9.81378	9.81378	9.81378	9.81378	10.27
Blood Group H	105	BG-H4- 15	9.81378	9.81378	9.81378	9.81378	9.81378	10.2677	9.81378	9.81378	9.81378	9.81378	9.81378	10.4176
Blood Group H	110	Globo H - 03	9.81378	9.81378	9.81378	9.81378	13.5681	13.9539	9.81378	9.81378	9.81378	9.81378	13.3185	14.0326
Blood Group H	137	BG-H1- 06	9.81378	9.81378	9.81378	9.81378	9.81378	9.82734	9.81378	9.81378	9.81378	9.81378	9.81378	10.0327
Blood Group H	138	BG-H2- 06	9.81378	9.81378	9.81378	9.81378	9.81378	10.69	9.81378	9.81378	9.81378	9.81378	9.81378	10.8406
Blood Group H	139	BG-H2- 12	9.81378	9.81378	9.81378	9.81378	13.246	14.115	9.81378	9.81378	9.81378	9.81378	13.0122	14.1506
Blood Group H	140	BG-H3- 14	12.2365	12.4295	9.81378	9.81378	9.81378	9.81378	12.2053	12.4906	9.81378	10.0464	9.81378	10.0317
Blood Group H	181	2'FucLac (BG-H6) - 07	17.3759	16.5292	17.2537	15.4714	14.4998	14.4643	17.4096	16.6179	17.4039	16.9799	14.3448	14.4362
Blood Group H	193	6'Neu5Ac-LNF V - 12	9.81378	9.81378	9.81378	9.81378	9.81378	9.81378	9.81378	9.81378	9.81378	9.81378	9.81378	9.81378
Blood Group H	212	MSMFLNH I - 11	9.81378	9.81378	9.81378	9.81378	9.81378	9.81378	9.81378	9.81378	9.81378	9.81378	9.81378	9.81378
Blood Group H	217	MFLNH I - 11	9.81378	9.81378	9.81378	9.88035	9.81378	9.81378	9.81378	9.81378	9.81378	9.81378	9.81378	9.81378
Blood Group H	220	TFiLNO(1-2,1-2,1-3) - 04	9.81378	9.81378	9.81378	9.81378	9.81378	9.81378	9.81378	9.81378	9.81378	9.81378	9.81378	9.81378
Blood Group H	246	BG-H2 - 16	9.81378	9.81378	9.81378	9.81378	9.81378	12.4426	9.81378	9.81378	9.81378	9.81378	9.81378	12.6926
Blood Group H	293	Globo H - 10	9.81378	9.81378	9.81378	9.81378	15.2264	15.0821	9.81378	9.81378	9.81378	9.81378	15.1478	15.7258
Blood Group H	300	TFiLNO(1-2,1-2,1-4) - 06	9.81378	9.81378	9.81378	9.81378	9.81378	10.0519	9.81378	9.81378	9.81378	9.81378	9.81378	9.90087
Blood Group H	342	BG-H1-10	9.81378	9.81378	9.81378	9.81378	9.81378	11.3512	9.81378	9.81378	9.81378	9.81378	9.81378	12.1216
Blood Group H	345	BG-H5-04	9.81378	9.81378	9.81378	9.81378	11.4694	11.5136	9.81378	9.81378	9.81378	9.81378	11.1311	11.8446
Blood Group H	346	BG-H5-19	9.81378	9.81378	9.81378	9.81378	12.0499	12.3778	9.81378	9.81378	9.81378	9.81378	12.2072	12.8575
Blood Group H	349	BG-H6-05	9.81378	9.81378	9.81378	9.81378	11.2625	11.7707	9.81378	9.81378	9.81378	9.81378	11.4298	11.9772
Blood Group H	350	BG-H6-21	9.81378	9.81378	9.81378	9.81378	9.81378	10.7588	9.81378	9.81378	9.81378	9.81378	9.81378	11.4638
carb-Fuc	11	Fuc-a - 22	9.81378	9.81378	13.8855	11.8437	13.7709	12.3532	9.81378	9.81818	13.6353	13.8794	13.402	14.5234
carb-Fuc	130	Fuc-a - 04	9.81378	9.81378	9.81378	10.0921	9.81378	9.83447	9.81378	9.81378	9.81378	10.9549	9.81378	9.86844
carb-Gal	14	Gal-a- 24	17.1621	14.674	17.1784	12.8468	18.1139	15.5703	17.1266	16.1784	17.1068	17.0522	18.0851	17.9819
carb-Gal	15	Gal-b- 21	16.7582	14.322	15.1	10.7104	12.8894	9.81378	16.7181	15.7623	15.1483	14.941	13.2958	13.6118
carb-GalNAc	5	GalNAc-a - 22	14.0382	9.84706	14.7587	13.5202	15.4778	12.4491	13.968	12.9409	14.5289	14.7024	15.4958	15.5384
carb-GalNAc	9	GalNAc-b - 21	14.9077	12.0126	14.9681	12.149	15.7448	13.9102	14.7009	14.2265	14.9389	14.7648	15.6514	16.0554
carb-GalNAc	17	GalNAca1-6Galb - 22	13.4011	9.81378	15.6711	13.3484	15.664	12.5537	13.1174	12.9744	15.7919	15.3287	15.6788	15.5509
carb-GalNAc	113	GalNAc-a - 04	9.81378	9.81378	9.81378	9.81378	11.8827	12.1673	9.81378	9.8396	9.81378	9.81378	11.9195	13.5057
carb-GalNAc	114	GalNAca1-6Galb - 04	9.81378	9.81378	11.771	9.81378	11.7963	11.4485	9.81378	9.81378	11.3164	11.4149	11.9512	12.6509
carb-GalNAc	234	LDN-Sp - 14	12.2245	10.664	9.81378	9.81378	14.9503	13.8014	11.6804	11.3943	9.81378	10.218	14.7958	15.1109
carb-GalNAc	323	LDN-Sp - 05	9.81378	9.81378	9.81378	9.81378	12.3803	12.9784	9.81378	9.81378	9.81378	9.81378	12.1949	13.5405
carb-Glc	3	Maltose - 23	15.8729	13.8583	16.5353	14.2745	15.139	14.1133	15.8202	15.0459	16.7251	16.1051	15.094	15.1076
carb-Glc	4	Glc-b - 23	15.0936	9.81378	15.1947	9.81378	17.8823	15.1184	15.101	14.2558	15.3165	15.1381	17.8719	17.82
carb-Glc	6	Glc-a - 22	14.0232	9.81378	13.0128	9.81378	11.4501	9.81378	13.641	13.1315	13.0427	13.3185	11.4046	12.9537
carb-Glc	30	Isomaltose - 13	12.3039	9.81378	12.6068	10.6409	12.0758	9.81378	11.7495	11.7835	12.7296	12.4815	12.0029	12.4705
carb-Glc	52	Glca1-6Glca1-4Glca1-4Glcb - 15	9.81378	9.81378	11.7924	10.2636	9.81378	9.81378	9.81378	9.81378	11.6901	12.162	9.81378	9.81378
carb-Glc	104	Maltopentaose - 11	9.81378	9.81378	9.81378	9.81378	9.81378	9.81378	9.81378	9.81378	9.81378	9.81378	9.81378	9.81378
carb-Glc	258	Glc-a - 05	9.81378	9.81378	9.81378	9.81378	9.81378	9.81378	9.81378	9.81378	9.81378	9.81378	9.81378	9.97871
carb-GlcNAc	8	GlcNAc-b -21	14.6933	12.329	15.3251	12.4528	16.6177	13.0797	14.6873	14.2606	15.2721	15.6026	16.4728	16.684
carb-GlcNAc	19	GlcNAca1-4Galb - 20	15.3192	12.7793	15.9446	15.1918	9.81378	9.82536	15.1578	14.7741	15.9063	16.2432	10.1053	12.3807
carb-GlcNAc	132	GlcNAca1-4Galb - 03	9.81378	10.0375	9.82695	10.9958	9.81378	10.0512	9.81378	10.9231	9.81378	11.4473	9.81378	10.571
carb-GlcNAc	228	LNT-2-Sp - 15	13.9049	11.4482	12.5181	12.0636	13.3533	11.9464	13.638	12.9195	12.495	12.7428	13.2004	13.7229
carb-GlcNAc	252	GNLacNAc-Sp - 06	13.0602	12.3782	9.81378	9.81378	9.81378	10.31	12.632	12.6434	9.81378	9.81378	9.81378	11.7769
carb-GlcNAc	255	GNLacNAc-Sp - 16	15.2952	14.0555	9.81378	11.6914	10.561	10.9265	14.8593	14.2029	9.81378	12.2643	11.222	13.5525
carb-GlcNAc	266	3'GN type1-Sp - 16	12.7092	12.0682	12.0441	11.3304	18.1602	17.7469	12.4585	12.3353	12.049	12.1471	18.1409	18.1517
carb-GlcNAc	286	3'GN-LacNAc (dimeric)-Sp - 14	13.3176	12.4107	9.81378	9.81378	9.81378	11.5137	13.0122	12.2175	9.81378	9.81378	9.81378	11.5416
carb-GlcNAc	287	LNT-2-Sp - 06	9.81378	9.81378	9.81378	9.81378	9.93	10.7279	9.81378	9.81378	9.81378	9.81378	10.058	12.1061
carb-GlcNAc	320	3'GN-LacNAc (dimeric)-Sp - 06	14.2902	13.388	9.81378	9.81378	9.81378	12.5114	14.0251	13.1773	9.81378	9.81378	9.81378	12.7162
carb-GlcNAc	328	3'GN type1-Sp - 04	10.1264	9.89178	9.81378	9.81378	17.8714	17.3747	9.81378	10.3931	9.81378	9.90087	17.8201	17.9736
carb-Man	7	Man-a - 20	9.81378	9.81378	9.81378	9.81378	9.81378	9.81378	9.81378	9.81378	9.81378	9.81378	9.81378	9.81378
carb-Man	26	Mana1-6Man-a - 15	13.8626	12.8107	12.8853	11.1709	18.1549	17.7573	13.6201	13.2067	12.8528	13.072	18.1206	17.9681
carb-Man	32	ManT -26	9.81378	9.81378	9.81378	9.81378	9.81378	9.81378	9.81378	9.81378	9.81378	9.86921	9.81378	9.95456
carb-Man	225	Mana1-6Man-a - 04	9.81378	9.81378	9.81378	9.81378	15.94	15.145	9.81378	9.81378	9.81378	9.81378	15.906	15.1706
carb-Man	275	Man-a - 05	9.81378	9.81378	9.81378	9.81378	9.81378	9.81378	9.81378	9.81378	9.81378	9.81378	9.81378	10.1206
carb-Sia	33	3'Neu5Ac-LacNAc -19	9.81378	9.81378	9.81378	10.5058	9.81378	9.81378	9.81378	9.81378	9.81378	11.1858	9.81378	9.81378
carb-Sia	47	6'Neu5Ac-Lac	9.81378	9.81378	9.81378	9.81378	9.81378	9.81378	9.81378	9.81378	9.81378	9.81378	9.81378	9.81378
carb-Sia	195	3'Neu5Ac-3-FL - 07	9.81378	9.81378	9.81378	9.81378	9.81378	9.81378	9.81378	9.81378	9.81378	9.81378	9.81378	9.81378
carb-Sia	201	3'Neu5Ac-LNnT - 09	9.81378	9.81378	9.81378	9.81378	9.81378	9.81378	9.81378	9.81378	9.81378	9.81378	9.81378	9.81378
carb-Sia	222	3'Neu5Ac(9Ac)-LacNAc-Sp - 04	9.81378	9.81378	9.81378	9.81378	9.81378	9.81378	9.81378	9.81378	9.81378	9.81378	9.81378	9.81378
carb-Sia	230	6'Neu5Gc-LacNAc-Sp - 05	9.81378	9.81378	9.81378	9.81378	9.81378	9.81378	9.81378	9.81378	9.81378	9.81378	9.81378	9.81378
carb-Sia	232	3'Neu5Ac(9Ac)-LacNAc-Sp - 10	9.81378	9.81378	9.81378	9.81378	9.81378	12.0894	9.81378	9.81378	9.81378	9.81378	9.81378	12.3793
carb-Sia	233	3'Neu5Ac(9Ac)-LeC-Sp - 12	13.4451	12.4974	13.2887	12.7512	18.2241	17.8018	13.1585	12.3622	13.3818	13.2078	18.1808	18.2035
carb-Sia	247	CT/Sda-Sp - 13	9.81378	9.81378	9.81378	9.81378	9.81378	9.81378	9.81378	9.81378	9.81378	9.81378	9.81378	10.3587
carb-Sia	249	6'Neu5Ac-LacNAc (dimeric)-Sp - 13	13.0435	12.6448	9.81378	9.81378	11.0964	13.2074	12.6554	12.3941	9.81378	9.81378	11.5545	13.2713
carb-Sia	251	3'KDN-LacNAc-Sp - 05	9.81378	9.81378	9.81378	9.81378	9.81378	9.86186	9.81378	9.81378	9.81378	9.81378	9.81378	10.717
carb-Sia	256	3'Neu5Gc-LacNAc-Sp - 06	9.81378	9.81378	9.81378	9.81378	9.81378	9.81378	9.81378	9.81378	9.81378	9.81378	9.81378	9.95783
carb-Sia	261	6'Neu5Ac-LacNAc-Sp - 05	9.81378	9.81378	9.81378	9.81378	9.81378	9.81378	9.81378	9.81378	9.81378	10.3592	9.81378	9.84471
carb-Sia	263	3'KDN-LeC-Sp - 04	9.81378	9.81378	12.1958	9.81378	18.079	17.4761	9.81378	9.81378	12.2102	11.999	18.045	18.0963
carb-Sia	268	3'KDN-LeC-Sp - 12	9.81378	9.81378	13.814	10.8865	18.2427	17.7574	9.81378	9.81378	13.7742	13.4649	18.2091	18.2146
carb-Sia	272	3'KDN-LacNAc-Sp - 12	9.81378	9.81378	9.81378	9.81378	10.2741	12.0639	9.81378	9.81378	9.81378	9.81378	10.5539	12.8918
carb-Sia	273	3'Neu5Ac-LacNAc-Sp - 05	9.81378	9.81378	9.81378	9.81378	9.81378	10.4873	9.81378	9.81378	9.81378	9.81378	9.81378	10.9484
carb-Sia	274	6'Neu5Ac-LDN-Sp - 13	9.81378	9.81378	9.81378	9.81378	9.81378	9.82257	9.81378	9.81378	9.81378	9.90727	9.81378	10.5258
carb-Sia	281	3'Neu5Ac-LeC-Sp - 12	9.81378	9.81378	13.8442	13.174	18.2524	17.8468	9.81378	9.81378	13.8343	13.6185	18.2225	18.2107
carb-Sia	284	3'Neu5Ac-LeC-Sp - 05	9.81378	9.81378	12.7435	12.056	18.1755	17.7262	9.81378	9.81378	12.7072	12.6944	18.1433	18.1555
carb-Sia	292	3'Neu5Ac-LacNAc-Sp - 10	9.81378	9.81378	9.81378	9.81378	9.81378	12.1308	9.81378	9.81378	9.81378	9.81378	9.81378	12.371
carb-Sia	296	3'Neu5Gc-LacNAc-Sp - 10	9.81378	9.81378	9.81378	9.81378	9.81378	11.9493	9.81378	9.81378	9.81378	9.81378	9.81378	12.0287
carb-Sia	297	3'Neu5Ac-LacNAc (dimeric)-Sp - 13	13.5135	12.827	9.81378	9.81378	9.81378	11.6553	13.2053	12.6025	9.81378	9.81378	9.81378	11.8389
carb-Sia	298	CT/Sda-Sp - 05	9.81378	9.81378	9.81378	9.81378	9.81378	9.81378	9.81378	9.81378	9.81378	9.81378	9.81378	9.8638
carb-Sia	303	3'Neu5Gc-LeC-Sp - 12	9.81378	9.81378	13.6932	12.9094	18.2716	17.8827	9.81378	9.81378	13.5699	13.431	18.2555	18.2395
carb-Sia	308	3'Neu5Ac-LacNAc (dimeric)-Sp - 06	12.024	11.7104	9.81378	9.81378	9.81378	9.81378	11.4261	11.6325	9.81378	9.86031	9.81378	9.81378
carb-Sia	310	3'Neu5Ac(9Ac)-LeC-Sp - 05	11.967	11.1189	11.9315	11.5732	18.1202	17.6198	11.0736	10.647	12.1049	12.3148	18.0856	18.1284
carb-Sia	315	6'Neu5Ac-LacNAc (dimeric)-Sp - 05	11.3734	11.2653	9.81378	9.81378	9.81378	11.2932	10.3902	11.0566	9.81378	9.81378	9.81378	11.3245
carb-Sia	316	3'Neu5Gc-LeC-Sp - 05	9.81378	9.81378	12.772	12.0892	18.2055	17.8123	9.81378	9.81378	12.7948	12.6688	18.1752	18.1859
carb-Sia	319	6'Neu5Ac-LacNAc-Sp - 11	9.81378	9.81378	10.5098	11.5022	9.81378	9.81378	9.81378	9.81378	10.7269	11.5159	9.81378	10.0042
carb-Sia	324	6'Neu5Ac-LDN-Sp - 05	9.81378	9.81378	9.81378	9.81378	9.81378	9.81378	9.81378	9.81378	9.81378	9.81378	9.81378	9.81378
carb-Sia	327	3'Neu5Ac-LDN-Sp - 11	9.91849	9.81378	9.81378	9.81378	11.6769	12.9521	9.81378	9.81378	9.81378	9.81378	11.8943	13.3962
carb-Sia	331	3'Neu5Ac-LDN-Sp - 05	9.81378	9.81378	9.81378	9.81378	9.81378	11.8517	9.81378	9.81378	9.81378	9.81378	9.81378	12.3621
carb-type 1	83	pLNH - 21	9.81378	9.81378	9.81378	9.81378	9.81378	9.81378	9.81378	9.81378	9.81378	9.81378	9.81378	10.042
carb-type 1	136	pLNH - 07	9.81378	9.81378	9.81378	9.81378	9.81378	9.81378	9.81378	9.81378	9.81378	9.81378	9.81378	9.81378
carb-type 1	278	LNT-Sp - 06	12.7337	12.1651	9.81378	9.81378	11.0198	11.6201	12.3099	12.116	9.81378	9.81378	10.3987	11.8336
carb-type 1	302	LNT-Sp - 15	14.6963	13.646	9.81378	9.81378	9.81378	11.7026	14.3983	13.4042	9.81378	9.81378	9.81378	11.9801
carb-type 1	313	MFiLNO(1-3) - 09	9.81378	9.81378	9.81378	9.81378	9.81378	9.81378	9.81378	9.81378	9.81378	9.81378	9.81378	9.81378
carb-type 1+2	133	LNH - 13	9.81378	9.81378	9.81378	9.81378	9.81378	9.81378	9.81378	9.81378	9.81378	9.81378	9.81378	9.81378
carb-type 2	21	LacNAc - 22	13.9816	12.7102	15.9904	13.5688	9.81378	10.0495	13.8907	13.3991	15.9661	15.5567	9.81378	10.7328
carb-type 2	107	LacNAc (trimeric) - 08	12.3047	11.6467	12.3049	9.81378	9.89936	12.5447	12.003	11.8038	12.9494	12.4503	10.3971	12.853
carb-type 2	134	LNnH - 11	9.81378	9.81378	9.81378	9.81378	9.81378	9.81378	9.81378	9.81378	9.81378	9.81378	9.81378	9.81378
carb-type 2	227	LacNAc-Sp - 06	9.81378	9.81378	9.81378	9.81378	9.81378	10.8196	9.81378	9.81378	9.81378	9.81378	9.81378	10.8609
carb-type 2	238	LacNAc-Sp - 15	10.217	9.81378	9.81378	9.81378	10.4147	12.7307	9.81378	9.94508	9.81378	9.81378	10.8807	13.0323
carb-type 2	307	LacNAc (dimeric)-Sp - 16	14.6409	13.708	9.81378	9.81378	9.81378	12.9918	14.3062	13.427	9.81378	9.81378	10.144	13.1587
carb-type 2	311	LacNAc (dimeric)-Sp - 06	13.5398	12.7447	9.81378	9.81378	9.81378	11.9707	13.1875	12.6083	9.81378	9.81378	9.81378	12.4878
carb-type1	216	iLNO - 06	9.81378	9.81378	9.81378	9.81378	9.81378	9.81378	9.81378	9.81378	9.81378	9.81378	9.81378	9.81378
GAG	202	Hep-N-acetylated	9.81378	9.81378	9.81378	9.81378	9.81378	9.81378	9.81378	9.81378	9.81378	9.81378	9.81378	9.81378
GAG	203	Hep-5000 - 01	9.81378	9.81378	9.81378	9.81378	9.81378	9.81378	9.81378	9.81378	9.81378	9.81378	9.81378	9.81378
GAG	206	Hya9 - 03	9.81378	9.81378	9.81378	9.89595	9.81378	9.81378	9.81378	9.81378	9.81378	10.4737	9.81378	9.81378
GAG	210	Hya8 - 03	17.8071	16.394	15.36	15.7563	14.1241	14.5276	17.7713	17.5007	15.3727	15.9969	14.147	15.1688
glycolipid	22	GA1di -11	9.81378	9.81378	11.6268	9.81378	9.81378	9.81378	9.81378	9.81378	11.4175	11.6819	9.81378	9.81378
glycolipid	23	Lac - 33	16.5708	13.1682	13.6375	10.5476	18.2329	15.8039	16.3036	14.6204	13.5744	13.8355	18.2125	18.1533
glycolipid	31	Gala1-4Galb - 11	16.9236	14.9122	15.3749	13.3933	13.5721	9.81378	16.8341	16.1815	15.4821	15.3832	14.3454	14.1798
glycolipid	42	Gb3- 13	16.7417	15.2163	15.2846	14.0609	14.7783	13.5262	16.7102	15.6546	15.2147	14.9486	14.6938	14.446
glycolipid	46	GM3 - 12	9.81378	9.81378	9.81378	9.81378	9.81378	9.81378	9.81378	9.81378	9.81378	9.81378	9.81378	9.81378
glycolipid	53	LNT - 21	9.81378	9.81378	9.81378	9.81378	9.81378	10.0126	9.81378	9.81378	9.81378	9.81378	9.81378	10.4863
glycolipid	54	LSTa - 10	9.81378	9.81378	9.81378	9.81378	9.81378	9.81378	9.81378	9.81378	9.81378	9.81378	9.81378	9.81378
glycolipid	55	LSTb - 11	9.81378	9.81378	9.81378	9.81378	9.81378	9.81378	9.81378	9.81378	9.81378	9.81378	9.81378	9.81378
glycolipid	56	LSTc - 07	9.81378	9.81378	9.81378	9.81378	9.81378	9.81378	9.81378	9.81378	9.81378	9.81378	9.81378	9.81378
glycolipid	57	GA1 - 20	9.81378	9.81378	16.6381	9.81378	9.81378	9.81378	9.81378	9.81858	17.0006	16.988	9.81378	11.2631
glycolipid	80	P1 - 09	14.9328	11.8037	13.6197	13.013	14.3859	13.648	14.6841	13.6804	13.758	13.7134	14.5314	14.9117
glycolipid	81	Gb4 - 09	9.81378	9.81378	9.81378	9.81378	15.6449	14.9926	9.81378	9.81378	9.81378	9.81378	15.5017	16.1074
glycolipid	82	GM1a - 29	9.81378	9.81378	15.0068	11.8296	9.81378	9.81378	9.81378	9.81378	15.0591	15.1052	9.81378	9.94178
glycolipid	85	LNnT - 14	9.81378	9.81378	11.7621	10.368	9.81378	9.81378	9.81378	9.81378	10.5729	10.7366	9.81378	9.81378
glycolipid	87	Gb4 tetra (P1 tetra)-Sp - 06	9.81378	9.81378	11.3468	11.3028	14.8472	14.2568	9.81378	9.81378	11.2919	12.6271	14.7344	15.3085
glycolipid	90	DSLNT - 06	9.81378	9.81378	9.81378	9.81378	9.81378	10.1954	9.81378	9.81378	9.81378	9.81378	9.81378	10.5796
glycolipid	96	GM2-Sp - 14	9.81378	9.81378	9.81378	9.81378	9.81378	10.6981	9.81378	9.81378	9.81378	9.81378	9.81378	11.0979
glycolipid	116	GA2di - 05	16.2272	15.4064	16.6002	14.4214	16.7476	15.2679	16.0516	15.3664	16.4723	16.1895	16.7257	16.5247
glycolipid	117	LNT - 05	9.81378	9.81378	9.81378	9.81378	9.81378	9.81378	9.81378	9.81378	9.81378	9.81378	9.81378	9.87191
glycolipid	118	GA1 - 06	9.81378	9.81378	15.1249	9.81378	9.81378	9.81378	9.81378	9.81378	15.5769	15.1376	9.81378	10.8349
glycolipid	124	GA2di - 37	17.9845	16.8165	18.1925	16.3096	18.3179	17.6066	17.9533	17.2181	18.2168	18.16	18.2939	18.2772
glycolipid	135	LNnT - 04	9.81378	9.81378	9.81378	9.81378	9.81378	9.81378	9.81378	9.81378	9.81378	9.81378	9.81378	9.81378
glycolipid	170	GA2di (accurate) - 28	17.7617	16.6797	16.3012	13.1117	18.2924	17.8764	17.7413	16.9662	16.2564	16.3903	18.2835	18.2666
glycolipid	224	Lac-C5 - 14	15.7781	12.9033	16.067	13.1106	15.2917	12.122	15.6106	13.9832	16.1136	15.3642	15.2675	14.976
glycolipid	229	GD1a-Sp - 05	9.81378	9.81378	9.81378	9.81378	9.81378	9.81378	9.81378	9.81378	9.81378	9.81378	9.81378	9.81378
glycolipid	231	SSEA-4-Sp - 05	12.6354	10.2276	16.3642	15.2488	15.3251	14.3662	12.4832	11.4422	16.2775	16.2078	15.1909	15.2948
glycolipid	236	GD1a-Sp - 10	9.81378	9.81378	9.81378	9.81378	10.3963	11.4931	9.81378	9.81378	9.81378	9.81378	10.7136	11.9203
glycolipid	240	Lac-C5 - 05	14.5043	12.4444	15.0739	12.6154	13.512	11.7747	14.3618	13.0532	15.0538	14.6489	13.4532	13.6701
glycolipid	241	SSEA-4-Sp - 12	14.4246	12.2095	16.7599	15.5931	15.8569	14.7175	14.277	12.9629	16.7422	16.694	15.6916	15.6506
glycolipid	250	GM3(Gc)-Sp - 14	9.81378	9.81378	9.81378	9.81378	9.81378	10.1787	9.81378	9.81378	9.81378	9.81378	9.81378	10.563
glycolipid	254	Gb4 tetra (P1 tetra)-Sp - 15	9.81378	9.81378	14.6218	13.777	15.7179	14.7087	9.81378	9.81378	14.6359	14.9982	15.6303	16.0237
glycolipid	257	GT3-Sp - 03	9.81378	9.81378	9.81378	9.81378	9.81378	9.81378	9.81378	9.81378	9.81378	9.81378	9.81378	9.81378
glycolipid	262	Fuc-GM1a - 08	9.81378	9.81378	9.81378	9.81378	9.81378	9.81378	9.81378	9.81378	9.81378	9.81378	9.81378	9.81378
glycolipid	271	GD3-Sp - 04	9.81378	9.81378	9.81378	9.81378	9.81378	11.4179	9.81378	9.81378	9.81378	9.81378	9.81378	11.8061
glycolipid	280	GQ2-Sp - 06	9.81378	9.81378	9.81378	9.81378	11.1957	11.5807	9.81378	9.81378	9.81378	9.81378	11.4308	12.894
glycolipid	282	GM3-Sp - 11	9.81378	9.81378	9.81378	9.81378	9.81378	9.88226	9.81378	9.81378	9.81378	9.81378	10.0954	11.7682
glycolipid	285	GM3-Sp - 04	9.81378	9.81378	9.81378	9.81378	9.81378	9.81378	9.81378	9.81378	9.81378	9.81378	9.81378	10.5216
glycolipid	288	GT2-Sp - 08	9.81378	9.81378	9.81378	9.81378	9.81378	10.1889	9.81378	9.81378	9.81378	9.81378	9.81378	10.9118
glycolipid	291	Gb5/SSEA3 - 04	9.81378	9.81378	9.81378	9.81378	14.4093	13.8588	9.81378	9.81378	9.81378	10.4281	14.338	14.8456
glycolipid	295	GT2-Sp - 03	9.81378	10.1098	9.81378	9.81378	10.0399	12.2692	9.81378	10.8467	9.81378	9.81378	10.4136	12.3394
glycolipid	301	GD3-Sp - 08	9.81378	9.81378	9.81378	9.81378	9.81378	9.90049	9.81378	9.81378	9.81378	9.81378	9.81378	10.0691
glycolipid	304	GQ2-Sp - 03	9.81378	9.81378	9.81378	9.81378	9.81378	9.81378	9.81378	9.81378	9.81378	9.81378	9.81378	10.9376
glycolipid	305	Gb5/SSEA3 - 12	9.81378	9.81378	12.266	9.81378	16.1934	14.7629	9.81378	11.5589	13.0458	13.0919	16.1726	16.3471
glycolipid	312	GM2-Sp - 07	9.81378	9.81378	9.81378	9.81378	9.81378	10.1408	9.81378	9.81378	9.81378	9.81378	9.81378	10.9133
glycolipid	314	GD2-Sp - 04	9.81378	9.81378	9.81378	9.81378	9.81378	9.81378	9.81378	9.81378	9.81378	9.81378	9.81378	9.89671
glycolipid	318	GD1b - 05	9.81378	9.81378	9.81378	9.81378	9.81378	9.81378	9.81378	9.81378	9.81378	9.81378	9.81378	9.81378
glycolipid	322	GM3(Gc)-Sp - 05	9.81378	9.81378	9.81378	9.81378	9.81378	9.81378	9.81378	9.81378	9.81378	9.81378	9.81378	9.92481
glycolipid	325	GT3-Sp - 07	9.81378	9.81378	9.81378	9.81378	9.81378	9.81378	9.81378	9.81378	9.81378	9.81378	9.81378	9.82655
glycolipid	330	GD2-Sp - 10	9.81378	9.81378	9.81378	9.81378	9.81378	9.88188	9.81378	9.81378	9.81378	9.81378	9.81378	10.3357
glycolipid	336	GM2-Sp - 04	9.81378	9.81378	9.81378	9.81378	11.4385	12.1735	9.81378	9.81378	9.81378	9.81378	11.6034	12.2021
Lewis	37	LeA -18	13.7227	13.0862	12.6668	14.7355	12.2234	13.2496	13.7111	12.9091	12.9289	15.1445	12.1609	13.3192
Lewis	38	LeB - 09	9.81378	9.81378	9.81378	10.0386	9.81378	11.1968	9.81378	9.81378	9.81378	12.2856	9.81378	11.1633
Lewis	39	LeY -08	9.81378	9.81378	9.81378	9.81378	9.81378	9.81378	9.81378	9.81378	9.81378	9.86109	9.81378	9.81378
Lewis	40	LeX (monomeric)	9.81378	9.81378	9.81378	9.81378	9.81378	9.81378	9.81378	9.81378	9.81378	9.81378	9.81378	9.81378
Lewis	41	3'Neu5Ac-LeX (Sialyl LeX) - 09	9.81378	9.81378	9.81378	10.2101	9.81378	9.81378	9.81378	9.81378	9.81378	10.8102	9.81378	9.81378
Lewis	48	3'Neu5Ac-LeA -12	9.81378	9.81378	9.81378	9.99294	9.81378	9.81378	9.81378	9.81378	9.81378	10.8584	9.81378	9.81378
Lewis	49	LeX (dimeric) -07	9.81378	9.81378	9.81378	9.81378	9.81378	9.81378	9.81378	9.81378	9.81378	9.81378	9.81378	9.81378
Lewis	89	DFpLNH I, LeB - 09	9.81378	9.81378	9.81378	9.81378	9.81378	10.0417	9.81378	9.81378	9.81378	11.2302	9.81378	10.1102
lewis	111	LeC-Sp - 06	9.81378	9.81378	10.5665	10.1614	18.1164	17.5759	9.81378	9.81378	10.5901	11.3421	18.0733	18.1096
Lewis	200	LeA-LeX - 21	9.81378	9.81378	11.8718	14.5043	13.2666	13.4838	9.81378	9.81378	11.8154	14.8163	12.9993	13.6167
Lewis	205	3'-sulpho-LeX - 15	9.81378	9.81378	9.81378	9.81378	9.81378	9.81378	9.81378	9.81378	9.81378	9.81378	9.81378	9.81378
Lewis	207	3'-sulpho-LeA - 15	9.81378	9.81378	15.4826	15.2153	9.81378	9.81378	9.81378	9.81378	15.4407	15.3387	9.81378	9.81378
Lewis	209	6'-sulpho-LeX - 08	9.81378	9.81378	9.81378	9.81378	9.81378	9.81378	9.81378	9.81378	9.81378	10.4808	9.81378	9.81378
Lewis	211	6'-sulpho-LeA - 16	9.81378	9.81378	15.6802	14.8963	9.81378	9.81378	9.81378	10.0362	15.7083	15.4813	9.81378	9.81378
Lewis	215	MSMFLnNH - 09	9.81378	9.81378	9.81378	9.81378	9.81378	9.81378	9.81378	9.81378	9.81378	9.81378	9.81378	9.81378
Lewis	219	MFLNH III - 14	9.81378	9.81378	9.81378	9.81378	9.81378	9.81378	9.81378	9.81378	9.81378	9.81378	9.81378	9.81378
Lewis	221	LeC (dimeric)-Sp - 16	9.81378	9.81378	10.6609	9.88417	18.1699	17.7412	9.81378	9.81378	11.1524	11.4422	18.1426	18.1843
Lewis	239	LeC (dimeric)-Sp - 06	9.81378	9.81378	9.81378	9.81378	17.9594	17.4068	9.81378	9.81378	9.81378	10.3132	17.9265	18.0227
Lewis	259	LeC-Sp - 15	9.81378	9.81378	12.6118	11.7608	18.2408	17.8501	9.81378	9.81378	12.5316	12.4944	18.2123	18.223
Lewis	279	LeC-Sp - 07	9.81378	9.81378	10.0251	9.81658	18.0243	17.5158	9.81378	9.81378	10.4602	11.192	18.0096	18.0901
Lewis	317	DFLNnH, LeA/LeA - 10	9.81378	9.81378	9.81378	9.81378	9.81378	9.81378	9.81378	9.81378	9.81378	10.0597	9.81378	10.2464
Lewis	329	DFLNHc, LacNAc/LeB - 08	9.81378	9.81378	9.81378	9.81378	9.81378	9.81378	9.81378	9.81378	9.81378	11.5651	9.81378	9.81378
Lewis+Sia	194	Fuc, 6'Neu5Ac-LNnH-APD-HSA - 12	9.81378	9.81378	9.81378	9.81378	9.81378	9.81378	9.81378	9.81378	9.81378	9.81378	9.81378	9.81378
N-linked	77	Man3 - 05	9.81378	9.81378	9.81378	9.81378	9.81378	10.2697	9.81378	9.81378	9.81378	9.81378	9.81378	10.3236
N-linked	86	Man5 - 05	9.81378	9.81378	9.81378	9.81378	9.81378	9.93185	9.81378	9.81378	9.81378	9.81378	9.81378	9.81378
N-linked	88	Man6 - II - 05	9.81378	9.81378	9.81378	9.81378	9.81378	9.90989	9.81378	9.81378	9.81378	11.9042	9.81378	10.1507
N-linked	91	Man9 #2	9.81378	9.81378	9.81378	9.81378	9.81378	9.81378	9.81378	9.81378	9.81378	9.81378	9.81378	9.81378
N-linked	93	Man7D3 - 08	9.81378	9.81378	9.81378	9.81378	9.81378	10.6373	9.81378	9.81378	9.81378	9.81378	9.81378	10.6136
N-linked	95	Man7D1 - 10	9.81378	9.81378	9.81378	9.81378	9.81378	10.4954	9.81378	9.81378	9.81378	9.81378	9.81378	10.3211
N-linked	160	NA2 - 08	9.81378	9.81378	9.81378	9.81378	9.81378	9.81378	9.81378	9.81378	9.81378	9.81378	9.81378	9.81378
N-linked	161	NA3 - 05	9.81378	9.81378	9.81378	9.81378	9.81378	9.81378	9.81378	9.81378	9.81378	9.81378	9.81378	9.81378
N-linked	162	NGA2 - 07	9.81378	9.81378	9.81378	9.81378	9.81378	9.81378	9.81378	9.81378	9.81378	9.81378	9.81378	9.81378
N-linked	163	NGA2B - 05	9.81378	9.81378	9.81378	9.81378	9.81378	9.81378	9.81378	9.81378	9.81378	9.81378	9.81378	9.81378
N-linked	164	NA4 - 05	9.81378	9.81378	9.81378	9.81378	9.81378	9.81378	9.81378	9.81378	9.81378	9.81378	9.81378	9.81378
N-linked	165	NGA3B - 06	9.81378	9.81378	9.81378	9.81378	9.81378	9.92258	9.81378	9.81378	9.81378	9.81378	9.81378	9.85759
N-linked	166	NGA3 - 01	9.81378	9.81378	9.81378	9.81378	9.81378	9.81378	9.81378	9.81378	9.81378	9.81378	9.81378	9.81378
N-linked	167	NGA4 - 06	9.81378	9.81378	9.81378	9.81378	9.81378	9.81378	9.81378	9.81378	9.81378	9.81378	9.81378	9.81378
N-linked	168	NGA4(B)2 - 04	9.81378	9.81378	11.7138	12.496	9.81378	9.81378	9.81378	9.81378	11.8304	12.5485	9.81378	9.81378
N-linked	169	NGA5B - 02	9.81378	9.81378	11.3574	11.6713	9.81378	10.8003	9.81378	9.81378	11.1273	11.78	9.81378	10.8826
N-linked	196	GlcNAc-Man5 - 03	9.81378	9.81378	9.81378	9.81378	9.81378	9.82297	9.81378	9.81378	9.81378	9.81378	9.81378	9.81378
N-linked	197	GlcNAc-Man3 - 02	9.81378	9.81378	9.81378	9.81378	9.81378	9.81378	9.81378	9.81378	9.81378	9.81378	9.81378	9.81378
N-linked	198	LacNAc-Man5 - 02	9.81378	9.81378	9.83842	9.81378	9.81378	10.0522	9.81378	9.81378	9.81378	9.81378	9.81378	9.81378
N-linked	204	Man6 - I - 04	9.81378	9.81378	9.81378	9.81378	9.81378	9.81378	9.81378	9.81378	9.81378	9.81378	9.81378	9.81378
N-linked	214	Hybrid-M5N4B - 03	9.81378	9.81378	9.81378	9.81378	9.81378	9.81378	9.81378	9.81378	9.81378	9.81378	9.81378	9.81378
N-linked	264	Man1 - 04	9.81378	9.81378	9.81378	9.81378	9.81378	9.81378	9.81378	9.81378	9.81378	9.81378	9.81378	10.1286
N-linked	321	Man1 - 12	9.81378	9.81378	12.8387	10.0792	9.81378	9.81378	9.81378	10.4684	12.9989	12.6189	9.81378	9.81378
N-linked	394	Man8D1D3 #2	9.81378	9.81378	9.81378	9.81378	9.81378	9.81378	9.81378	9.81378	9.81378	9.81378	9.81378	9.81378
non-human	10	Fuc-b - 22	9.81378	9.81378	12.2552	9.81378	14.7338	13.1504	9.81378	10.3485	12.1802	12.8566	14.349	13.676
non-human	12	Rha-a - 18	18.1603	12.1166	18.202	16.8132	16.0193	9.81378	18.1792	18.1449	18.2145	18.1392	15.8395	15.7636
non-human	13	Rha-b - 21	18.2528	16.3776	18.2079	15.8055	16.5206	9.81378	18.2748	18.0861	18.1871	18.0366	16.3818	15.394
non-human	25	Galb1-6Man-a - 13	14.6705	13.4466	11.7029	9.81978	14.9485	14.0194	14.44	13.9455	11.5166	12.1879	14.9533	14.6088
non-human	28	Cellobiose -13	12.7856	11.3879	15.527	12.0865	15.2993	11.7026	13.0543	13.3731	15.5032	15.5477	15.5954	14.878
non-human	43	Xylb4 - 22	11.1046	9.81378	17.2722	14.341	11.3596	9.87767	10.8684	10.9701	17.2373	17.0383	11.7816	13.2435
non-human	44	Ara5 - 20	9.81378	9.81378	9.81378	9.81378	9.81378	9.81378	9.81378	9.81378	9.81378	9.81378	9.81378	9.81378
non-human	45	X3Glc3 - 15	15.5568	12.5389	14.0982	10.2741	16.4864	13.9663	15.3166	15.0208	14.3182	14.2519	16.433	16.6706
non-human	50	Manb4 - 14	14.7423	9.81378	14.0638	9.81378	13.9	11.7333	14.6657	14.3561	14.1746	13.9169	14.0887	14.2103
non-human	51	G2M4 - 07	9.81378	9.81378	10.1954	9.81378	12.318	10.1849	9.81378	10.7678	10.6555	11.2966	12.2205	12.3962
non-human	75	Chitotriose - 08	13.6457	12.7214	16.0015	14.9674	9.81378	9.81378	13.4947	12.8091	15.9718	16.608	10.9146	12.5041
non-human	103	Cellotriose - 13	11.4935	9.88646	13.9034	9.83802	14.2827	11.226	10.9816	12.3965	14.026	14.0677	14.7464	14.3763
non-human	108	Forssman Di - 21	17.9672	14.596	17.8681	14.9815	17.7351	13.8793	17.89	18.0852	17.8631	17.7108	17.6988	17.0955
non-human	119	Forssman Di - 04	14.5572	11.346	15.6433	12.4794	14.177	11.7035	14.2108	15.0059	15.5184	15.0496	14.1922	14.0513
non-human	125	Forssman Di - 31	18.1894	14.8452	17.9863	15.2392	18.0641	14.347	18.1476	18.2046	17.9902	17.8949	18.0146	17.4959
non-human	129	Chitotriose - 20	13.8075	12.8079	15.7623	15.2453	9.81378	9.81378	13.6777	12.9155	15.6227	16.5608	9.81378	12.2685
non-human	131	Fuc-b - 04	9.81378	9.81378	9.81378	9.81378	9.81378	9.81378	9.81378	9.81378	9.81378	9.81378	9.81378	9.81378
non-human	208	Gala1-2Gal - 13	15.4057	13.8367	17.9082	17.8195	10.4202	11.581	15.327	14.5703	17.9151	17.9952	10.3185	11.1818
non-human	244	Forssman Tetra-BSA - 05	15.8433	12.3055	9.81378	9.81378	12.1961	10.1418	15.6822	15.6243	9.81378	10.1539	12.065	12.9619
non-human	270	Galb1-4Gal	9.81378	9.81378	10.0705	9.86844	16.7007	15.8309	9.81378	11.2818	9.81378	11.6866	16.7068	16.8327
non-human	289	Forssman Tetra-BSA - 13	16.8327	12.7337	11.4037	9.81378	14.7178	9.88798	16.7627	16.5568	11.4405	13.0311	14.6856	14.6711
non-human-aGal	20	Bdi -23	13.515	11.1858	18.18	18.0699	17.0138	15.335	13.196	12.717	18.2138	18.157	16.954	16.9566
non-human-aGal	76	Gal3- 07	12.8378	11.4566	14.4481	12.8672	17.4714	16.1429	12.8287	12.324	14.5337	14.3482	17.4617	17.1732
non-human-aGal	102	alphaGal- 08	13.9732	11.5253	13.9937	12.12	17.7588	16.5933	13.8999	13.255	13.7736	13.8959	17.7114	17.4807
non-human-aGal	180	Gala3-type1 - 09	13.2163	11.9837	13.177	11.4722	15.3064	14.267	13.283	13.2383	13.2123	12.9939	15.2327	15.2574
non-human-aGal	192	Galilli - 21	17.3749	15.2994	17.232	14.4768	18.0343	16.5824	17.4274	16.6673	17.4525	17.2696	18.0244	17.8595
non-human-aGal	218	alphaGal-6-deoxy - 11	13.3574	11.0551	14.5834	13.095	17.0976	15.6031	13.3272	12.6419	14.4892	14.5676	16.9911	16.823
non-human-aGal	223	Bdi-g - 06	11.132	10.4704	9.81378	9.81378	16.552	15.7382	10.4147	11.127	9.81378	9.81378	16.542	15.9925
non-human-aGal	242	Bdi-g - 16	14.1116	12.83	13.2136	10.9181	17.9123	16.8905	14.068	13.4863	13.0172	13.2311	17.7818	17.4966
non-human-aGal	290	alpha-Gal tetra - 17	14.9449	12.6222	15.2338	13.4262	18.2188	17.1479	14.9119	14.2371	15.1273	15.1296	18.1536	18.0179
non-human-aGal	309	alpha-Gal tetra - 04	9.81378	9.81378	10.1183	10.1347	16.6358	15.66	9.81378	9.81378	10.0406	11.0696	16.5835	16.0621
peptide	78	Ac-S-S-S-G - 24	9.81378	9.81378	9.81378	10.2796	9.81378	10.5653	9.81378	9.81378	9.81378	10.8576	9.81378	11.0851
peptide	190	GTSSASTGHATPLPVTD	9.81378	9.81378	9.81378	9.81378	9.81378	9.81378	9.81378	9.81378	9.81378	9.81378	9.81378	9.81378
peptide	199	Ac-S-Thr-S-G - 18	14.5898	12.4686	9.81378	9.81378	9.81378	9.81378	14.3361	13.0692	9.81378	9.81378	9.81378	9.81378
peptide	395	Muc1	11.8927	12.1929	14.0396	14.0283	9.81378	9.81378	12.1513	12.1588	14.3531	14.3017	9.81378	9.81378
peptide-core 2	379	Ac-S-Thr(core 2)-S-G - 12	9.81378	9.81378	9.81378	9.81378	13.6527	12.3792	9.81378	9.81378	9.81378	9.81378	13.6168	13.3095
peptide-core 3	326	Ac-S-Thr(core 3)-S-G - 05	9.81378	9.81378	9.81378	9.81378	9.81378	9.81378	9.81378	9.81378	9.81378	9.81378	9.81378	9.81378
peptide-core 3	338	Ac-S-Thr(core 3)-S-G - 21	9.81378	9.81378	9.81378	9.81378	9.81378	9.81378	9.81378	10.9099	9.81378	11.9685	9.97011	12.1166
Peptide-core-5	381	Ac-S-Ser(core 5)-S-G-04	9.81378	9.81378	9.81378	9.81378	9.81378	9.81378	9.81378	9.81378	9.81378	9.81378	9.81378	9.81378
Peptide-core-5	382	Ac-S-Ser(core 5)-S-G-18	9.81378	9.81378	14.3631	9.96326	9.81378	9.81378	9.81378	9.81378	14.1865	14.9126	9.81378	11.4186
Peptide-core-5	383	Ac-Ser(core 5)-S-G-05	9.81378	9.81378	9.81378	9.81378	9.81378	9.81378	9.81378	9.81378	9.81378	12.2185	9.81378	9.81378
Peptide-core-5	384	Ac-Ser(core 5)-S-G-08	9.81378	9.81378	14.0031	10.6382	9.81378	9.81378	9.81378	9.81378	13.8099	14.4566	9.81378	10.6508
peptide-F1a	27	Ac-S-Thr(F1a)-S-G - 04	9.81378	9.81378	9.81378	9.81378	9.81378	10.3652	9.81378	9.81378	9.81378	9.82655	9.81378	10.4147
peptide-F1a	341	Ac-S-Thr(F1a)-S-G - 18	9.81378	9.81378	9.81378	10.4338	13.2392	13.4262	9.81378	9.81378	9.81378	11.2697	13.2105	14.0834
peptide-Fuc	386	Ac-G-S(Fuca)-S-G-Hex-05	9.81378	9.81378	9.81378	9.81378	9.81378	9.81378	9.81378	9.81378	9.81378	9.81378	9.81378	9.81378
peptide-Fuc	387	Ac-G-S(Fuca)-S-G-Hex-15	9.81378	9.81378	9.81378	9.81378	9.81378	9.81378	9.81378	9.81378	9.81378	9.81378	9.81378	9.81378
peptide-Gal	407	Ac-S-S(Gala)-S-G - 06	9.81378	9.81378	9.81378	9.81378	9.81378	9.81378	9.81378	9.81378	9.81378	9.81378	9.81378	9.81378
peptide-Gal	410	Ac-S-S(Gala)-S-G - 16	12.9689	12.0756	9.81378	9.83842	15.0364	14.2006	12.694	13.0323	9.81378	11.3879	14.7752	14.8644
peptide-Glc	392	Ac-A-S(Glcb)-S-G-Hex-05	9.81378	9.81378	9.81378	9.81378	9.81378	9.81378	9.81378	9.81378	9.81378	9.81378	9.81378	9.81378
peptide-Glc	393	Ac-A-S(Glcb)-S-G-Hex-18	9.81378	9.81378	9.81378	9.81378	9.81378	9.81378	9.81378	10.6872	10.3907	12.1185	9.81378	10.8357
peptide-GlcNAca	24	Ac-S-Ser(GlcNAc-a)-S-G - 24	17.8415	14.9648	18.2412	17.2875	18.1226	15.3525	17.5951	16.7528	18.2484	18.1862	18.0894	18.0219
peptide-GlcNAca	299	Ac-S-Ser(GlcNAc-a)-S-G - 07	12.7624	10.8337	16.863	15.4942	13.7119	11.4844	12.371	11.6182	16.6765	16.7889	13.4641	13.4872
peptide-GlcNAcb	237	Ac-S-Ser(GlcNAc-b)-S-G - 24	9.81378	11.4252	9.81378	9.81378	9.81378	10.4939	9.81378	11.856	9.81378	9.81378	9.81378	11.2837
peptide-GlcNAcb	306	Ac-S-Ser(GlcNAc-b)-S-G - 07	9.81378	9.81378	9.81378	9.81378	9.81378	9.81378	9.81378	9.81378	9.81378	9.81378	9.81378	10.0123
peptide-Man	406	Ac-S-S(Mana)-S-G - 06	9.81378	9.81378	9.81378	9.81378	9.81378	9.81378	9.81378	9.81378	9.81378	9.81378	9.81378	9.93737
peptide-Man	408	Ac-P-T(Mana)-A-G - 07	9.81378	9.81378	9.81378	9.81378	9.81378	9.81378	9.81378	9.81378	9.81378	9.81378	9.81378	9.81378
peptide-Man	409	Ac-S-S(Mana)-S-G - 20	9.81378	9.81378	9.81378	9.81378	9.81378	9.81378	9.81378	9.87882	9.81378	10.217	9.81378	9.81378
peptide-Man	411	Ac-P-T(Mana)-A-G - 22	9.81378	9.81378	9.81378	9.81378	9.81378	9.81378	9.81378	9.81378	9.81378	9.81378	9.81378	9.81378
peptide-N-GlcNAc	380	Ac-F-N(GlcNAcb1)-S-G-Hex-12	9.81378	9.81378	9.81378	9.81378	9.81378	9.81378	9.81378	9.81378	9.81378	10.118	9.81378	9.81378
peptide-TF	109	Ac-S-TF(Ser)-S-G - 16	9.81378	9.81378	9.81378	9.81378	9.81378	10.3611	9.81378	9.95201	9.81378	9.81378	9.81378	10.5852
peptide-TF	123	Ac-S-TF(Ser)-S-G - 04	9.81378	9.81378	9.81378	9.81378	9.81378	9.85643	9.81378	9.81378	9.81378	9.81378	9.81378	10.3554
peptide-TF	128	Ac-S-TF(Ser)-S-G - 28	9.81378	9.81378	9.81378	9.81378	9.81378	10.4273	9.81378	9.8914	9.81378	10.0668	9.81378	11.0679
peptide-TF	158	Ac-TF(Ser)-G - 04	9.81378	9.81378	9.81378	9.81378	9.81378	9.81378	9.81378	9.81378	9.81378	9.81378	9.81378	9.81378
peptide-TF	159	Ac-TF(Ser)-G - 24	9.81378	9.81378	13.3727	9.81378	9.81378	9.89747	9.81378	9.81378	13.31	12.5469	9.81378	10.2857
peptide-TF	186	GTSSA-TF(Ser)-TGHATPLPVTD	9.81378	9.81378	9.81378	9.81378	9.81378	9.81378	9.81378	9.81378	9.81378	9.81378	9.81378	9.81378
peptide-TF	187	GTSSAS-TF(Thr)-GHATPLPVTD	9.81378	9.81378	9.81378	9.81378	9.81378	9.81378	9.81378	9.81378	9.81378	9.81378	9.81378	9.81378
peptide-TF	188	GTSSASTGHA-TF(Thr)-PLPVTD	9.81378	9.81378	9.81378	9.81378	9.81378	9.81378	9.81378	9.81378	9.81378	9.81378	9.81378	9.81378
peptide-TF	189	GTSSA-TF(Ser)-TF(Thr)-GHATPLPVTD	9.81378	9.81378	9.81378	9.81378	9.81378	9.81378	9.81378	9.81378	9.81378	9.81378	9.81378	9.81378
peptide-Tn	16	Ac-Tn(Thr)-G - 21	13.961	12.8365	13.3953	13.9221	9.81378	9.81378	13.7371	13.6245	13.8043	14.3764	9.81378	10.349
peptide-Tn	74	Ac-Tn(Ser)-Tn(Ser)-Tn(Ser)-G - 16	9.81378	9.81378	9.81378	10.2396	12.6131	11.8769	9.81378	11.9718	9.81378	10.8566	12.5463	13.4377
[truncated: 84 more rows]
